# Supplementary material for: Early human fetal lung atlas reveals the temporal dynamics of epithelial cell plasticity
Source: Nat Commun. 2024 Jul 13;15:5898. doi: 10.1038/s41467-024-50281-5 (PMC11246468; doi:10.1038/s41467-024-50281-5)
Supplement: Supplementary file 4 — Supplementary Data 1 [file 41467_2024_50281_MOESM4_ESM.xlsx]

## Sheet: Endothelial
Erythrocyte-like EC-1	KIT+CA4+ endothelial cells	Erythrocyte-like EC-2	Intermediate lymphatic EC	Venous EC	Aerocyte	gCap	Arterial EC	Lymphatic EC	Cycling early capillaries
HBG2	HPGD	MMRN1	CCL21	CPE	EGFL6	HBEGF	CXCL12	CCL21	MKI67
C18orf32	CA4	TFPI	TFF3	ENTPD1	PTN	TNFRSF10D	EGFL8	PROX1	TOP2A
PAIP2	KIT	ARL4A	FTH1	HDAC9	PDGFRB	SOCS3	GJA4	TFF3	NUSAP1
UBE2E1	RGCC	PPFIBP1	ATP5F1E	ACKR1	GUCY1A2	ATF3	SEMA3G	PTX3	TYMS
TMEM14C	FENDRR	GJA1	IGFBP7	PLVAP	PCDH18	BCL3	MECOM	STAB2	CENPF
VDAC2	CD34	NRP2	PTX3	MGP	EDNRA	SERTAD1	GJA5	RELN	ASPM
NBDY	ADGRL2	PROX1	PROX1	SELP	NOTCH3	ICAM1	DKK2	TBX1	TPX2
PYURF	ARHGAP18	FLT4	CCL14	SLCO2A1	TBX2	CSRNP1	TSPAN2	IGF1	LMNB1
SNRPB2	COL4A1	SEMA6A	GNG11	TLL1	NDUFA4L2	CDKN1A	GRIA2	ARL4A	CDK1
CCT7	CD93	MYCT1	FTL	APLNR	FAM162B	PPP1R15A	CFH	SLC38A1	PRC1
GABARAPL2	NOTCH4	LIMS1	SYPL1	NUAK1	COX4I2	ZFP36	HSPG2	PDPN	TK1
PFDN1	ACE	IGFBP7	2024-03-06	NRP1	RASL12	IRF1	LPCAT2	MRC1	BIRC5
TMEM14B	COL4A2	SHC1	SMAP1	PTGDS	ITGA1	BAG3	SULT1B1	NR2F1	GTSE1
COX5A	EGFL7	FAM107B	CCDC82	POSTN	SDC2	ICAM4	SULF1	GJA1	PBK
AP1S2	LXN	MGST2	EIF1B	ACKR3	COL6A3	SOD2	EFNB2	MMRN1	KNL1
SRSF1	ESAM	CCL21	LYPLA1	MMP28	PEG10	TRIB1	CHL1	RAB11FIP1	KIF11
PCMT1	TBX3	GRN	REEP5	VWF	ARHGAP42	JUNB	MET	LOX	DIAPH3
NDUFV2	RAPGEF5	MAP1B	COX16	VEGFC	BGN	CCL2	FBLN5	STON2	RRM2
RNF181	DUSP6	ELK3	FLOT1	CHODL	GPM6B	HSP90AB1	SRGN	DOCK5	UBE2T
LAMTOR2	CAV1	TFF3	ERP44	CYP1B1	GUCY1B1	MAFF	PCSK5	CTHRC1	MAD2L1
POLR2F	PDGFB	NR2F2	UBE2N	ADGRG6	PCOLCE	ZC3HAV1	JAG2	NRP2	UBE2C
POLR2E	EPAS1	STAB2	MRPS5	CLU	ID4	DNAJA1	GIPC2	PRSS23	TACC3
TTC1	TCIM	CCL14	DDOST	LRATD2	PLAC9	DUSP5	APOA1	FLRT2	CENPU
XRCC6	THSD1	FXYD6	FRG1	IL1R1	VCAN	C2CD4B	PRND	PGM5	DLGAP5
CAMLG	CLEC14A	NID1	SNU13	TGM2	MYLK	MIDN	SERPINE2	FLT4	NUF2
WTAP	ARHGAP29	TMEM123	CSNK2A1	HMCN1	SEMA5A	HSPA1B	CXCR4	ITGA9	NCAPG
PFDN2	CCND1	CLDN5	UBTF	LTC4S	GUCY1A1	KDM6B	ATP13A3	PARD6G	CENPE
DYNLRB1	EGLN3	RELN	SMS	ALCAM	BASP1	MEG8	AQP1	KBTBD11	RAD51AP1
RPS27L	CDH5	LYVE1	MED10	TEK	NT5DC2	SLC25A25	SMAD6	PPFIBP1	NDC80
CNOT7	FOXF1	GNG11	CD164	RNASE1	MEST	HSPA1A	PREX2	NUPR1	ZWINT
MED28	RDX	APLP2	SCARB2	FBN1	MYL9	SLC2A3	TMEM100	PCLO	CEP55
NDUFS4	CTNND1	PTX3	B4GALT1	MMRN2	COL21A1	STC2	SOX6	LAPTM5	CCNA2
CCDC59	ROBO4		LPP	CALCRL	C11orf96	FOSL2	F2R	MPP7	KIF15
ZNHIT1	MRI1		ARPC5L	PTPRB	RFTN1	MCL1	AIF1L	GPM6A	SPC25
PIN4	PRCP		KAT6B	RASSF9	ITGA8	HSP90AA1	PTPRB	REXO2	CDKN3
RPS19BP1	SEC14L1		PSMC6	DUSP23	SULT1E1	HSPH1	THSD7A	LGALS3	ANLN
EIF1B	ETS1		WBP4	NPNT	LPL	DNAJB1	HEY1	EFNA5	KIF23
CHMP2A	ICAM2		HADHB	MALL	TAOK3	GADD45B	SYNPO	SIRPA	AURKB
NDUFB5	C1orf54		MRPS36	SRPX	QPRT	KLF10	ST8SIA6	MAN1A1	ESCO2
TOMM5	NCKAP5		BEX4	FOXP1	ZEB2	RBBP6	LTBP1	CXADR	BUB1B
DDAH2	RALA		ECHDC1	EMCN	RARRES2	CA4	VEGFC	GYPC	ARHGAP11A
COA8	JCAD		NUCB1	LIMS2	CD248	MYADM	ITGB4	NTS	HMMR
POLR2K	IGFBP2		SELENOT	IFI27	HBEGF	ARL5B	ARL15	CCL14	KIFC1
SUPT4H1	ADGRL3		BAZ2A	HSPG2	THY1	CCDC85C	ADGRL4	BMP2K	KIF4A
VAMP3	TNFSF10		KCTD20	PECAM1	PLCB1	CEBPD	SYNJ2	LYN	SGO1
ARPC4	KDR		HACD3	MIR99AHG	TPM2	NR4A1	UNC5B	CFI	HJURP
ALKBH7	SH3BP5		CNIH4	IL33	HES4	KIAA0040	PODXL	SHC1	KIF2C
VPS26A	ADGRF5		BCAP29	LHX6	NOTCH2	HSPB8	IGF2	PTPRE	CKAP2L
MED4	PCDH12		TBC1D4	HEG1	ANXA6	DNAJA4	JAG1	C6orf141	DEPDC1
ACP1	NOSTRIN		UQCRFS1	FN1	SEPTIN11	TSC22D2	ARGLU1	LIMS1	TTK
MAGOH	CYB5A		SPAG7	MMRN1	OLFML3	ETV3	EMP1	SEMA3A	BUB1
NHP2	APCDD1		PSMD1	SRGN	SPRY1	MEG3	STOM	IGFBP7	CDCA8
COX7A2L	N4BP3		CNOT4	SEMA6A	NEXN	DNAJB6	HEG1	PDGFA	CDCA3
EIF4E2	ITGA2		ENSA	LEPR	COL5A2	EIF1	JAM2	SCN3B	MELK
DRAP1	PLK2		CYB5R3	CTNNAL1	GJC1	NRARP	SOX17	MICAL2	CCNB2
ABHD17A	JAM3		EPB41L4A-AS1	LYST	NR4A1	CDKN2AIP	PDLIM1	CDC42EP5	CDCA2
H2AFJ	DGKH		TULP4	EDN1	PAG1	DLC1	H19	LINC01197	HIST1H3B
POLR1D	PECAM1		NUDC	THBD	LHFPL6	CFAP20	PIK3C2B	PIEZO2	FOXM1
MRPL43	NEDD9		GGCT	CLEC14A	SH3KBP1	CREM	ADAMTS6	FILIP1	PCLAF
SERP1	RAMP2		PIEZO1	CD320	CTSC	EMP1	ENTPD1	NFIA-AS2	CENPK
COPE	LEPROTL1		DRAP1	MYOF	ATF3	BAZ1A	EXOC6	TSHZ2	ATAD2
POLR2J	SNRK		DEGS1	RGS5	THBS1	NAMPT	GLUL	LY96	NCAPH
UBE2A	LIFR		CCPG1	FSTL1	RND3	CYB5D1	PLS3	SERPING1	CIT
FNTA	PDE4B		SMIM26	NPDC1	SPON1	UBC	SOX5	SCN9A	CLSPN
RAB1B	ITM2B		TBCB	SEMA3F	CHN1	RHOB	SRP14	CALHM6	KIF18B
SSU72	APLNR		NDUFA5	SORBS2	ACTA2	UGCG	C1orf115	CYTL1	HIST1H1B
MRPL33	MEF2C		CWC15	FLNB	CYGB	TM4SF1	LRP6	NR2F2	KIF20B
ZCCHC10	ITM2A		MAP4K5	TSPAN7	CCDC102B	BHLHE40	COBLL1	ELN	CKAP2
LZIC	PDE3B		FAM43A	PLPP3	FAT1	ULBP2	FZD6	SMAD1	PRR11
TMEM230	ACTN4		C1orf52	CD59	ITGA4	ASXL1	COL15A1	REEP1	C21orf58
SELENOK	PREX1		SMARCB1	FAM155A	SPATS2L	LDLR	PECAM1	DSP	HIST1H3G
PSMA3	EDIL3		LAMTOR5	ACTN1	TAGLN	HPGD	ITPRID2	AKAP12	FANCD2
DMAC1	GIMAP7		RALBP1	PLXDC2	ZFHX3	CCND2	NPDC1	SFRP1	PIMREG
PNKD	SLC35F2		CHMP5	ADAMTS6	MAP3K20	PHLDA1	HES4	SLC9A9	KIF20A
MDH2	SOX7		NORAD	FLT1	CLEC11A	MLF1	NOTCH4	FAM107B	KIF14
NFIX	STK4		PCGF3	NR2F2	PMP22	CCNL1	SOX13	GNG12	IQGAP3
TRAPPC2L	PALMD		SPCS1	VCAM1	CCN1	SDE2	FBN1	PPP1R2	SGO2
OAZ2	ACVRL1		VPS13C	CDH11	SLIT2	EGR3	ABCC4	DAB2	BRCA2
TXNL4A	CLEC1A		PTP4A2	BST2	ETV1	KITLG	PTPRM	ABI3BP	HMGB2
ARHGDIA	CCDC85B		PPP4C	IGFBP4	CDH11	IER3	CHRM3	WFS1	ORC6
UBE2E3	LEPR		SUPT4H1	DLL1	SCN7A	TOP1	FAT4	NIBAN1	SMC4
STMP1	CLEC2B		MDH2	TPST2	CITED2	SLC3A2	CLEC14A	RAB3IL1	SHCBP1
APRT	MYZAP		LSM8	COL9A3	DDR2	ERVK3-1	SOS1	OAF	NCAPG2
NUDC	DPYSL2		ERGIC3	TCN2	MYC	KIT	CD9	SEPTIN6	SKA3
DYNLT1	MCAM		ATE1	NET1	AOC3	PIM1	SMAD7	TSTA3	CDC20
NDUFA6	TCF4		VDAC2	PRCP	MFGE8	ARIH1	PREX1	TIMP2	RACGAP1
NDUFB6	TJP1		RBPMS	LTBP3	PDE5A	FLT1	FAM124B	RASSF9	CENPM
SNU13	DACH1		BDH2	HYAL2	CSRNP1	FENDRR	CTNNAL1	MAF	CDCA5
PBX1	CFLAR		EIF3D	METTL7A	MEX3A	TCF15	GATA6	PCSK6	TROAP
CCDC90B	SERPINH1		PDAP1	CD109	KIAA0040	DGKE	SYT11	ANGPT2	PTTG1
UQCC2	CCDC130		C9orf16	LIMCH1	SPRY4	AC020916.1	CYP26B1	CD47	CIP2A
SNRPN	PRMT1		PALM	ST8SIA6	ARHGEF17	SPSB1	MMRN2	ADD3	PLK1
APEX1	PCDH17		MCFD2	ELN	RRAD	EDIL3	CLEC3B	CRACR2B	SMC2
CBX1	SERPINB6		YWHAH	CLSTN3	EBF1	UBE2S	ACE	IL7	MYBL2
SUMO1	RGS5		LSM5	AQP1	EPS8	SIPA1L2	PTPRG	FAM102A	FANCI
UBE2N	PPP2R5A		VBP1	MECOM	RHOBTB3	DNTTIP2	PDLIM5	SLC24A1	CCNB1
RABL6	RNF19A		DNAJC19	ECRG4	DACT3	STAT3	ITGB1	SELENOP	E2F7
ARF4	TIE1		GNPTAB	SERPINE2	NOLC1	THBD	GPRIN3	VAV3	NCAPD2
FAAP20	CLIC1		PTPN11	EMP3	KCNK3	C11orf96	LIMA1	TNFRSF11A	MCM10
PCNP	NPR3		GLS	RAMP3	ANGPT1	LUZP1	CGNL1	FAM174B	CKS1B
PSMA4	DOCK9		TCAF1	KCTD12	CAMK2N1	AFF3	UACA	TRMT9B	MXD3
PSMB7	EDN1		ARL1	RARRES1	CDKN1A	SLC25A37	GFOD1	AC007998.3	MND1
PKN1	MALAT1		EXOC1	XAF1	TNS3	HSPD1	LTA4H	LAMA4	HIST1H3F
MRPS24	AFAP1L1		TP53I3	FNDC3B	ALDH1A2	ERF	LTBP4	CSTB	POLQ
TAX1BP3	SOX4		OGT	ITM2A	ADAMTSL3	ARID5A	MMP2	PRKAG2	CENPW
SNF8	GIMAP4		ADD1	CCDC69	RAB34	PLAT	TAGLN2	FLNC	FAM111B
RBIS	SLC12A2		TMEM35B	DNM3	ABHD5	KLF4	MIR100HG	SLC27A3	ATAD5
SARNP	FLT1		TXNRD1	PLXND1	PELO	SLC35F2	CD58	KLHL3	HIST1H2AG
HDGF	MTSS1		HPF1	JAG1	TRIB1	SULT1C4	FILIP1L	PDE2A	PLK4
CALM3	SPTBN1		EI24	FOXO1	RERG	KRT18	CAVIN3	PRR5L	KIF18A
PSMB6	HYAL2		ZNF91	LYVE1	CBX4	RAB21	PCMTD1	DTX1	CENPA
TXNDC17	TMEM88		MARK3	REV3L	EGR3	HSPA8	ENG	TNFAIP8L3	DEPDC1B
CCT8	FLI1		SCAND1	MAP2	BCL3	C1orf54	RPS6KA2	GPRIN3	SPAG5
BOD1	GBP4		TMEM230	NHSL2	GDF11	IFI16	NCKAP1	CCDC102B	PHF19
COPZ1	SOX18		STK25	ANXA1	KLHL23	CDC42EP3	PIK3R3	KLHL4	STIL
LAMTOR5	EFNB1		PCMTD2	LTBP1	VEGFA	PCAT19	PPP2R2A	RBP1	HIST1H2AJ
SMIM26	PODXL		AP2A2	AHR	GSTM3	EPHA2	DST	THEMIS2	SKA1
GNG10	KIAA1217		COX7A1	CADPS2	LAMA2	FCN3	CTTNBP2NL	KCTD17	CCNF
STRAP	VWF		PPP1CA	PLAT	FZD1	ADGRL3	RNASE1	UBTD1	HIST1H2BH
DECR1	KIAA0355		GOPC	ARPC1B	TRPC6	DCUN1D3	CYYR1	ASPH	HMGB1
CUTA	TTL		CIB1	FRMD4A	DCBLD2	RLIM	TUSC3	TFPI	CHEK1
NDUFB8	UACA		NFAT5	DPYSL3	LRP1	DPF2	DIAPH2	RHOU	SPC24
MPLKIP	ZEB1		YPEL3	SLC44A2	TPM1	YBX3	SLFN5	HELLPAR	UHRF1
SNRPD3	WWTR1		GTF2H5	ENG	LINC00632	CAVIN2	RGS3	HSPB1	TUBA1B
PSME1	TLE4		NDUFAB1	LAMB2	DNAJA4	CA2	ITPR2	SNX10	GGH
TXN2	NUDT4		UXT	ITGA5	ARHGAP6	PLEKHG1	GSN	ELK3	HMGN2
C4orf3	EMCN		GRSF1	SAMD5	TGFBI	TRIM8	CCDC88C	SCN3A	ASF1B
CUEDC2	LRATD1		CYCS	ADCY4	IGFBP3	SPTY2D1	TOX2	MMP17	E2F8
VDAC3	ABHD17A		SVBP	GRN	PDLIM1	PCDH17	CRYBG3	PLIN5	HELLS
BNIP3L	IL33		FAM32A	ADAM15	AUXG01000058.1	ARC	MSX1	SEMA3D	ECT2
FBL	EMP2		PSMC4	STOM	HRH2	NSUN6	CLIC4	PLAAT4	PARPBP
H2AFV	FNBP1L		OLA1	EPHB4	SLC25A25	FMNL2	ERC1	METRNL	HIST1H3D
MRPS21	WSB1		KIAA1143	SKAP2	PLEKHH3	FOSB	RNF144B	LINC01116	ZGRF1
ACTR10	ETS2		RTL8C	MEIS2	LURAP1L	AC116366.1	SLC9A3R2	DOCK8	NCAPD3
LSM2	HECW2		MRPL32	MBNL1	NR4A2	IER5	OCIAD2	WASF3	BRIP1
GTF2A2	DEPP1		R3HDM2	NREP	PLEKHG2	TCP1	DLL4	HOXD8	KIF22
ARL2BP	ADM		PCMT1	TGFBR3	RHOQ	JUND	TANC2	ST3GAL6	CENPN
PSMA5	EXOC5		ERP29	MATN2	NAB1	MT2A	DEPP1	ANXA2	AURKA
TGFB1I1	NPDC1		ACTR10	CALML4	HIGD1B	PCF11	IQGAP1	GJC2	CENPH
OSTF1	CLEC3B		PFDN4	JAM2	PRKG1	TRAF4	ADCY4	LRRN4CL	EZH2
POLR2I	TSPAN18		CPNE3	LFNG	PLEKHH2	CCNT1	ECE1	HAPLN3	TMPO
C1D	CYYR1		HMG20B	CDC42EP3	OSBPL1A	CITED4	EFCAB14	ADD3-AS1	TRIM59
EIF3B	SLFN5		ARL5A	SAT1	MXRA8	SINHCAF	ITSN2	IQSEC3	CDT1
TALDO1	ECE1		PPIP5K2	TINAGL1	ITPR1	DACH1	ARHGAP4	WNT5A	HIST1H2AH
POLR2G	RNASE1		DCAF13	NPR3	KAZN	NUFIP2	CD34	PRKCQ-AS1	DHFR
RSL24D1	MTRNR2L12		ARID4A	EHBP1L1	LITAF	IER2	TNFRSF1B	SLC45A3	HIST1H2AL
ANP32E	CAVIN1		PIM3	ADAMTS9	GLI3	CPEB4	GASK1B	CHRDL1	PCNA
C1QBP	MLF1		SNX1	CD82	CRISPLD2	CITED2	NPTN	RAB11FIP5	H2AFZ
UFM1	CALM1		MAP3K2	HLA-DRB1	AMOTL2	KPNA4	TSPAN7	FAM189A2	SPDL1
MPC2	RASSF2		ARHGAP23	BHLHE40	CCDC80	NFKBIA	KLF2	PKHD1L1	TRIP13
ANAPC16	MEF2A		TAX1BP3	PSAP	PLEKHA5	ITPKB	RAPGEF1	SLC35E4	HIST1H3H
PRDX3	QKI		STARD3NL	IRF2BP2	CDC42EP4	CHD1	AMD1	TMEM246	DTYMK
EIF4A3	TSC22D1		HTATSF1	HIF3A	CARMN	NOLC1	MAST4	C20orf204	FBXO5
OLA1	KLHL5		RAB5IF	NFIA	SMARCD3	CD40	CAPZA2	HOXD9	NUCKS1
MRPL20	ADORA2A		ZFAND6	CCL14	TLE3	C16orf72	TACC1	GPR182	TUBB
STUB1	OCLN		RAB5C	ARL4A	DOK6	JMJD1C	FUT8	PPARG	MIS18BP1
AKIRIN1	N4BP2L2		BOD1	EMP1	CYTOR	LRG1	PALMD	ZP2	RRM1
CFDP1	ARHGEF15		DPY30	SKIL	MYOF	SERPINE1	TSPO	F8	DNAJC9
KRT10	AHR		ASAP1	HPS3	AGAP1	GSK3A	KCTD12	SPOCK3	TTF2
PSMB4	CD109		METTL5	LRRC8C	MLLT3	CLEC2B	CRIP2	SMOC1	BRCA1
MICOS10	CAVIN2		ARL2	LIFR	SPART	PDE4B	COL18A1	SLC26A4	KNSTRN
SDHD	CAV2		MIS18BP1	TXNIP	PRKCA	CBX4	PDGFB	FCGR2A	RFC3
NTHL1	LONRF1		DIPK2B	FAM171A1	CYB5D1	AHSA1	ADAMTS9	PDGFC	RTKN2
MRPL51	EPN2		ITPA	NDRG1	ICAM4	SOX11	FRYL	MEDAG	GMNN
EIF3M	LBH		CCDC12	STIM2	ANTXR1	SKIL	ELMO1	GNG11	WDR76
COX17	DIPK1B		CLTB	PROCR	MSX1	KBTBD2	MYO1E	ATP5F1E	GINS1
PTOV1	PRRG3		SUPT6H	ARL5A	ATP1B2	NCKAP5	ADAM15	FTH1	LMNB2
NDUFA5	SHROOM4		PSMC2	GLG1	LGALSL	ITM2A	ATP1A1	SYNM	NSD2
HIKESHI	IL32		TMEM14B	BMPR2	HEYL	BTG2	TNFSF10	RHOJ	HIST1H4H
NDUFA7	SCARF1		HIGD2A	TRIB2	PARD3	PPP1R18	TMEM30A	CMBL	ANP32E
CIAO2B	GFM1		VPS36	EHD4	FBXO17	PLK3	CFAP36	THSD7A	PSRC1
MORF4L2	IL3RA		VKORC1	ANKRD50	VASN	IL3RA	A2M	NID1	TCF19
FAM32A	GNAI2		STARD7	ARHGAP28	PRKCB	DANCR	FSTL1	NR2F1-AS1	SKA2
NDUFB3	HDAC7		COPB2	HSPB8	TBX4	ANXA1	PAPSS1	PLAAT3	USP1
EIF5A	ARGLU1		RAB8B	NEDD9	ZNF618	CHORDC1	NRP1	CYP46A1	HIST1H1D
ATP5F1A	MARCKSL1		TMEM160	SCARB2	RGS16	NCKAP5L	ITGA5	PRKAA2	MGME1
IDH3B	GCOM1		MRPL54	ITGB1	EGFR	DPEP1	MMP16	PRXL2A	H2AFX
PSMC3	ITGA6		CCDC6	NPR1	NFIL3	FAM110D	ADGRF5	LYVE1	CCDC18
DCTN6	TGFBR2		GNB2	WNK1	FAM13C	MAOA	LAMA5	MIR99AHG	BLM
IDH2	JAK1		CYC1	ALDH1A1	MIR22HG	GNA13	RHOB	RSPH4A	CKAP5
NDUFAF8	SEC62		ACBD6	TNFSF10	INPP4B	MYLIP	MYCT1	NR1H3	XRCC2
AIP	NECAP2		NDN	LMCD1	SAMD5	PPP2R5A	ABLIM1	MGST2	HMGB3
STXBP6	LAPTM4A		NGRN	PCDH17	PTH1R	RAB5A	PLCB1	MAP1B	CHAF1A
EPB41L4A-AS1	HOXA5		TMEM141	ADGRL4	BCHE	ZBTB10	ELN	SCRN1	DEK
MAF1	SIPA1L2		UQCRC1	PON2	RGS2	MSX1	DSTYK	DTX4	CEP152
SUCLG1	AFDN		LAMTOR2	GFOD1	NECTIN3	PMAIP1	FNDC3B	VPS35L	CBX5
CHMP4B	TMEM37		ZMAT2	GLCE	HGF	FLI1	APLP2	GLT8D2	STMN1
ETF1	S100A13		NDRG1	FILIP1L	MYH11	ESAM	FKBP9	ERICH1	MASTL
PHB2	MYH9		NDUFAF8	MEF2A	FXYD1	CCDC68	SLC26A2	COTL1	DUT
MRPL34	CRMP1		VPS51	STAT6	SEPTIN4	TBX3	GULP1	DMTN	MCM4
MLF2	MSN		RSU1	PBX1	CD4	ARID4B	AZIN1	S100A10	BARD1
UXT	NEURL1B		RTL8A	ZNF521	AHCY	WWTR1	DENND11	SGIP1	CCDC34
PTRHD1	HLA-A		MITD1	FBXL7	UBE2E2	FAM43A	NID2	GRAP	KPNA2
GTPBP4	CASZ1		GLTP	FGD5	TBX5	RAPGEF5	APBB2	UCP2	FAM111A
NIFK	LDB2		ARPC1A	CD93	APOE	CGAS	PPA1	CNTNAP3B	DNMT1
ISCU	CTNNB1		HDAC1	CLIC2	TSPYL2	IGF2BP1	CALCRL	EPB41L2	HIST1H4C
SNRPD1	IGF2BP2		PPP2R5C	ERAP2	PIM1	GADD45A	RELL1	HEBP1	TUBA1C
FKBP3	TSPAN5		STOML2	CHN1	SYTL2	YES1	PCDH17	SYNE1	CDCA4
DPY30	CALCRL		TTC1	LTA4H	RRAS2	RGCC	CDH5	POLR2L	LIG1
CDK2AP1	BCAM		CALM3	RUNX1T1	ABCC9	NOTCH4	IL11RA	NEAT1	HIST1H1A
TMEM141	PLEKHA1		MLF2	ARFGEF3	TFRC	MAP1LC3B	NUDT4	SAT2	FEN1
TIMM8B	RAPH1		RAB8A	C7	PRDM6	SORBS1	TUBB3	GLIPR2	H2AFV
SNRPC	RAB14		BUD31	ECE1	TIPARP	LATS2	MIR503HG	LTBP4	CDC6
SORBS3	P2RY1		PRPF31	HAS2	DSE	NPR3	ITGA2	MTUS1	POC1A
CAVIN3	MEG3		CCT5	S100A6	CRTC3	FAM133B	SH3BP4	CTDSPL	MZT1
CLTB	PON2		UFC1	CD74	PMAIP1	PPP1R15B	IGFBP3	MAGI1	KNTC1
UBE2V2	CD40		HERC1	CCND3	ADAMTS5	ACE	COL9A3	UNC5B	GEN1
CIB1	SAMD12		CHMP4A	ITGA6	CKB	YWHAG	TEK	LAYN	CKS2
NOP58	PTPN12		SLIRP	PHACTR2	TMSB15A	CSNK1D	SARAF	NINJ1	FANCA
BANF1	LINC00472		PSMC5	TM4SF1	PLEKHA2	FUT1	TTC28	CD151	FANCB
IDH3G	CARHSP1		STX10	VGLL4	CENPV	IRF2BPL	CRIP1	SULF2	HIST1H2BC
TMEM256	DDX17		TSC22D4	MFAP2	COL27A1	PRKCH	BCAT1	SGCE	MCM8
CACYBP	HLA-B		TCEAL4	STOX2	PPP1R12B	PALM2-AKAP2	SHE	LINC01558	CENPJ
NDUFS3	PTTG1IP		MRPS21	DLEU2	S1PR3	NR4A2	CDK19	ISLR2	GINS2
COX8A	MTRNR2L8		ZNF706	PDIA5	SLC1A5	DDX3X	DOCK9	MYH10	TUBB4B
TMEM98	PXDN		ALDH9A1	SPTLC2	VGLL3	CYB5A	EPS8	CXXC5	AC011447.3
NAA38	BAZ2B		SUCLG1	SUN1	MAP9	DGKH	F11R	POLE4	RPA3
MRPS7	RCSD1		MAFB	ITPRID2	IRS2	NFKBIZ	DIPK1B	IRF8	VRK1
TOMM22	SELENOH		ATP5PB	LRRC32	LAMC3	LINC00641	MYO10	GALNT1	CDK5RAP2
GTF2H5	COBLL1		RBBP7	HSP90B1	KLHL15	KIAA1217	INSR	TMEM38B	RFC4
SNX17	DCBLD1		AHSA1	NFATC2	HOXB5	DLL4	KL	TRPC6	MCM7
HNRNPA0	CCDC186		ATP5MC1	KIAA0355	PDE4C	HNRNPF	CHD3	PLSCR4	HIST1H1C
EIF3H	FTX		GLRX3	GNAQ	ARHGAP10	UBE2D3	MMP28	GLIS3	CENPQ
SNRNP27	ZNF22		SDHD	PRKCH	PSD3	TTL	IL32	CTSD	E2F1
PSMA2	SPARCL1		BAD	PALMD	FOXF2	ABHD5	PCNX1	CRNDE	ARL6IP1
MRPL21	HOMER3		POLR2F	ERG	LAPTM4B	ITGA2	PDK3	TM4SF18	MCM3
CNBP	CMTM3		ZC2HC1A	PKP4	INPP5A	RYBP	CAV1	BCL7C	MCM5
DNM2	TRIM24		CNTLN	CAVIN1	GRK3	MIR22HG	MYCBP2	PEPD	DBF4
CCDC124	A2M		WASHC4	NFE2L1	SMCO4	PPP1R10	LTC4S	SMYD2	SMC3
GLRX5	SPCS3		FKBP8	ANXA3	PERP	BCL6B	GIT2	CD74	RAD21
COX7B	APH1A		EIF4E	PDIA3	TRIP6	MAP2K3	PLPP1	CTSL	MPHOSPH9
TKT	BTNL9		MSL3	NXN	TBX2-AS1	RALA	SULT1E1	CORO1C	PTMA
LYRM4	LRP6		CDK4	PLK2	PTCH1	IGF1R	EPAS1	LAPTM4B	PSIP1
CHCHD1	NKTR		DYNLT1	NOSTRIN	TPPP3	SH3BP5	PMEPA1	NTAN1	UBE2S
MRPL28	IFNGR1		NAGK	CHD3	SOWAHC	ZBTB21	KIAA1671	PLEKHA4	WDHD1
MRPL11	TCF15		MAP1LC3B	MALAT1	IMPA2	ARHGAP18	LEPROTL1	PGF	TMEM106C
BMERB1	SLC26A2		GNG10	IL13RA1	SLC39A6	TRIM69	PDE4D	NBL1	BUB3
COA4	HLA-E		DDT	MSRB3	PBX3	IFFO2	ATP2B4	ENOSF1	CCDC14
SLC25A11	JUP		CHMP2A	TNKS1BP1	BAMBI	LXN	PTPN14	ZNF521	NUDT1
RBX1	BMPR2		MRPS34	PTTG1IP	PDZD2	AFF4	CYB561	BCAP29	ITGB3BP
SMS	MYCT1		YAP1	ICAM1	KIRREL1	MCAM	CD46	NDUFS7	TUBB6
TLE5	HLX		VTI1B	SYNE2	PEG3	NEDD9	TGOLN2	HSDL2	NASP
PAFAH1B3	SARAF		WDR61	APBB2	BCL9L	MYZAP	MGP	SFXN3	HIST1H1E
IGBP1	THBD		SDHC	ZBTB20	PCDH7	ATF4	MCC	GIMAP5	TOPBP1
NT5C	VASH1		REX1BD	PROS1	AFAP1L2	P2RY1	ACVRL1	IPO11	C19orf48
MRPS36	CANX		NFIX	NUCB2	NRGN	SMNDC1	IFI27	GNAS	JPT1
ATP5PO	FDPS		BIN1	DIPK1B	TCEAL7	BEND7	KITLG	NAV3	SAE1
VAMP5	RFLNB		SMIM30	FXYD5	CADM1	NEURL1B	HIP1R	SNX2	WEE1
BRK1	MYO10		PCNX4	NRN1	IFFO2	LAP3	BMPR2	EPS15	G2E3
TMEM263	AFF3		PDCD5	CDH5	GTDC1	ADRB1	BST2	RAB11A	CDCA7
PSMD6	XRCC5		NRN1	RXFP1	STC2	TAF7	LIMS2	CLDN5	ANP32B
SNHG16	TAX1BP1		BID	FAM167B	LINC00641	SOX17	MANSC1	ODF2L	DDX11
FDX1	SGK1		POLR1D	BCL10	DUSP4	LEPR	ZDHHC20	DOC2B	HMGA1
SLC25A5	ZNF608		CACYBP	HIP1	SLC4A4	GNAI3	PALLD	CHST15	EXOSC8
MDFI	HLA-C		NME1	ADGRA2	PMM1	BMPR2	KIAA0355	HLA-A	PRIM1
COPS8	SPARC		PTOV1	GAS6	CPED1	STXBP6	SENP7	PCBD1	POLD3
CEBPZOS	SINHCAF		WDR83OS	ZFP36L2	IKZF4	S1PR1	ABL2	ARID5B	CSE1L
ATP5MC1	RNF144B		KANK2	NEURL1B	SNHG18	SLC2A1	GNAQ	REP15	SYNE2
NEDD8	RALB		NDUFAF3	CLEC3B	FAM161A	MAFG	TGFB2	MARCKS	RBL1
EMC6	SLC9A3R2		RNASEH2C	CLINT1	DZIP1	LRRC32	ORAI1	MCTP1	SMC1A
MPV17	WASF2		SAE1	TIAM1	DBNDD2	ITPRIP	COL6A2	PRKCZ	PRKDC
ARL16	RGS3		CFL2	SHE	CSF1	PRNP	PRMT2	PLCE1	FAM83D
HSD17B10	TSPAN15		THOC7	RALGAPA2	TRAF5	TLNRD1	SREK1IP1	FRMD6	MNS1
ZNF580	PIK3C2A		LSM6	MAFB	SNAI1	ZSWIM6	SERINC3	LAMB1	CEP295
GTF3C6	PLCG2		MRPL40	COL5A2	CBR1	PAPSS2	ID1	CTTNBP2	ZWILCH
CDK4	VAMP5		AP3S1	ALDH2	MCTP2	DDX21	FGD4	SH3BGRL3	DSN1
PA2G4	SPEF2		ITGB1BP1	LHFPL2	LCA5	DIS3	FBLIM1	TSPAN4	C18orf54
DCTPP1	CLDN5		SUMF2	CD47	SYDE1	CHMP1B	B3GNT2	CERS6	NRM
PRR13	MEIS2		CEP85L	COL6A2	MICU3	RCAN1	SLC39A10	SLC22A23	RANBP1
JPT1	MYO1B		RBP1	SHROOM4	SLC7A2	JUN	GLG1	GCNT2	CHTF18
RSL1D1	TUT4		TP53BP1	LIMA1	LINC00672	SCARB1	RFK	SLC38A2	LSM5
ROMO1	IFI16		RNH1	VWA1	ARID5A	CXCL3	MALAT1	CCDC88A	CENPS
ATG3	RBM17		TNFAIP8L1	LSR	SLIT3	CDC42EP4	PRICKLE1	NKAIN4	CEP78
ENO1	S100A16		SLC5A3	THSD4	HOXB4	SMURF2	TBC1D1	C4orf48	TUBG1
MRPL40	FOXP1		NDRG2	STAB1	ETV5	NABP1	CEP68	UTRN	LBR
NDUFB11	SON		ACADVL	EGFR	NFATC4	PIM3	GAS6	SNCAIP	ACYP1
ATP5MF	GALNT18		VDAC3	CARD16	GEM	PNP	CRIM1	PGM1	SAP30
CENPX	FERMT2		ZNF521	PDLIM5	TESC	JMJD6	FLT1	TPD52L2	TMSB15A
MRPS6	DYNC1LI2		PSMD3	ZCCHC2	HSPB6	PITPNM2	GNAS	CAST	PGP
LSM3	NEDD4L		ARF5	CRIP2	MLLT11	REL	CFLAR	NR2F2-AS1	MCM2
MRPS16	TIA1		NARF	FAM110D	TLCD2	WARS	CMTM6	TRIL	RAN
MRPS26	IGF1R		SERPINB9	CCPG1	LINGO1	AC008875.3	TANK	PPIC	SNRPD1
AKIRIN2	FCN3		MRPL52	TLR4	PRRT2	USP31	LRRFIP1	COLEC12	ACOT7
DPM2	MYO6		SCOC	WLS	IL1RAP	CARHSP1	RAB30	WDFY2	PSMC3IP
UQCRQ	DYNC1I2		COMMD1	LY6E	DENND2A	CKS2	ELOVL5	CISD1	GPSM2
CFAP36	FAM124B		TMEM205	NUCB1	VSTM4	RASAL2	CPAMD8	NPC2	WDR34
MRPL18	PTPRA		EXTL2	PABPC1	MRC2	ZFAND2A	SPTAN1	BZW2	CMC2
RNF114	MT-ATP8		LSM3	GIMAP7	MTHFD2	ETS2	GPRC5B	LINC01128	HMGXB4
DGUOK	MT-ND5		CTSZ	PALLD	F10	IL32	PTTG1IP	CLTC	CDCA7L
ATP5MPL	GMFG		APRT	PTPRM	PTPN13	GPBP1	ARPC5	SH3GL1	TIMELESS
AZIN1	PFDN1		C1orf21	N4BP2L2	TMEM159	ZNF267	SH3GLB1	DBI	SUPT16H
PSENEN	SLC2A1		RTF2	HDAC7	LGALS3BP	HECW2	STK38L	ASGR1	HP1BP3
IPO5	GTF2I		RPS19	STK38L	ADAMTS4	ZEB1	ENPP2	SLC43A2	RHNO1
PLEKHO1	IVNS1ABP		LYRM2	TSPO	ARHGAP32	UBR1	ATP2B1	GGA1	CALM3
IDI1	RASIP1		FKBP3	NEAT1	SEMA6D	KCNJ2	SIPA1L2	SPHK1	HMGN5
PPA1	GLCE		LENG8	CANX	HOXB2	TP53BP2	RUNX1T1	PXMP2	CCP110
TIMM10	CCDC68		OSBPL9	LAMC1	CYTH3	CFLAR	RRAS	SCARB2	CALM2
TCF15	CDKN1C		RAD50	TACC1	PHGDH	DUSP1	TMED7	CMYA5	COMMD4
RANBP1	MAGED2		SNX17	TIMP1	PRSS35	CASZ1	IL3RA	MAP3K1	C12orf75
MRPL14	DDX18		ECH1	ITGA3	DOCK10	HMGA1	BTBD3	FXYD6	PSMC3
ADH5	MT-ND2		ATG3	IFITM2	L1TD1	EPAS1	RB1CC1	CASP4	ILF2
DDX50	RNF7		COMMD3	P4HB	S1PR2	STK17A	FURIN	ITSN1	YEATS4
RPL22L1	MESD		CRIM1	CCDC68	CENPL	ADGRL2	SMS	GLS	RPL39L
AP2A1	PAK2		MPC2	C1orf21	LINC00685	ADAMTS1	AKAP13	PRR5	NDE1
CDC42EP1	CD2AP		OSTF1	NKTR	NR4A3	KLHL15	CALU	NFAT5	DDX39A
TCEA2	PCAT19		MMP14	HTRA1	NBEA	VAT1	LRCH1	STX7	PARP1
MRPL1	EFCAB14		LDHA	COL5A1	MAP2	OCLN	CNOT6L	ADAMTS12	CBX3
NDUFAF2	TMBIM6		HAX1	GPX8	SSPN	BIRC3	CLDN5	CALD1	PAICS
ERH	VSIR		RPL26L1	SPTAN1	TLN2	MOB4	IGFBP2	ACTN1	MCM6
LYRM2	FYN		CNPY3	VPS13A	ADCY3	CREB5	MAP4	TLE1	POGLUT3
CHCHD3	SF3B1		GTF2F1	HSD17B12	TMEM47	HIPK2	LAMC1	SEPTIN11	GAS2L3
BIN1	SVIP		FKBP4	LAMP1	HNMT	ZNF331	CKB	SNCG	TMEM97
SRM	ABI2		IDH3G	AKAP9	AP002026.1	AL355304.1	AHR	C1QTNF4	IDH2
C7orf50	FBXO21		NDUFB8	PDIA4	FAM20C	INSIG1	NDRG1	UGP2	PKM
ARHGAP28	RHOC		MGAT4B	NFAT5	ITIH5	CDC42EP2	CDK17	HTRA1	LSM4
CTNNBIP1	CD200		PHC2	SESN3	MNS1	CCND1	FOXP1	SRI	RECQL
RPF2	REEP3		NELFE	KMT2E	PRKAR2B	POLG2	SEMA3F	TPD52	PSMD14
TIMMDC1	PDIA3		METTL26	MT-ND2	THG1L	SOX7	NCK1	OLFML2A	ALYREF
EMP3	TUG1		C7orf50	HOXA5	SLCO3A1	GATA2-AS1	CDC42EP3	ATP6V0E1	RBBP7
DYNLT3	TUSC3		PGAM1	MT-ND4L	CRYAB	GDF15	HTRA1	TGFBRAP1	FCN3
SFT2D1	ST8SIA4		GTF3C6	FNBP1	PLEKHA4	ZBTB16	VWF	RASGRP3	CKLF
ANAPC13	LRRFIP1		DCTN3	CHSY1	DLG4	SPNS2	SKIL	TMEM50A	CDC25B
ALYREF	PPP2R2A		TAF15	PPIC	UNC5C	ANXA3	BCAM	LRCH2	LMO7
TMEM88	COMMD2		CAPZB	HSPA5	HSPB2	TIPARP	ITPR3	S100A16	HNRNPUL1
MRPL13	NES		PLIN2	ARID1B	KCNC4	CXCL1	FRMD4B	ADAMTSL3	HNRNPA2B1
HMGB3	ARFIP1		ACLY	DIPK2B	HACD4	ATP1B1	SEC11C	TXN	MMS22L
CARHSP1	U2SURP		PSMD9	IKBKB	RAC3	NR5A2	RFTN1	GTF3A	RFC5
POMP	OGA		NDUFB10	AHNAK	TSHZ3	CDK11A	RABGAP1	MYO5C	SIVA1
SEPHS1	NEK3		TMEM263	NCOA7	AC027031.2	RNF24	AGRN	INPP4B	HIST2H2AC
HRAS	CSNK1A1		RBCK1	ADAMTS1	EFNA2	NFKB1	TAX1BP1	SEMA6A	CEP192
SH3BGRL	PDIA6		NRAS	CHD9	ENPEP	LMCD1	CSNK1A1	IGFBP5	PA2G4
PDCD5	DTL		DNAJB4	SERINC3	INAFM1	H3F3B	VASH1	NDUFB2	FENDRR
PEBP1	TM9SF3		AAMDC	SPCS3	DAAM2	SDCBP	IGF1R	CARD19	RBBP8
LIX1L	RAPGEF4		CCDC25	TECPR1	NTM	CREBRF	ELF1	AP2A2	ZNF714
PPCS	BICD1		MICOS10	ATP1A1	MARK1	PDE4C	OSBPL8	BLVRB	SCLT1
MRPS33	USP31		DCTPP1	LINC00472	FZD7	MPP1	CD93	P2RX4	RAD18
EXOSC8	YES1		TMEM14C	TRAM1	ZNF385D	CRMP1	TMEM245	SELENON	TMEM237
LSM4	UBXN4		FIBP	ISYNA1	MT1X	SRSF4	GRK5	PMP22	ARHGAP19
ZNF770	LPAR6		POLE3	RAI14	HOXB3	AMOTL2	MSI2	ZDHHC14	BRD8
FKBP4	FMNL2		MPST	CTNND1	FOXS1	COL4A1	IFNAR2	CD36	SPIN4
PSMC2	ZRANB2		C1orf122	HOXA4	CSPG4	PRX	ARMCX3	MED10	CBX1
MRPL47	SASH1		EIF3H	NFKBIZ	VASH2	HIVEP1	PXDN	OLFML1	KIAA0586
TOMM6	CNOT6L		ODF2L	PIK3C2A	ADGRD1	SHROOM4	ATP1B3	SLC43A3	CASP8AP2
BABAM1	PHACTR2		NAA20	PGAP1	GHR	CEMIP2	CD99	CHKA	SASS6
NFYB	STXBP6		MRPS33	TNXB	DUSP8	SQSTM1	SLC2A1	SDC3	SUZ12
DPM1	VAMP3		SELENON	NCOA3	LEF1	ETV6	FZD4	TMEM140	TEX30
NOP53	CCND2		LAGE3	MGAT4A	GAMT	PNPLA8	EMCN	SLC41A1	TPRKB
AC010642.2	ZKSCAN1		SMIM10L1	NYNRIN	SEMA4A	LOXL2	MLLT1	GGT5	KIT
RARS	PAPSS2		CAPNS1	KLF4	NCS1	PPP2CB	MYEF2	LMO2	POLA1
MRFAP1	DHX36		COL5A1	SYNGR2	ROR1	GATAD2A	CCPG1	PAM	JADE1
SF3B6	MAP3K11		KRTCAP2	NDUFA8	BMPR1A	AL356124.1	XPR1	KALRN	TRIM28
HSD17B4	ARHGAP28		MRPL28	APP	NAB2	RRBP1	TES	CDKL1	CCNE2
URM1	DGKE		TMEM50A	GAS5	CYBRD1	PLEKHG2	MIB1	TIMP3	ILF3
LSM6	MAP4K3		FAM126A	FTX	FBN2	NFE2L2	SWAP70	IL6ST	LRRCC1
ARL3	TEK		MRPL51	ZMIZ1	CAMK1D	ACVRL1	NKTR	MZT2A	LSM3
HMGN3	RERE		IMPDH2	AFF1	RASL11A	ADGRF5	JCAD	GUSB	GJC1
SRRT	KDM5B		COPZ1	BTBD7	EPB41L1	RASSF2	MXRA7	MAGED1	JPT2
CHCHD5	PHKB		SNHG32	ARHGEF3	SHISA2	INTS6	ITGAV	ZNF706	RFC2
RPS3A	RASGRP3		MRPL36	TGFB1	IRS1	IVNS1ABP	ICAM2	TSPAN11	SNRPG
API5	BST2		NDUFA3	FBXO34	MT1E	MIR181A1HG	AGPAT1	BCHE	PIN1
EEF1A1	LMCD1		ARL6IP4	FRYL	DUSP14	BRD2	NRN1	TUBB6	MAZ
CFAP20	JAM2		PITHD1	NAV3	NTRK3	MYO6	SNX3	GPR146	BCL2L12
OCIAD2	PHLDA1		EIF4A3	GASK1B	NCALD	TSC22D1	NFIB	TMEM255B	MIS18A
YIF1A	STIM2		LAMTOR1	ARRB1	CDH6	ARHGAP23	CDC42BPA	GPRC5B	NES
NME1	RB1		CCDC90B	PDE4D	SPON2	CRK	EMP3	CCDC141	XRCC5
FAM192A	ITGB1		CALU	MESD	CLIP3	DDX5	NFE2L1	STOX2	NUDT15
PDCD2	PRPSAP1		CZIB	ITSN2	NDNF	CEBPB	RNF19A	TSPAN5	CENPC
NT5C3B	MLLT6		BAX	TNFRSF10D	GSTM5	HECA	RNF145	SEM1	RIF1
CDC26	TMEM123		TOB1	TMEM30A	ARHGAP24	ETF1	ANXA3	EMID1	TALDO1
LSM5	CSNK1E		TMEM9	AGRN	CAMK4	TNFAIP3	DDX17	MEGF6	CSRP2
HOXA5	PTPRM		RSRC1	HSPA2	LZTS1	JAM3	DNAJC10	ARL2	RB1
LSM7	ATP2B4		MRPS26	IFI16	RTL5	LHX6	ACTN4	STAB1	CEP57L1
PDLIM2	VAT1		CLPP	RANBP2	CACNA2D1	JCAD	PIK3R1	CHCHD10	HDGF
CHN1	ANP32A		AKR7A2	KIDINS220	SOX5	GASAL1	AFDN	FABP5	ACTL6A
RNF187	CETP		MRPL27	IFITM3	NUAK2	OSER1	SMARCA2	FTL	RANGAP1
MRPL38	ABRACL		SELENOP	RRBP1	ECM2	THUMPD3-AS1	SLC12A2	PRKG1	HNRNPUL2
S100A13	PTK2		CYB5B	ADAM17	MAP1A	ROBO4	AC004889.1	TIMP1	PCNT
NDUFB1	CBX2		ANKRD36C	MT-ND4	AC100793.2	EIF5	NOTCH1	WNK1	NUP50
PRDX6	ASAP2		CUTA	SGCB	LOXL1	GATA2	NAV1	DIPK2B	HNRNPR
SEC11C	EGLN1		SNX6	CPD	RUNX1	MRPL18	ATP8B1	CCDC25	DCP2
PMVK	DIPK2B		TRAPPC5	EML1	OLFM2	BTNL9	CANX	PRKAR1B	LHX6
SNRPB	ANKRD44		MAP2K2	PLEC	MAPT	TSPAN15	PLEKHG1	APP	HIRIP3
NENF	PYURF		COX14	CKAP4	SYNGR1	ULBP3	NR3C1	GADD45GIP1	EOGT
CTNNBL1	THOC2		GALNT1	KMT2C	AC022144.1	ARL13B	ABHD17A	CNN3	DKC1
IMPDH2	SCD		FHL1	CDC42BPB	BCL6	IER5L	IRF2BP2	ECSCR	MSH2
TAF9	GCC2		NDUFA2	UBL3	NEK8	MAFK	TMEM181	ACADS	COX8A
SRP9	ANXA3		MDH1	PGM5	KCNJ8	HNRNPU	IQCK	ADIRF	SUGP2
FHL1	SLC44A2		CCDC88A	SDCBP	NECAB1	HOTAIRM1	NUAK1	UQCR11	HMGN1
UQCR10	CSNK1G3		STX7	MTDH	PTGIR	CDC42EP1	FNBP1	ZFYVE21	SVIP
CCNC	MLEC		PMF1	SHISA5	WNT11	LONRF1	PRKX	MAP4K5	NUDT21
MTREX	CASC15		CETN2	RAMP2	AC104695.3	HEXIM1	USHBP1	LAMC1	CEP57
ZNF358	PSMA1		AP2M1	TTYH3	ARHGAP15	RNF122	KIF5B	GMFG	SRSF10
C12orf10	ELK4		ECI2	USP53	GRP	SETBP1	C8orf33	COL18A1	CENPX
SDHB	MYDGF		DIAPH2	TNS1	SCD5	EHD4	QSOX1	SRGAP3	PTGES3
ANXA6	NUTM2A-AS1		MRPL34	AMOTL1	SEZ6L2	CETP	TM4SF1	DEGS1	HLTF
RAP2B	STAG2		ESD	ATP8B1	SESN2	HSPE1	PTPN12	RNF165	MZT2B
ANAPC11	SULT1C4		ATP5PD	LRRC8A	CNTN4	H2AFX	PICALM	CLU	RNF168
DAP	LSR		HMGN3	SPAG9	OLFML2B	MYO10	TJP2	MATN2	SNRPB
RPLP1	CDC42EP1		SRM	BCAM	LRRC4B	SASH1	APP	DKK3	GLO1
CMC1	PLXND1		PHB	PPP3CA	WFDC1	SAV1	CYB5R3	NPNT	WBP11
SNRPA	MIR181A1HG		TUBB2A	PPP1R14A	KCNS3	PLXNA2	MEIS2	POLD4	HNRNPD
RNF5	TNFAIP1		AKT1	PLD3	AXL	DDX3Y	SMC6	TGFBR2	UBALD2
DYNLL2	NETO2		CORO1C	ARL5B	RNF150	KLHL18	TP53I11	PARK7	UBL7-AS1
HBA2	RTN4		NDUFB3	STMN3	HOXB7	FAM241A	SETBP1	KANK3	SRSF3
CCNB1IP1	MTDH		ENOSF1	NIBAN2	MOCS1	ANKRD44	NCKAP5	MYL6B	GABPB1
CITED2	RSBN1L		TIMM8B	SMAD7	NKD1	SLC30A7	TM9SF3	MAML2	SNRPF
IMMP1L	BEX4		NDUFS6	NUMA1	TENT5A	SCD	IGFBP4	GUK1	DCK
C14orf119	ZNF503		DTYMK	HIST1H2AC	COL5A3	RBM4	CCSER2	SGK3	BAZ1B
ZCCHC3	TMBIM4		NDUFC2	EHBP1	AC006115.2	CLK1	NUDT14	MZT2B	SSRP1
TCEAL3	SCARB1		CTSL	GNS	MEIS3	IFT20	TSC22D3	KLF6	SAC3D1
FAM229B	CD36		ATP5PO	MEGF6	SORD	TAX1BP1	CD81	ABCA1	CENPL
SNRPG	TLNRD1		CTSB	DGKE	RXRG	APCDD1	DAG1	ABHD17B	NOP56
HSBP1	SEL1L3		POLR3GL	RBM5	COL6A6	MGAT4A	C1QTNF6	HLA-C	GLRX5
TGIF1	BCL6B		SEPTIN9	GIMAP1	MPP6	CD83	TRAK1	JUP	TOMM5
MCM7	CLIC4		EIF5A	KLF7	PDE3A	OPA3	TBC1D9	ROGDI	CTDSPL2
CDC123	DPYSL3		RPS4X	HLA-E	EGFLAM	RAPGEF4	WWC3	APLP2	NUP107
MRPS11	RAMP3		POLR2I	ARRDC3	GFPT2	ODC1	EDNRB	APOD	HINT2
HTATSF1	DCAF7		GABARAPL2	ARL6IP5	HOXB-AS1	SLC12A2	LTBP3	LRPAP1	ADAM15
NME4	TIMP3		TUBB6	NPC2	TEAD3	KLHL5	RESF1	TXNIP	LEPR
NAPA	MAPRE2		RPS27L	YPEL2	ZNF703	HMBOX1	MSRB3	ETFB	EMC9
ABRACL	NAV1		FUNDC2	TES	AC037198.1	BRAF	ASAP2	TRAPPC1	QSER1
SDHAF2	IFNAR1		GCSH	ZNF532	COL26A1	CBL	PSAP	ANKDD1A	RCC2
CIAPIN1	ARHGEF12		KLF6	CAMSAP2	PRSS12	TLE4	BTBD7	TMEM205	FANCM
TMA16	AP2B1		TRIR	DIXDC1	KANK4	KCNQ1	RB1	AP2S1	HMGA2
ITGAE	LEPROT		ATOX1	FKBP9	KCNE4	NEDD4L	ITPR1	HIVEP3	JAM3
TSC22D3	SLC16A1		MICOS13	SLC39A10	NGFR	GPATCH2L	DICER1	CTSH	PTBP1
HAUS1	USP34		SUMO3	MYCBP2	PYGO1	RSL24D1	MBTPS1	C1orf21	ZMYM1
RFLNB	SHANK3		TIMMDC1	TWSG1	PDZRN3	NES	CD109	REEP5	DLEU2
LLPH	APPL1		C4orf3	IGF2	LRRN3	SUPT5H	RRAGA	ITGA9-AS1	XPO1
MEA1	PKN2		MZT2A	SECISBP2L	INMT	GRAMD1A	RPS6KA5	TMOD2	HIST1H4E
CNN2	BSG		COX7A2L	SERINC1	CCDC3	NEK3	BTG2	MGMT	HAUS4
EIF4EBP1	ARHGEF26		ANXA2	F2R	DLG3	EFNA1	SERPINB6	MID1	SEPTIN10
PTPRN2	ATP1B3		COX20	PLOD3	PIK3CD-AS2	PLAUR	TTL	ANKH	PARP2
ERI3	PTPRG		AKR1A1	DICER1	AC104083.1	ELMSAN1	OBI1	ANXA5	KMT5A
DTYMK	WARS		CLTC	RPN2	AFF2	BCL10	ESAM	NFATC1	CNTLN
ACAA2	MAPKAPK5-AS1		EML4	SKI	GFRA2	CDK6	MBNL2	WIPF1	HACD3
SMIM15	JPX		FAM50A	SCAF11	DNAJC12	KCMF1	PLEC	RALGAPA2	KLHL23
SAP18	EFNA1		RABAC1	GIMAP8	HRC	HIPK1	ARHGEF2	ARRDC2	CLN6
COA6	DDX52		POLD4	BOD1L1	SLC35F1	GSE1	TSPAN9	EPHX1	ABRACL
SOD1	HMGA2		TMEM255B	C6orf62	NBPF14	SERPINB1	MYO1C	CCDC80	NIN
SNHG32	BRD7		SEC61G	EVL	ARHGEF25	ZFAND5	WWC2	PRDX1	RHEB
TXN	RESF1		COX5B	PLAC9	BATF3	SIAH1	MTRNR2L12	ZFPM2	PSME2
FMC1	WDR60		MAGED1	ICAM4	HOXB6	ZCCHC10	SDC3	IQSEC1	MESD
NREP	KNOP1		MTCH1	GOLGB1	TWIST2	TGIF2	ARHGAP31	METRN	PPIH
HSPB11	TGOLN2		PRKAR1A	FAT4	BMPER	PDE3B	MMP15	RWDD1	RSRC1
PFDN6	TSN		MRPL41	MTUS1	ADRA1D	GCOM1	ZFP36L2	ASAP1	CDKN2D
SNHG8	TAF1D		NSA2	MBNL2	KCP	LINC01082	SERINC1	PRDX5	MAD2L2
PAXX	PLEKHG1		UGP2	MEOX2	DMD	BCAM	PTPRA	CD55	MLH1
PTGES3	PHF20L1		ACAT1	GSE1	RYR2	GLCE	PELI1	TSHZ1	PAXX
ARHGDIB	EIF4H		LRPAP1	PRXL2A	PHLDA2	RGS5	NCOA3	CYB5R3	RBMX
PPP1R14A	PLAT		ITM2C	SSBP3	PGR	KLF7	CCNY	MCFD2	HNRNPL
ENAH	PRKCH		TSPAN4	ZDHHC17	VSNL1	SEC14L1	LRRC32	CD99	TUBGCP3
ADORA2A	DOCK6		ERICH1	ID1	EFS	PKP4	GATA2-AS1	TMED3	MRPL51
RND3	TIAM1		BNIP3L	RASAL2	SCUBE2	NAV1	EVL	ZDHHC17	MT2A
CSRP1	RGS12		TBCA	RELL1	GPR153	IGFBP2	EVI5	AKR1A1	SLC25A24
SEC61G	MAP4K2		RBX1	LAMP2	DACT1	TMEM88	DHRS3	NXN	XRCC6
SKA2	TDRP		SLC2A4RG	PPM1D	LIN7A	ABHD17C	PGRMC2	ATP5MD	IFI16
CETN2	PHF14		LSM4	TSPAN3	CLMN	PRMT1	MTRNR2L8	PNPLA2	ALDH16A1
DUT	SOX17		CST3	AFAP1	EFNB3	PPP3R1	ATF6B	PLEKHO2	NPR3
GNG5	ANKRD50		TRAPPC2L	OXR1	COLEC11	KHDRBS2	MRTFB	NDUFA13	UFD1
BCAS2	TTC19		MCRIP1	MBOAT2	CHPF	DEDD2	NEK7	SLC5A3	GPAA1
BLVRB	RBM5		ZEB2	ZNF503	PPFIBP2	PELI1	TCF4	NFIA	AP3B1
TFDP1	TSPAN13		SH3GL1	EXT1	GPC4	BICD1	NLRP1	EDNRB	HNRNPAB
ANP32B	KANK3		LIMCH1	TGOLN2	HOXB-AS3	TSPAN5	CTNNB1	NDRG1	TECR
PRMT1	RSF1		COX8A	EIF2AK2	PAPPA	SRGAP2B	ADORA2A	PXDC1	MAGOHB
GCSH	ERG		PRELID1	KLF2	SCG5	AKIRIN1	LPP	ZFP36L2	RPP30
SNHG9	TSPAN7		SNRPF	CEP350	ADCY5	SBNO2	YAP1	TEX264	CEP44
MAGOHB	ADAM10		NDUFA1	JAG2	TBX5-AS1	COL4A2	CTSB	CTSZ	KHDRBS1
SNRPF	RNF145		NDUFA11	TFDP2	CACNA1C	WTAP	DARS	MRPL14	BANF1
IFI27L2	LBR		RHEB	FNIP2	EPHB6	MEF2C	GABARAPL1	BACE2	TPR
PAICS	TFAM		RFXANK	RASSF3	CDK14	TLE3	ATP6AP1	PDXDC1	HADH
MRPL17	DLGAP4		PEBP1	KDM5B	NPM3	TCF7	PCDH1	DENND2C	NONO
RPL36AL	FRYL		CAST	TNRC6B	A1BG	ARID3A	FAM241A	GMFB	SCML1
CMSS1	IGF2BP3		CPXM1	TM9SF2	JDP2	BAZ2B	GNB1	PRKAR1A	SNRNP25
MTLN	C5orf24		NDUFA6	CCDC186	TMEM106C	NEAT1	ATP6AP2	KHDRBS3	LINC01082
H1FX	SETX		LMO2	FLI1	ENAH	MEX3B	WSB1	CD59	HAUS1
TUBA1C	DLL4		RWDD1	FYN	AL590617.2	RIPOR1	ARMCX2	LIPA	PDS5B
HMGA1	PTBP1		NDUFB7	SSR1	RDH10	FAM167B	SPAG9	SYPL1	E2F3
PTPRD	DDX24		RHOJ	PCYOX1	PJA1	ERO1B	TMEM106B	RPS27L	HAUS6
IL32	CD46		COLEC12	PLAG1	CNN2	STRAP	DIP2A	CD63	SNRPA1
PRDX2	MAOA		SF3B5	DLC1	LRRC23	DUSP8	PRKAA1	PDIA5	SEPHS1
SNRPE	HMBOX1		MAP1LC3A	RBMS2	SPTY2D1	MTSS1	NIBAN2	YBX1	IMMT
SLC40A1	RPS6KA2		MAP4K4	ATP2B1	B4GALNT4	PHLDB1	HHEX	DNPH1	CDK4
TPM1	SH2D3C		GSTO1	WBP1L	CDO1	EMP2	SSBP4	FILIP1L	YWHAH
ZSCAN16-AS1	EOGT		CTSD	PTPRG	CGAS	STC1	USP53	VPS36	ARL6IP6
TBCA	AKAP13		RPS18	SEC31A	FAM110B	CCNY	OGA	NARF	MED4
ERRFI1	LAP3		PGLS	PMEPA1	TTYH2	VPS37B	TMX4	NDUFA1	FANCL
CEBPB	FGD4		CALCOCO2	SMURF2	PRTFDC1	KAT6A	N4BP2L2	MIF	IKBIP
NDUFS5	F11R		TM4SF18	MEIS1	PAWR	CYYR1	VSIR	CAMKK2	INIP
KPNA2	MMRN2		OSTC	NR3C1	SELENBP1	MYC	FMNL3	HINT1	PHIP
RAN	PTPN4		CHCHD1	ZFPM2	H2AFY2	PPP4R2	HIF1A	CEP85L	PDE3B
CKS1B	PAWR		NEAT1	CD36	CCN2	MEX3A	S100A6	AGTRAP	TCF15
GPX4	CDK6		FXYD6	MYLIP	TMEM97	SSH1	IPO9	SQSTM1	CNIH4
ODC1	CARD8		MGMT	DAG1	CCDC91	MAPRE1	PLCB4	SEC61B	POLD2
ATP5MC3	MTF2		UQCRQ	CCDC47	LINC00205	CREBBP	CYSTM1	TTN	CD109
SLC9A3R2	MAP4K3-DT		GTF3A	RBPJ	NIT2	RBM22	FAM114A1	COX5B	CACYBP
LBH	RYBP		GADD45GIP1	LRP5	MAPKAPK3	PMEPA1	KTN1	MRPS6	MRE11
CTSC	ARHGEF7		PPFIBP1	TTC17	SERPINI1	NT5E	FGD5	APH1B	IGF2BP3
HMGB2	NSD1		TRAPPC1	NUDT3	PLXNA3	CD109	RIMKLB	BCL2L11	MTHFD1
LMO4	STX12		NR2F1	ZC3HAV1	KDM6B	TRIM24	PPP1R9A	SNTB2	NFYB
RAB34	KLF3		UQCC2	FLRT2	PPM1K	TUBB4B	TCF7L1	TP53I3	HPF1
COL5A2	WWC3		CTDSPL	GIMAP6	KLHDC8B	TAP1	PPP1R15B	TTF1	TFAM
ATP5ME	IMP3		MPG	UBXN7	WEE1	SENP5	EFEMP2	IQCA1	EXOSC9
VEGFA	CDK17		TRMT112	HSPB1	HSPA2	RCSD1	TAOK2	NOP10	BOLA3
CKS2	CCNL2		LMNA	VEZT	GPR183	CD34	ZDHHC3	AP2M1	CARHSP1
SNRPD2	SKAP2		PRDX6	CHST12	MIR4435-2HG	CHSY1	THSD1	CALCOCO2	SAMD1
ARPC3	BIRC6		CKS1B	CD164	SMAD3	AGO2	FLNA	DLG1	RPN2
CYB5A	SOS1		SMAD1	HPCAL1	PIP4P2	PPP2CA	ERG28	TRIP6	MAPRE1
AL627171.2	ZNF638		ADI1	VAT1	PNMA1	ANKRD10	MT-ND5	TRAPPC5	RNPS1
MYL9	TSNAX		CNN3	TLE1	SLC9A1	IMPAD1	GALNT18	UQCC2	RPA2
SELENOH	TAF11		NRP2	LMBRD1	ATP2B1-AS1	TOPORS	LAMB2	ADI1	NAP1L4
RPL17	NEMF		MGST3	TSPAN12	TNFAIP8	PARVB	TIMP2	SERF2	RNASEH2B
COMMD6	SLC39A10		ENO1	RFTN2	LARP1B	C17orf67	FLNB	TGFBR3	RDX
HIST1H1E	RPL7L1		PMP22	HHEX	C20orf27	ZNRF1	SKI	DAD1	CEP135
TPM2	STX6		ROMO1	PARP14	CIB2	AFAP1L1	DAPK3	AURKAIP1	PFN1
SUB1	SERINC3		NDUFC1	CALCOCO1	ERBB2	CAV2	FAM234A	KRTCAP2	FGD5-AS1
LDHB	CPNE2		CASP4	CDC25B	SOBP	LUC7L	SELENOS	NDUFB7	NUP62
STARD4-AS1	MTRNR2L1		ACTN1	CD46	GNAL	CACYBP	SELENOM	ATP9A	PHF6
TOMM7	XIST		MRPS6	TTC19	ELOVL6	GNL1	MCAM	TMEM120A	TAF15
PCNA	GJA4		MYLK	IFI44	ADAMTS1	EIF3I	GNAI1	COL4A5	ALDH7A1
GABARAP	CTTNBP2NL		RPL41	ADAR	TENT4B	AKAP8L	ARPC1B	NDUFC1	IPO5
CIRBP	KANSL1		S100A10	GBP4	FZD2	MINDY2	RALGAPA1	MPC1	DCLRE1C
COL6A1	HERPUD1		DAD1	ATP6AP2	C17orf58	EOGT	PLAG1	TMEM123	KPNB1
THBS1	PTP4A3		COX6B1	TNFRSF1A	TRIM72	DNAJB4	PPP1R16B	SMTN	FOXF1
RPS23	TRAM1		ATP5MD	DDIT4	C5AR1	ERRFI1	HERC2	SLCO2B1	APAF1
MYLK	RNF152		NOP10	MLLT3	SGCE	INPP1	MTURN	DYNLT1	MCMBP
EDF1	SH3D19		ETFB	OLFML2A	SERTAD3	KIF13B	EOGT	ADAM10	TCERG1
RPL41	EXOC6		MYL6B	RORA	NUDT1	ARL4C	HSPA12B	NAXE	PLP2
TPT1	PAFAH1B1		HOMER3	PIAS1	ATXN1	CRTC2	GNPTAB	LTC4S	SMARCA4
C12orf57	LARS		PCBD1	RNF13	LRRC58	FEM1C	SAMD12	ATP5IF1	SNRPD3
CDH11	GRK5		DBI	SERTAD2	TNRC6C	TOB1	IFI27L2	UQCRB	APOLD1
ZEB2	FGFR1		EGR1	CRBN	COL6A1	NXF1	CCDC88A	HOMER3	RABL6
BEX3	DARS		MRPL14	ANKRD37	SNHG15	CNRIP1	NES	HLA-F	SMCHD1
RPL13	HERC2		TFPI	MAGEH1	CLIP2	AC110611.1	CELF1	MAP1LC3A	KATNBL1
PEG10	TM9SF2		COX6A1	MTRNR2L8	PRKCG	FKBP4	GTF2I	ATP5F1D	RAB8A
RPS12	YIPF3		FAM200B	ARHGAP21	ZNRF3	CX3CL1	NCOA7	TPM4	PHACTR4
S100A11	USP22		TPD52L2	AFDN	PLAGL1	PPM1D	KLF3	SLC40A1	MFGE8
CCN1	CRBN		HTRA1	MLLT6	ELAVL3	ATF2	NEDD9	ALPK3	CMSS1
RPL30	PHACTR4		RPL30	MBTPS1	TOB1	SLC20A1	NUMA1	PHPT1	NUDC
PLAC9	ARHGDIB		EPS15	NFKBIA	PTGR1	LRIF1	ZFAND5	IFT57	ANAPC15
RPS24	FAM171A2		MT-ATP8	ODF2L	KIF3A	SIRT1	DAB2IP	FSCN1	IER3IP1
ELOB	SREK1IP1		RPL36	MYO15B	SEMA3B	CRYBG1	NAA10	FHL3	HAT1
HBG1	ARHGEF2		DST	ATP6AP1	CTXN1	AC005261.1	RAB2A	OST4	CETP
DSTN	USP15		NDUFS7	JMJD1C	CHCHD10	SERTAD3	MAPK14	GRN	ATP1B3
ID2	FNBP1		ATP5MF	KAT6A	BAG3	ICAM2	CMIP	CFL2	PAFAH1B3
PPDPF	TMCO1		ID2	MAN1A2	MEG9	ARHGEF10	PHACTR4	CTSB	OBI1
RPL21	DOCK4		CD302	RALGPS2	ARC	GRASP	GOLIM4	RGS16	H1FX
RPL9	TMED9		SEC61B	KLHL24	PPRC1	DMAC2	LDB2	USP13	SACS
RPL26	RBMS2		UQCR10	SAV1	ADAMTS12	LRRC8A	HSD17B12	CPEB2	NOP58
RPL13A	SMARCD1		RPL32	FZD6	IQCN	RCC2	PSIP1	DDT	PRTFDC1
RPL32	PWWP3A		ATP5F1D	RNF125	SNAI2	NOL4L	PPP1CB	MRPL52	RTN3
UBL5	DDX1		RPL36AL	HOTAIRM1	TBL1X	RFLNB	LRP10	MAN2A1	RPA1
RPS27	SYNGR2		ELK3	RB1CC1	DCUN1D3	KCNQ1OT1	DYNC1H1	MRPL41	MZT2A
RPS27A	RASAL2		FCGRT	TAPBP	NCKAP5L	MEX3C	SOX7	LBR	AKR1B1
ATP5MG	BRD9		ATP5MC3	GOLM1	TWSG1	TARS	CSAD	DCTPP1	CLEC2B
HBA1	RAI14		HMGB2	NDFIP1	NID2	GPIHBP1	WDR82	RABAC1	RASSF8
SRSF3	PHLDB2		GMFG	OS9	C16orf72	TMEM165	MFAP2	COMMD1	PSMA3
SNHG6	TRAF4		ATP5IF1	INPP1	CHAC1	CXCL8	CERT1	EFNA1	PPIL1
RPS7	GIMAP8		PLAC9	SELENON	SAMD4A	PTP4A3	OAZ2	PGM2L1	NELFE
RPL35A	VPS35		RPS12	ATXN1	BCL7A	RSF1	PDIA4	MT-ND4	TRIM24
RPL39	ZMYM2		PHPT1	FAM234A	OPA3	TBC1D9	GPIHBP1	REEP3	NUP85
RPL5	KIF1B		ARID5B	ZDHHC21	MAP2K3	ANKRD17	SPTBN1	NCOA7	STXBP6
RPL11	TET2		CLTA	PLCB1	SIK3	GLIS2	BOD1L1	COX7B	PPP5C
RPL6	RBPJ		ATP6V0E1	ANXA4	ZBTB21	PRICKLE2	CMTM8	CAPZB	TIMM10
RPL37	NOVA2		CD99	ELF1	UAP1	KDM5A	TNFAIP3	TMEM14C	RFC1
RPL10A	NOTCH1		COX7A2	TSC22D3	NABP1	BIN1	MRPL33	SLC25A39	UBA2
RPS19	TNFAIP8L1		HBG2	PHF3	ATAD2	EP300	BNIP2	YWHAH	H2AFY
RPL34	MAP4K5		PPP1R2	ATN1	PLCE1	IDI1	ISYNA1	AL009178.2	CASZ1
RPS6	CWF19L2		PPIC	GANAB	PRR29-AS1	BIRC2	TTC14	FUNDC2	ANKRD36C
H19	KAT6A		NEDD8	KDM5A	SORBS1	RARA	BHLHE40	TECR	IMMP1L
RPS18	NMT1		CD47	AGPAT4	PAF1	SIK2	ARCN1	ITM2C	THRAP3
EGR1	GIMAP1		RPL27A	FGD6	BMP4	SAMD12	LAMP1	SVIL	DIAPH1
RHOA	MOB2		COL6A1	EPB41L4A	GPR161	YME1L1	TMBIM1	TMEM208	DAZAP1
RPL24	PSMB8		MMP2	NIPBL	RNF24	GSK3B	C4orf48	YPEL3	SNRNP48
RPS4Y1	NT5C		ATP5MPL	KIFAP3	SPSB1	AKAP17A	DAAM1	PGLS	AAAS
HMGN2	ERBIN		FSCN1	KIAA1109	FKBP11	HELB	MRPL17	LPIN2	LDHA
ID3	ZNF644		BZW2	ANKHD1	CCDC34	STXBP1	GOLGB1	VPS13C	CHRAC1
TMSB4X	FMNL3		RPL28	APOL3	HSPA14	PRKD2	WASF2	NME2	DTL
MYL12B	NUCB2		RPL7A	AFF4	UGDH	KAZN	PTGFRN	NFIX	SRSF2
GSTP1	NUMB		TIMP1	SETX	AASS	RASIP1	IFNAR1	ST3GAL5	ASB9
RPS14	MFNG		RAB13	PAPSS2	CORO2B	CUL3	MAP1B	TUBB2A	CCDC167
NDUFA4	LHFPL2		SOD1	SRPK2	C8orf82	STK10	AFF4	RNASEK	CBX2
RPS13	N4BP1		COX7B	ICA1	TNFRSF10D	NOP58	TCEAL9	PLTP	SLC20A1
RPL7A	UPF2		SNHG6	AAK1	PYCR1	PTBP1	TMOD3	FAM126A	CDK2
HNRNPA3	SARS		NPC2	HIVEP1	TFE3	MAP3K8	MYL9	TBC1D2B	CDKN1B
RPS8	SPTLC2		SRI	SEC11C	MIS18A	CASC15	ARL2BP	ADD1	NSL1
RARRES2	NIFK		SYNE1	TMEM259	RPL39L	PLEKHA1	KMT2E	PCMTD2	TGS1
NCL	GIMAP6		NID1	GINM1	TCF21	ZNF787	MAP4K3	FAM49A	EXOC5
RPLP0	SQLE		MGST2	SETD2	ST3GAL4	SECISBP2	COX17	SH2B3	GPATCH11
RPS15A	SRGAP2		UTRN	ITPR1	SLC25A33	STIP1	NDFIP1	REX1BD	STAG1
OAZ1	PHF3		UQCRH	TMEM248	C1S	CDK17	EIF4G2	MICOS13	RCC1
HSPE1	ATXN7L3B		DAB2	C1orf115	TADA3	PHYH	NUCB1	TANC2	CCDC130
RPL27A	HSPA12B		EPB41L2	TBC1D9B	LAMB1	NACC2	PNP	COMT	ITM2A
COX6C	DEGS1		UBA52	POLR2A	CHSY1	ARHGEF26	MDM4	TLR4	VWF
GAS5	CUL5		DSP	WDR36	FBRS	EGLN1	SCAF11	AIG1	REV1
FBLN1	TBC1D4		NTAN1	TTC28	NCK2	WDR26	GNAI2	2024-03-02	TRNAU1AP
RPL7	SNW1		CD151	NRIP1	ING1	RDX	EDN1	PRDX4	TRA2B
RPS2	HOOK3		RPL3	SLC2A3	H2AFX	RALGDS	HAGH	POLR3GL	STAG2
EEF1D	MRFAP1L1		HSPB1	KIF1C	SLC2A3	GBP4	PPHLN1	EDEM2	TMEM109
RPL3	ACIN1		PLSCR4	PFKL	ADAMTS7	HIVEP2	RDX	TIE1	CYCS
SLC25A6	DHRS7		GYPC	DNAJC13	NOVA1	PLEKHB2	ERBIN	CYTOR	CNTRL
CHCHD2	AFF1		COX6C	MEX3C	ZBTB16	MBNL2	CKAP4	PHLDB2	SLBP
RPL22	TMEM165		SKP1	DHRS3	WTIP	YPEL5	SERINC5	SOX18	EZR
RPS3	ARHGEF3		SEPTIN11	SCARF1	GPX3	LRRFIP1	PTK2	FAM89A	CDC27
PTMA	SYMPK		RPL14	SMCHD1	MICAL1	MLKL	PLOD1	MPG	NUDCD2
RPL15	MCF2L		AP2S1	DCAF5	ZNF275	PTPN1	GXYLT1	GSTO1	C1orf35
RPL35	MYSM1		RAB11A	EGLN2	FEZ1	SRGAP1	MGST2	TULP4	THAP12
ATP5MC2	THRA		SAT2	MED13L	AC108047.1	SLC16A1	FGFR1	SNX6	TMEM37
RPS29	PDS5B		EIF3K	CLSTN1	TCF7	DYNLL2	TIE1	PEAK1	CTCF
RPL37A	SPG7		YBX1	DGAT1	FOSL2	PRPSAP1	MEF2A	CCPG1	YWHAQ
RPL18	RBM26		PRDX5	PLTP	DIXDC1	HES1	PLEKHB2	COX4I1	DHX8
RPS16	NUTM2B-AS1		SERF2	ACAP2	PPARA	VIM	IL13RA1	PRELID1	HDAC2
RPL31	EFNB2		PRDX1	PLSCR4	PHLDB1	KIF9	TSPAN13	NDUFA4	NEURL1B
RPL12	TAOK1		MTUS1	GOLPH3	DYRK2	ELF2	SEC31A	ARL6IP1	PKN1
RPS4X	CKLF		LAMB1	RNF213	PPP1R14A	RPIA	DNAJB4	NDUFA2	ERH
RPL29	CFAP20		EDF1	CMIP	IRF2BPL	TUBB3	IQGAP2	GET3	RBBP4
RPL23A	FAM89A		RPS15	NUTM2A-AS1	IFT22	BRD4	MYH9	UQCR10	GSTCD
RPS20	PARVB		COL5A2	PCGF2	AP000662.1	DUSP16	KIAA2026	CGNL1	BRD7
RPS11	PMPCB		GNG12	RC3H1	ATP1B1	TRIM16	KIDINS220	SUMF2	PCMT1
RPL19	TARDBP		PEG10	OGT	ZNF462	SPINDOC	LIFR	PXK	ITGAE
SET	S1PR1		LYN	XIST	BTBD2	FNBP1	RGL1	PSAP	NUDT5
RPL23	PARP14		ATP5ME	MAP2K6	SLC25A44	RB1CC1	KMT2A	MMP2	FADS2
EIF3E	OCIAD2		TOMM7	CREBRF	CELF2	B4GALT1	RAPGEF2	GSTK1	VBP1
RPS25	RIN2		GNAS	KIAA0319L	CMTM4	DDX6	PUM1	SSBP2	BRIX1
SUMO2	TNRC6A		LTBP4	CASC4	PACSIN3	YRDC	PHACTR2	ELF1	UBE2I
RPL36A	CNOT8		PPDPF	DYRK2	PTPRD	SCML1	ARHGAP26	MPST	PRPF40A
RPS10	TECPR1		CLU	HSPA12B	SLC9A3R1	CSNK2A2	NDUFC2	EBP	MRPL47
RPS15	KLF13		S100A16	SSH1	UHRF1	PLK2	DDX24	NDUFS6	CCT5
MIF	RNF213		LAMA4	SEL1L	NXF1	CLIP1	MAGI2-AS3	LIMCH1	CLIC4
NAP1L1	MPHOSPH10		LYVE1	KBTBD2	COL1A2	GALNT18	TMEM132A	NRIP1	SMARCB1
EIF4A1	CBL		LGALS1	LOXL2	FKBP4	TRIP10	GRN	COX14	ICMT
RPL38	SSH2		NDUFS5	MKLN1	SPRY2	CYTH2	DGKE	GALNT11	SNRPC
TMA7	PML		MARCKS	NCSTN	SLC25A1	IFRD1	SLC44A2	TMBIM4	ADSS
RPL18A	PKP4		SNX2	CFAP97	PIK3R2	AL118516.1	YBX3	MFSD10	FAM76B
PFN1	SIPA1		SLC38A2	TSPAN6	ZNF331	TBC1D4	FYN	FBXO25	ODF2
RPL14	ZNRF1		APP	EXT2	SLC25A23	PHF20	PDCD4	SERINC5	GPS2
FTL	PPM1F		PRXL2A	ZNF608	TPX2	KL	LGALS9	FAM200B	TPM3
RPS26	CASKIN2		FAM107B	AFTPH	AL118516.1	BAIAP2	SHROOM4	NEDD8	LUC7L2
ACTG1	GPBP1L1		AKAP12	ZNF462	AL355304.1	SLC1A5	NHSL2	RTF2	EBP
NACA	SRGAP1		ADD3	ZMYM4	ORC6	SPRY4	CTSZ	TMEM70	OIP5-AS1
STMN1	SELENOS		HNRNPA3	ATF7IP	PRAG1	TNFAIP1	GABARAPL2	BCR	SLC35F2
NPM1	SMAD1		SH3BGRL3	TBC1D15	BTG3	ARF6	FOXO3	MMP16	MRPS16
HBB	EDEM3		BEX3	CCNG2	BACH2	HDAC4	PKN2	CALU	HNRNPF
RPL8	ARHGAP31		NR2F2	SNAP23	PCDH9	TRA2B	EEF2K	COX16	EWSR1
RPLP2	LYL1		NDUFA13	BCAR1	SEPTIN8	ZNF281	RPGR	CFAP97	C12orf65
HNRNPA1	SRP19		UQCR11	NCOA4	WIZ	ECE1	TAOK1	DYSF	AFG3L2
VCAN	DUSP22		TXN	DCHS1	RAP2A	PPARD	EMC10	MIS18BP1	SRSF7
RPS5	GRASP		MYH10	DYRK1A	CAT	CLIC5	PLEKHA1	TRAPPC6A	CDC5L
RPL27	PURA		GABARAP	PLCB4	SHMT2	PRKCE	TFPI	KIAA1324L	NFATC2IP
COL6A3	FEZ2		ANXA5	POLR2J3	GAB1	SLC25A5	SLK	SNX16	SRRT
PFDN5	TAOK2		TIMP2	RPGR	FAM8A1	GLUD1	DOCK1	EBF1	PXMP2
RGCC	ZSWIM6		COL6A3	BBX	AC116366.1	MEF2D	CDC42	GPATCH2	DCAF16
RPS17	CSNK2A1		PARK7	GLUD1	BRPF3	EPN2	SENP6	HLA-B	TXNDC12
H2AFZ	HIST1H1E		COX7C	GOSR2	RBMS3	PDZD8	SECISBP2L	KDR	POSTN
HMGB1	EPHB4		BCL7C	TNS2	CDCA7	LPAR6	DCHS1	ATRAID	VDAC3
TUBA1B	NIN		NDUFB2	HIPK3	DDHD1	YPEL2	GLIPR2	BMP2	MSH6
SCGB3A2	BEND7		PEPD	GNA11	BCORL1	PCGF2	HBP1	CLCN3	ARPP19
HPGD	PALD1		PLAAT3	NME3	ANGPTL2	ETS1	YIPF4	SS18L2	GGCT
RPL4	TTC1		SERPING1	NEDD4	LYAR	EIF4A1	MAP3K11	ALDH1A1	SLF1
RPSA	TNFRSF14		GUK1	BMERB1	PFN2	KDM2A	ZBTB38	MRPL34	PPM1G
BTF3	RNF144A		C9orf16	MALT1	ELL2	CSNK1E	TIA1	BAALC	GPX3
UBA52	BNIP2		BMPR2	TLK1	IFI27L2	FAM49B	GCC2	MFAP2	NUP98
PROCR	DLEU2		ATP5MPL	NAA10	CC2D2A	ELMOD1	LEPROT	CLTA	SMS
CRK	VPS4B		COX6C	NFIC	PHYHD1	HSPA4	PBRM1	RECK	PDS5A
MFAP2	TPST2		TSPAN18	ZBTB7A	MED26	SUSD6	SEC62	DAPK1	SNRNP40
SMAD2	TRIO		DGKE	STAU2	KLHL18	UAP1	MALT1	BCAR1	HECW2
RTN3	CMIP		EGLN3	CCM2L	HTRA3	AASS	NISCH	CPNE3	SF3B2
PECAM1	FAM160B1		RAMP3	PPP1R10	LDLR	TMEM181	PKIG	AAK1	SRSF1
SKIL	HIBCH		FLI1	TPP1	B4GALT2	ATXN2L	MMP14	PLIN2	CD320
PPP4R2	TTC14		ZEB2	MOB2	SBNO2	TCF4	TMEM184B	RNASEH2C	HNRNPDL
ZFAND5	PPP1R13B		CDC42EP1	GRASP	PKNOX1	LIFR	FTX	CAPNS1	SET
CCNY	VASP		TIAM1	DELE1	NES	SPATS2	SEC23A	YBX3	UQCC2
MGAT1	VEZT		CTNNAL1	CST3	LSMEM1	EXOC5	MT-ATP8	EML4	LCORL
FOXO1	CTNNBIP1		SH3BP5	TSPAN14	FGF2	PTPN12	GINM1	IMPDH1	ANXA1
ACIN1	TBC1D20		MEIS1	MKNK2	ETV3	RAPH1	AKAP9	NDUFB10	PSPC1
MIB1	UBE3A		PRND	ASAP1	CSRNP2	CSRP2	PDS5B	MAP4K4	CTPS1
DDX21	MDFIC		FCGRT	ATM	GTF2B	MAPRE2	ABRACL	RALBP1	PAWR
XPO1	ITPRIPL2		PTPRB	DHX29	DHFR	ZNF24	BAZ2B	GABARAP	CBFB
VPS36	RPIA		ADAMTS1	SPNS2	EPHB3	HOMER1	KDM5B	POLR2I	NHP2
ARID4A	RCC2		HSPG2	TRIP11	MAGI3	HSPA14	CPNE8	GALK1	NEDD1
DUSP6	SPNS2		CCDC85B	PURA	CCDC32	KDSR	MLLT6	TMEM160	RPN1
SPATS2	ACSL3		ADAM15	CBLB	SOCS1	FOXO1	FAM214A	SEPTIN9	NOSTRIN
TTC17	TMEM204		NEDD4L	CLIP1	PER1	SRGAP2C	COL5A1	CHMP3	RALY
RALGDS	ELMO1		EMCN	HECTD2	P4HTM	BLOC1S6	IFI6	GABARAPL2	CCT6A
FUS	MEIS1		OCIAD2	MRPS31	CDKN2AIP	GIT1	RNF213	PIM3	TCEA1
FRMD4B	TTC37		HOXA5	GOLGA2	GAS1	ARMCX1	ARHGDIB	BCAP31	GBP4
UACA	TMEM181		CLIC4	KDM2A	ITPRIP	STX3	CD151	CHMP2A	EIF4H
TMED10	DOCK1		BGN	FAM3C	RCAN1	CDK11B	SHOC2	ARHGAP17	PDIA6
RAB5C	ATP11A		ZNF503	CASP10	MAMSTR	PLEKHF2	TTC19	CCT5	CCDC88A
RBPMS	SP100		CD9	PAK4	ZC3H12A	ASH1L	MED13L	ERP29	GNG5
ZFR	MRPS5		LMCD1	FOXN2	TTC39B	ACER3	MSL1	LGALS9	FLI1
USP48	LIMK2		IFI16	ZCCHC24	SNHG1	SNAI1	HERPUD1	TRIOBP	DHX9
CAMSAP2	HIPK2		LAP3	MAT2A	SULT1A1	VANGL2	GPR107	CST3	SKP2
FCGRT	PHLDB1		MRI1	TSPAN9	U73166.1	VWA2	NYNRIN	MGAT1	DACH1
YBX3	MAGEH1		LDHB	CPLANE1	CHML	ENC1	LNPEP	KCTD9	ANAPC11
SF3B1	SPOP		CFLAR	UBR5	FKBP5	ABCG1	STRN	CRIM1	NAGA
MED13L	MIA3		MGP	ATP2C1	SRF	DCLK2	WDR11	UROS	RTCB
EXOC6	EVA1B		HMGA1	KIAA2026	ARID3A	PAWR	AP2A2	RAP1B	MIS12
RC3H1	CNOT2		CLEC2B	WWP1	PCLAF	C7orf61	SMURF2	CD302	DR1
MAP1B	GON4L		ICAM2	DDOST	GLA	ANKRD11	KIF26A	CYBA	SOGA1
CD9	CSGALNACT1		TSC22D1	KLF13	OLFML1	STK3	HMOX2	CYB5B	PGAM1
SF3B2	ZDHHC21		IL7R	GXYLT1	PELI1	LACTB	PDLIM7	PHB	CEP89
HM13	FRMD4A		STK4	SNTB2	CDCA7L	SPEF2	HSPA5	LPP	GANAB
CUX1	MRPL1		TEK	TTC14	PLEKHO1	ZBTB11	USP48	ROMO1	TFDP1
ACTN1	PHF20		VASH1	NSUN6	ITGB5	RNF138	TSPAN14	CDS2	SRRM1
GTF2I	PLCG1		TUSC3	LCORL	MAGI2	C6orf62	WLS	ATP6V1F	SEPTIN7
PPP1R2	ADAR		PPA1	OLFML3	MAPKAPK2	AKAP12	TCF25	LAMTOR1	ACSL3
CCAR1	MTIF3		CCND2	TBCD	PKD2	TAGLN2	LHFPL2	DIAPH2	HNRNPA3
DICER1	CEBPZOS		JCAD	UPK3BL1	TMEM41A	GCLC	SMG1	RHEB	PPP1CC
RABAC1	RALGDS		TLNRD1	RALGAPA1	RTKN2	SERPINB9	PTEN	CHMP4A	GNL3
SPCS1	SLC25A29		LEPROTL1	GABPA	TSEN34	JOSD1	PLXND1	NAA38	WBP4
IARS2	VWA1		TNFRSF10D	CMTM8	PIK3R1	MXD1	FBXL20	L3MBTL3	SP3
SMURF2	MXRA7		MYLK	HS2ST1	RPS6KA5	WAC	UBR5	LAMTOR4	DCAF7
KIAA2026	COLGALT1		CXCL12	RPN1	ALKAL2	VEZF1	PARVA	LAMTOR2	TCIM
MLLT6	PHF6		MYL9	SLC25A36	TENT5C	ING1	G3BP1	ATF6	PNRC2
SMARCC2	RAPGEF1		ITGA2	AUTS2	TUBB3	STX12	DUSP1	RSRP1	PDIA4
CRBN	OGT		PALM2-AKAP2	SNX5	SERPINE1	CDR2	PBX2	TCEAL4	NNAT
PDS5B	GRB2		CARHSP1	NEK7	SPECC1	SKI	COPB1	SUMO3	UPF3B
BAZ2A	LHX6		LINC00472	TM7SF3	EHD1	BRPF3	SESTD1	GAB1	STX2
YIPF3	DHRS3		EMP1	IER5	GLIS2	HPCAL1	LDLR	ARHGAP27	ARHGDIB
WLS	GNL3		TPM2	CEBPD	NUMBL	SLU7	PDCD6IP	YIPF5	MMD
ATP1A1	PUM3		RGS3	ERC1	AHDC1	CCDC186	EIF2AK4	SH3PXD2B	FDPS
ARPP19	SRPRA		HBEGF	LRP10	AZU1	ABL2	AIDA	LAMTOR5	NUP155
CAPN2	GSE1		SEC14L1	ZBTB10	TGFB3	IGF2BP2	TOB1	PMF1	HACD2
TXNDC12	ABCD4		DLC1	CASKIN2	BOP1	MAPKAPK2	KIF1B	CHCHD2	VDAC1
YME1L1	PXN		SULT1E1	RTN3	CLSPN	SPRTN	LAP3	PSMB9	SPCS3
NDFIP1	AIMP1		SERPINE2	CHP1	NAF1	DCP1A	LMNA	EFCC1	DYNLL2
SMARCE1	ST8SIA6		SLFN5	TRIM56	NEK1	BBC3	EFNA1	C9orf16	FKBP5
PREX2	DECR1		ENAH	INO80D	DNALI1	AGO3	HIF3A	SPRY1	IPO9
EMC10	RPN1		ETS2	MAGT1	DPCD	SNHG7	ACBD3	VEGFB	SPPL2A
KLHL5	ZDHHC20		ICAM1	APPBP2	SMIM10	RXFP1	TERF2IP	LGMN	NAA16
ATP2A2	SLC25A24		CTNND1	MTMR12	HELB	TRIM25	FGD5-AS1	NDUFB5	SPATS2L
NEDD9	PTPRN2		SRGN	CAND1	MCM4	MRNIP	CTNNA1	B2M	CEP83
TRA2A	FBXW11		PDE4B	LIPA	XXYLT1	TNFRSF10A	PJA2	ATP5MPL	SQLE
UBE2H	XPR1		AHR	NBR1	PARD3B	PLSCR1	SEL1L3	HIGD2A	PSMB2
MKLN1	MDM4		PODXL	NAB1	POM121C	PHACTR1	SHANK3	GNPTAB	ALG8
TMEM181	DMTF1		ECE1	PDLIM7	HIBADH	LDB2	AP1S2	TPGS1	ECI1
GOPC	MGAT5		NUDT4	TOR1AIP2	CEBPB	PLEKHO2	DIAPH1	EHD2	IGF2BP1
MSL1	GNB4		VCAN	TMEM245	RAB11FIP2	ZNRF3	MPZL1	LRMDA	PSMD2
HECW2	POLR2J3		COL6A3	PPP3R1	KLF12	BACH1	BICD1	MAP4K2	NDUFA2
SUZ12	PPP4R3A		COL3A1	CLK4	NFKBID	SYNGAP1	AGTPBP1	COX6C	NAE1
BRWD1	ZNF148		COL1A2	AEBP1	LPAR1	EIF4G2	RAB6A	RNH1	CDK2AP2
SNX2	PDCL		ATF3	TMEM173	MMP23B	ATP6V1D	ARHGEF12	MLXIP	ELAVL1
CCNL2	SLF2			FOSB	LRRCC1	MBOAT2	CASC4	SPATA6	ABCF1
HBP1	ITPKB			TSC2	KCNK6	TMEM176B	RBM5	BLOC1S1	DDX39B
CCDC82	TANC1			TGIF1	HIRIP3	CD2AP	EMP2	LEPROT	PSMG2
NFIC	EHMT1			AKAP11	AVIL	PCBP1	PFKL	TSPAN18	NET1
VAT1	DNMT3A			TCP11L2	KCNMB4	PRRT2	PROCR	MT-ND3	NSUN6
MSRB3	ZNF506			PCF11	LAG3	CNKSR3	TRIP11	ANXA4	RBM17
LMCD1	CNOT7			STX17	IER3	PDXK	TMEM165	CDC42SE2	ZNF100
USP9X	ZNF83			PRKD3	SRPX2	ZBTB7A	PAXX	NPEPPS	STIP1
LEPROTL1	REV3L			IMPAD1	STK39	CLOCK	RPS6KA3	PPP1R7	PAPSS2
EHD2	CDKN1B			RCAN1	KLF9	CCN2	CSNK1G3	NUCB1	HSPB11
LARS	RNMT			C1orf52	C12orf65	UBL3	TSPAN18	FAM43A	TBX3
MIA3	NTHL1			LNPEP	ALCAM	VIPR1	CRK	TNFAIP8L1	PPP1CA
STRN	CBLB			AC118549.1	RGS7BP	LINC00963	RFLNB	LAMP1	NME1
BRD2	RAPGEF2			ACER3	SEH1L	SIK3	SPEF2	VKORC1	RRP7A
DHRS7	LYPLA1			FMR1	MAPK10	UVRAG	STX6	APRT	CYC1
METAP2	ARFGEF1			INSIG1	BICC1	IL4R	NPEPPS	TNXB	CD2AP
GPATCH2L	RICTOR			IL3RA	AEBP1	SOBP	PCM1	LIMD2	DDX46
DSP	TDG			YIPF4	BMP2	AKIRIN2	LAMP2	HMGN3	CDK16
CD200	RER1			LGALS9	ZNF704	BZW1	PIK3C2A	MRPL57	TLNRD1
GALNT1	PPP6R2			ENC1	ATIC	SBDS	HMCN1	PPP2R5C	NUP37
MAPK1	POGZ			AGO2	DEDD2	CDH5	MGAT1	COX7C	ATP1B1
GGNBP2	FAM32A			SUPT20H	KANK2	ZBTB44	SCYL2	HEBP2	SRP9
SLC2A3	ESF1			LENG8	GPS1	PRKY	CAMK2D	MTCH1	KIAA1841
SPEN	HES1			PDE8A	HSPB8	NASP	FCHO2	MTIF3	POLR2H
PIM3	IMPAD1			ARAP3	CD83	DAZAP2	RICTOR	TMEM14B	ACAA2
AHNAK	SMARCC2			SMAGP	LRG1	KMT5A	CSNK2A2	TIMM8B	LMF2
CDK12	TET1			DNAJC3	PRKACB	MSN	BAG5	CMTM7	ARHGAP18
CD47	CCNT2			ZFYVE9	EMD	NFATC2	ATP6V0A1	ITGB1BP1	ORC3
PCF11	APBB2			VIRMA	STC1	RSRP1	DNAJC3	SRGAP2C	POLE3
PTPRG	H1F0			TCF7L2	PRCC	LIMK2	TTC3	HMOX2	EIF4EBP1
POLR2A	SUN1			TMEM106B	DYRK3	KLF11	SETX	RUFY1	TXNDC17
CRYBG3	ARCN1			ZNF467	FRS2	SNHG1	SLC35A3	COPRS	NT5E
ACTR3	CUL2			HEXB	SPINDOC	KMT2A	MAP4K3-DT	LMNA	C1QTNF6
SECISBP2	CDK13			ARHGAP31	FBXO33	JAK1	WDFY1	ECH1	CEP350
RBBP6	DICER1			MYO9A	AC048341.1	RTN4	UBE2J1	ZFYVE16	CBL
CDV3	ANKS1A			MFNG	ECSIT	BAG1	GPATCH2L	ATOX1	SNHG1
AIDA	PWWP2A			FBXL3	HIST3H2A	IPCEF1	ROCK1	VPS13A	GLCE
NCKAP5	TMEM109			TNFRSF1B	DMAC2	ZNF451	YPEL3	SLC41A3	ZCCHC8
VPS4B	IRF2			SPRY1	NRM	CASP8	IFNGR1	ARFGAP1	CISD2
BNIP2	MSRB3			LRPPRC	VEGFB	TAF3	BIRC6	TM7SF3	KIF5B
SSR1	IKBIP			NMI	AKNA	RELB	ZEB2	RBCK1	LINC00472
AFF1	MANF			MARF1	ISG20L2	B4GALT5	CREBBP	TP53TG1	SF3A3
SRPK2	KMT5B			FZD4	KLHDC10	2024-03-03	JUNB	PMVK	PRPF4
RCN2	MPP1			TOR1AIP1	PPARD	LINC00920	ASH1L	SH3TC1	PGRMC1
CHMP3	MYO1C			ST6GAL1	PYCARD-AS1	CORO2B	DNAJB14	COX8A	SYNC
HIP1	GATA2			SMAD2	TULP3	DLL1	COMMD2	OSGEP	MCUR1
ZC3H15	FAM49B			FAM171A2	AL022311.1	RC3H1	GIMAP1	COX6A1	NUCB2
DLC1	GSK3B			RAPGEF6	C1R	CLN8	HDGFL3	SFT2D2	GRK2
KLF13	SACS			PPIP5K2	FJX1	SH3RF3	SMAP1	SMAGP	POLR3K
GNB4	PAXBP1			PIEZO1	RCC1	YY1	TMED10	ATP6V0C	NAV1
MAP1LC3B	ZNF518A			ZNF280D	CHAF1A	LCOR	LRRC57	MCRIP1	ARHGEF26
SREK1IP1	ZNF254			FCHO2	STAMBPL1	TSPYL2	CITED4	PEAR1	ARID3A
ELN	TXNDC5			ARHGEF2	RUVBL2	HMGA2	TRIM56	P3H1	SRPK1
XRN2	MRPL19			HM13	KLHL42	TPT1	CD2AP	COX6B1	TOMM40
EHMT1	THOC1			VOPP1	PTPRD-AS1	PAK4	KLF4	GOPC	SGK1
TIMP1	TAPBP			AASS	RASGEF1B	SNTB2	ARID4B	SPCS1	NNT
HADHA	IGF2R			TNRC18	G0S2	ZNF131	PAFAH1B2	FCGRT	ZNF331
PHLDB2	BLCAP			RGL2	CEP78	INO80D	RCOR1	HEXB	U2SURP
SELENOF	POLR2B			SLC66A2	PSRC1	KDM7A	APPBP2	TM2D2	MFNG
GLUL	EPRS			SLC44A1	CENPK	ATG101	FCHSD2	STARD7	SNX5
UGP2	SPSB3			WDR33	TMEM51	SARAF	STX16	RBPMS	CASP2
SMC3	WLS			P4HA1	RAB38	PHF10	GDI1	PSENEN	PSMA4
SENP7	PSMD1			RREB1	MAFK	TCF7L2	ADAM10	ADCY4	HNRNPH3
RAB21	SHISA5			EVI5	CCDC8	RFX1	MCMBP	GSS	PBRM1
THUMPD3-AS1	WASHC4			STAT5B	PLK3	SLC25A33	REEP5	CARD8	MANF
ZNF326	CDK11A			KIAA1671	C12orf75	GNG7	RC3H2	ATP5MG	HOXA5
NR2F2	NIBAN2			PCNX1	SNHG19	YTHDF1	LPGAT1	HSPB11	PPP2R3C
HIPK2	CTDSP1			SULF2	SPIRE1	GOLPH3	SLC35F5	PSMB8	CNOT1
MIER1	COMMD7			RMND5A	MEG8	KMT2B	VCP	ATP5MF	MAP3K20
NPTN	TSPAN14			EBLN3P	NPW	STARD13	PROS1	UFC1	PRPF19
PRPF8	SMARCAD1			CD55	GYG1	TMEM233	SPCS3	ECI2	CCT7
TBC1D15	PAFAH1B2			TMEM43	RABGEF1	MFSD14A	TSPAN3	ATXN3	MPHOSPH6
QKI	SPPL2A			PLOD1	RRP15	HIST1H2AC	SOX18	OPTN	TTL
FLI1	SUPT20H			TPT1-AS1	IL4R	CYTH1	SAV1	SSR4	DDX50
NPEPPS	ARL4C			ETV6	RBBP6	SAP18	FUT11	NDUFAB1	KIF2A
CPNE3	BRWD1			TMED5	SMIM3	NECTIN2	CHD1	SPRY2	PPIA
KMT5B	STX16			TMEM168	GPR4	H2AFZ	KBTBD2	VDAC3	RAB5IF
EIF2S2	LRPPRC			UGGT1	ING2	GABPB1-AS1	KMT2C	NDUFA11	PRDX3
SURF4	DFFA			EXOC1	ERO1B	RNF125	MAGT1	TUBA4A	MYCBP
PRPF38B	ZCCHC17			MACO1	NUSAP1	RAB27A	ZNF644	SRD5A3	PPIG
ZC3HAV1	PCGF3			TMEM131	COL5A1	OTUD4	AGFG1	ARPC1A	CCDC82
BRD7	FCHO2			MAPK1IP1L	EPHA2	BSDC1	TPM2	CEP68	NOL7
ERC1	TMEM87A			ELP2	MLXIP	PGS1	ILK	COPS9	POP7
SEPTIN10	KIF13A			RCOR3	ASPSCR1	RND3	DDOST	RNF11	RTF1
MAST4	POLK			AHDC1	LRRC8B	ARRDC3	PIP5K1C	PIEZO1	PBX3
IGF2R	MICU1			CPNE8	PKDCC	CDR2L	ANO6	MRPS15	NCKAP5
USP47	TSC22D4			HEXA	DNAJC18	COQ10B	CCDC14	NDUFB4	NHLRC2
RAI14	LIMD2			HYOU1	SCML1	PANK2	ERLEC1	OSBPL9	ERP29
ZNF521	CYP20A1			COL3A1	CXCL1	CWC25	HDAC7	CPXM1	AP1M1
RASAL2	RDH11			PRRC2A	IGDCC3	PRDM1	INSIG1	APC	P2RY1
CDK17	MRTFB			RUFY3	FKBP1B	BCAR3	RO60	FAM174C	PDAP1
ILF3	DGKZ			PIGT	C16orf74	RAPGEF2	SRP72	SCOC	ANP32A
PUM2	CELF1			PRKAA1	MNT	MFSD6	ADAM17	ROBO3	SYNCRIP
ATP6V0E1	HHEX			PKD2	CES2	CYB561	BBX	COX7A2	SLC16A1
RBM6	ABCE1			ZNF37A	CARM1	SAMD1	OS9	RNF213	RALBP1
CREBBP	RIPOR1			STK3	SND1-IT1	SLC5A3	SDF4	LMBR1	RAD51C
MTCH1	THUMPD1			DRAM2	POLG2	SLC9A1	CDK13	ARFGEF2	LYPLA1
CREB1	TPP2			ITFG1	ZNF426	MIR222HG	ATP9B	MAX	SMC6
FOXN3	SOS2			IGF2R	USP11	HNRNPM	SF1	SERPINB9	RAD23A
GIMAP1	ZNF532			RYK	SMO	SLC25A32	SNRNP200	UBAP2	NUP58
AKT3	KATNBL1			PHC3	SLC6A16	PNRC1	TTYH3	RALGDS	SLF2
ARL6IP5	CHD7			CLPTM1	SH3RF1	ZCCHC2	ARHGAP17	ZNF33B	SLC25A5
RWDD1	CPNE8			ARHGAP35	RBPMS2	MEF2A	IPO11	UBE2L6	TWSG1
THUMPD1	EAPP			DSTYK	MEX3B	CCDC85B	ATAD1	CIB1	P4HB
EEA1	ZNF33A			ATP1B1	EPHA4	TOX4	RASSF8	TBC1D1	VEZF1
DYRK1A	BACH1			SIKE1	NR2F2-AS1	PSEN1	SCAMP1	TPGS2	ABI3
SINHCAF	PPP6R3			PPT1	NFKBIZ	PRRC2C	ARF1	TMCO3	HNRNPA0
TRIM8	SETBP1			KRCC1	PM20D2	MCF2L	CSGALNACT1	HACD3	NSRP1
ATP2B1	KDM1A			SP1	IMPDH2	TMEM243	RFC1	TRMT112	DNAJC8
SAR1A	CASC3			ABCD4	TNFAIP3	LTBR	IMPAD1	TMX4	GMPS
ADGRL2	KITLG			RBM7	TRIM69	INO80	SLC39A7	TMEM65	FAM161A
CTTN	PPP4R1			PAM	CEP126	HNRNPAB	CPLANE1	TMEM126B	PKP4
JAM3	HOTAIRM1			RNF38	SYDE2	TAB2	SFT2D2	GIMAP1	VSIG10
RAB2A	CHD6			MAP3K3	MYADM	MTRF1L	NUDT3	NFE2L1	GAPDH
TRIM24	SEL1L			ASXL2	PRMT5	2024-03-05	PPP1R9B	GPI	PSMD1
RPN1	TCF3			DUSP11	AOPEP	AC097376.3	CLIP1	AKR7A2	HMG20B
HUWE1	LRRC32			ACAT1	KPNA6	HCFC1	AFAP1L1	SCAND1	IPO7
PMEPA1	ZNF24			HGSNAT	ARMC9	ZRANB1	AGO2	TSC22D4	SMARCD1
IMPAD1	ABLIM1			TMEM87A	SERTAD2	CMTM8	SAT1	MINDY2	LARP1B
PPP1R10	PHAX			PML	FEM1A	MARVELD2	SORT1	UBE2V1	FAF1
ASAP2	FDX1			AGPAT3	ZFPM1	B3GNT5	PIAS1	GLMP	SF3B3
YTHDF2	THAP12			TXNDC15	OAT	CASP3	AC020916.1	MT-CO2	SRSF4
ZFHX3	HIC1			ZCCHC14	KIF20B	SYNM	CASKIN2	NDUFA3	SREK1
CEP350	ABCF1			IER3	KHDRBS3	NDUFAF6	ADD1	ARL6IP5	ZNF83
SHROOM4	TRAF7			TRIQK	PTTG1	RNF103	PRNP	TNFRSF14	DCXR
TMED2	MPDZ			USF2	CCDC102A	MOSMO	PNPLA8	CMC1	SLIRP
PTEN	ARID1A			IRAK3	HOMER1	AGAP1	ADAMTS1	ATP5MC1	ACTB
YIPF4	FOXN3			PPWD1	HYMAI	ASB9	GDPD5	PDK4	RAD1
TRIO	NUDT5			SNX13	C1orf198	DNAJB9	DMXL1	TBPL1	PRPSAP1
MPDZ	MAPK3			RNF115	UBE2S	CDV3	COMT	FKBP8	IQGAP1
SRP72	MITD1			FBXW2	BX890604.2	SSH2	MAGEH1	MYCT1	R3HDM1
ZBTB10	ZNF91			VPS53	RARA	AHDC1	CAMSAP2	ADAMTS9	PSMD10
UBE2K	APOL3			SMARCAD1	TRANK1	RBM7	ITCH	SCAMP2	XRCC1
TCEA1	SHPRH			NR1D2	CS	UBB	WDFY3	CNPY2	THOC2
WARS	CFAP97			HCG18	REXO1	HLA-E	ATP2A2	LINC02802	STK11
SHOC2	ERGIC1			TRIM33	NDRG3	CLK3	TECPR1	NUMB	SESTD1
ATG12	TMEM255B			PIAS2	GSK3A	SEC24A	ZNF33A	C9orf85	UBAP2
TFAM	MARF1			FAM160B1	PDE4A	TEAD4	LASP1	PALD1	VPS35
TDG	MPZL1			RBM12	MDC1	SFPQ	PHLDB1	ANAPC5	CRMP1
DENR	ARHGEF10			ZNF800	TCF7L2	KLF6	PHC3	ZFHX3	USP37
ARF6	CDC34			TJP2	HIC2	AC007952.4	RAB21	ORMDL2	H2AFJ
RTF1	KIAA0100			GLYR1	DUSP10	USP32	OGT	RAB13	FNBP4
FBXO11	TMEM65			ZFX	EGR1	CPSF2	TBL1XR1	MRPL35	HRAS
TUFM	LMBR1			RSBN1	ARL4D	NUP98	CCNL1	ZMYND8	NDUFV1
FBXO21	ILK			PHF21A	PER2	GATA3	YTHDC1	CNKSR3	FAM98B
MSN	DCTN1			RAB3GAP1	POM121	AP5M1	AKT3	MGAT4B	LDHB
VCP	RAB6A			JKAMP	SAMD4B	RBM25	PUM2	SPECC1L	MTF2
ADAMTS9	CREBZF			ATP9B	NOP2	CDKN2D	C20orf194	BAX	UBE2N
FGD5	INTS3			TMBIM1	RNF41	RFX3	PAFAH1B1	CCDC167	CALU
TTC14	LONP2			NCOA1	GABPB2	GLA	SLC44A1	SLC4A7	LSM2
UBE2B	ZSWIM7			CAMK2D	UXS1	DCAF10	FAM155A	DNAJB4	NDUFAF3
WDR45B	TMEM173			CSRNP1	IFT43	DGAT1	OPTN	ATF7IP	LSM6
ZNF451	ICE1			ABL2	MRTO4	ZNF800	EXT2	ST6GAL1	VMA21
CSNK2A2	WWP1			ARID2	EZR	LDHA	CTTN	LYPLA1	GSTO1
CAPNS1	RASSF8			FLII	WNK3	SIN3A	SNAP23	ZNF518A	KARS
CLK1	YEATS2			KLHDC10	CDC42EP2	MLXIP	FAM171A1	CD9	KHSRP
CDC37	UFSP2			ANKRD26	FOXO3	MAP4K3	PIKFYVE	EIF3K	AP2A1
SBDS	PBX2			GRSF1	YY1AP1	CAV1	STAT6	SMIM10L1	NCBP1
AMD1	TMEM259			AC005261.1	ERRFI1	ZNF654	ATXN2	COA3	DDAH2
FARP1	HMGXB3			CCNK	ZBTB11	CYTOR	GLT8D1	CSK	NFIC
CUL5	CLIP1			WDFY3	ANKRD42	MAP3K13	JUND	GTF2A1	TMEM223
TSPAN7	ZC3H7A			SOCS4	HELLS	GPSM3	FOXN3	LMAN2	DYRK1A
CDK6	RIT1			FBXO9	SMAP2	ELOVL5	YEATS2	PCDH9	MRPL57
RECQL	KLF7			ATF6B	ZNF609	DPYSL2	RBMS3	PLEKHJ1	GPX8
IST1	RNF13			UVRAG	SNHG12	NR2F6	UBA6	MDH1	POLR2D
MYO1C	CDK11B			ING3	NQO2	THSD4	SMAD4	MMP14	HNRNPM
LSM8	WDR11			TAF1	BICD2	PSME4	ATP6V0B	EMILIN1	EDIL3
BRD9	TSPAN9			GNL3L	IFT57	TRERF1	TTC37	ACLY	SMPD4
DOCK6	SHOC2			BACE2	SLC5A3	TMEM39B	CCM2L	SF3B5	EBNA1BP2
FKBP9	PDHB			WIPF2	GPATCH4	ARHGAP6	USO1	TACC1	PPP4C
HDGFL3	NHLRC2			N4BP2	ANK2	POLB	RABEP1	PPP3CA	TPGS2
ARMCX3	WDFY1			ESYT1	GASAL1	NPAS2	ZMYM2	TGFB1	PITHD1
BAZ1A	CENPC			ODR4	PGD	SPEN	DUSP11	MSRB2	SRPX
MDFIC	TAF10			SLC20A1	AL513534.2	TUBB2A	PALM2-AKAP2	RNF141	ANKLE2
EIF4H	MKRN1			SRSF8	FGD1	ING2	MIA3	MRPL27	DYNC1LI1
ARL4A	GNA11			RPS6KB1	TGFB1I1	ADAM17	JAM3	CNPY3	SNRPA
PWWP3A	AGFG1			P3H1	ADCY9	MARK2	CLINT1	STK25	CHCHD3
SNRNP70	COMMD3			LRCH3	NDN	PVR	AC118549.1	CHD7	IARS
ITGAV	DPY19L4			ATP6V1C1	FNDC4	SOWAHC	NAPG	AC100810.1	HAUS2
MYADM	AQR			RAB3GAP2	NECTIN1	C5orf56	VGLL4	SVBP	ISYNA1
PSMD1	FARP1			NBAS	AL139317.5	TUBB2B	PRRC1	NDUFS5	USP14
WASHC4	EIF4G3				CCNB1IP1	PAF1	ZNF664	FRMD4B	CCDC47
TOP1	TUBGCP2				NKRF	PABPC1	OCLN	SUN2	SFPQ
FSTL1	BMERB1				GDF10	PRCC	PAM	UBE2E2	ZNF704
RBM4	TJP2				MAP3K8	GADD45G	CLSTN1	IARS2	ENO1
MOB1A	BID				TMEM64	SERPINH1	ARFGEF1	LAGE3	OXSR1
PRDM2	DHX30				SDE2	CSNK1G1	CD320	RAB5IF	TSN
CAPZA2	RSBN1				INSIG1	AFMID	ARHGEF7	BID	MEIS2
PURA	ZNF281				MYBL2	CSRNP2	TMEM9B	ST3GAL1	HSPA13
UBE2D2	GOSR1				CDK5RAP2	TNFRSF10B	IGF2BP1	RAB8A	FAM192A
SOX18	CLCN3				POLD2	TMEM184B	PMPCB	XPNPEP1	DNAJC1
SH3PXD2A	FOXJ3				USP38	HIST3H2A	WBP2	ARID1B	TENT4A
DCTN2	BAG5				LRIF1	SERTAD2	CSPP1	RPL26L1	PRKD3
TMEM259	ARRB1				DCPS	HERC3	DECR1	TP53I11	COA1
XRN1	UBXN7				NCOA1	CLIC2	ZNF148	SIRT2	NMT1
HNRNPL	DYRK1A				TNFRSF21	ATF5	ARAP3	POP7	THEM6
GABPB1-AS1	SIGIRR				ZNF787	ABCG2	EML1	POR	SNRPE
CRTAP	CPSF6				RILPL1	MTF1	PTPRK	METTL4	EFNB1
KPNA4	PRNP				AACS	CSF1	FRMD4A	SSNA1	COL4A2
MPRIP	NUB1				MYLIP	DAXX	CEP350	FAM3C	DENR
IRF1	TMX1				MAD2L1	QKI	WASL	PET100	YAF2
CAND1	PCMTD2				TGIF2	NEU1	RNF144A	STRADA	USP16
HIF3A	SAMM50				AF117829.1	ZNF791	CRBN	CPEB4	TIAM1
RAB6A	PSMC4				DPH5	HPS5	TCF12	ZDHHC24	SUMO3
EIF3D	SSR1				TSPYL4	TGIF1	TRIQK	MTLN	EIF1AX
SVIP	FCHSD2				CNNM4	HSPA6	VOPP1	G6PC3	BTG3
VAMP2	IST1				CCNT1	RCC1	TBC1D23	USP24	MAPK1
KRTCAP2	TM4SF18				CRIP1	ACBD5	PHKB	C17orf49	DESI2
ARHGAP5	KIAA1671				B4GALT3	MOAP1	TPP1	MICAL3	DDT
TOX4	NDUFS1				GP1BB	TENT4A	TNFRSF10D	RPS28	GLOD4
MYO9A	TRMT10C				GLCCI1	USP38	NAGK	OTULIN	ERLIN1
KIF5B	DHX40				IER5L	MAN2A2	BTNL9	CDYL	ZNF738
LMO2	EXOC4				CENPH	SOCS5	LSR	LNPEP	UQCRC1
UBA6	PCGF2				HIVEP2	RAB29	ARFGEF3	SELENOW	GMCL1
KIT	SYNRG				CCBE1	FBXW7	SEC63	PLOD2	HCFC1
RESF1	ZNF720				ARID5B	TET3	VCL	RPL36	PLIN3
RBM17	HGSNAT				PPP5D1	WDR45	CYP20A1	ANXA7	CPNE2
MRPS5	ZBTB1				BCL2L12	AHCTF1	ATP6V1C1	NCK1	OFD1
CAPZB	SMU1				ZBTB2	ISG20L2	PLEKHA3	NAGK	PTPRA
CDC42EP5	TLK2				DNAJC4	AL158152.1	DDIT4	CNIH4	MRPL17
BEX4	GSDMD				TCF7L1	BCL7B	RC3H1	SDHD	MRPL39
DHX15	SAP30BP				ZNF511	DNAJC18	KRAS	EI24	HPRT1
ZDHHC21	SHC2				ZNF385A	IRGQ	HERC4	ABHD2	SORT1
HLA-A	RAB3GAP2				MYO1B	SRF	ID2	RAB32	VPS29
ZMYM4	MAPK1				SNHG16	FAM219A	TGFBR1	NDUFS3	TMX1
PSIP1	EXOC1				ZNF124	FBRS	LPAR6	CNST	LOXL2
AGO3	FRA10AC1				CENPJ	ZNF609	COLEC12	TNRC6B	STT3B
PDS5A	STRN				SEPTIN9	DRAM1	PARVB	MSANTD3	RASSF1
KLC1	RBM28				TEAD1	JDP2	ZNF292	ERO1A	DUSP6
BBX	MRPL16				TSC22D2	ZC3H12C	NPHP3	TMEM134	TMA16
BRAF	DCHS1				NIP7	GDF11	ATL3	ADAMTS7	ZFP91
WDR26	MRPL36				FAM193A	ERN1	PTP4A3	AHI1	RER1
TSPAN3	KPNA3				CCL2	DCAF1	WDR1	BTG3	CSKMT
TULP4	HERC4				ICAM1	ZNF426	ETNK1	NFU1	DDOST
PIAS1	NEDD4				MIDN	TSPAN12	CEP135	RSU1	TJP2
UBXN7	TASOR				DPF2	ARL4D	SP100	COMMD4	ZNF608
PRSS23	DIP2A				NLGN2	ZNF330	NSD1	C16orf87	RUVBL2
RBMS2	YIPF6				SOX9	NFKB2	PTPN4	FAM98A	RBM23
EIF3J	SUCO				HIVEP1	TIMP3	JOSD1	NDUFAF3	PSMC2
CEBPZ	DELE1				FOXJ2	VCPIP1	CHD7	DNAJC10	MDC1
SNHG14	ZDHHC3				KLHL21	GAS2L3	FXYD5	MRPS12	USP28
ADNP	TRIB2				SSRP1	MSANTD2	GATA2	PIN1	CENPB
ACTR2	EMC3				PPP1R15B	CRY1	ABI1	PDHB	USP11
TARDBP	SMTN				TAF3	RAP2C	STX12	DAAM1	ARFGEF3
AUTS2	PWP1				MMD	REXO1	ICA1	SIN3B	NETO2
TGM2	NDRG2				MRVI1	SNHG12	ARFGAP3	DPM3	SLC25A11
AIMP1	ZSCAN18				MANBA	TXLNG	NCOA2	SLF1	DENND6A
ATF6	KLHL24				AKT1S1	CCDC28A	SPRED1	B3GNT5	RXFP1
CCSER2	OTUB1				HSPA14.1	TNFAIP2	ARHGEF3	SMAD5	NSMCE4A
PSMA6	AASDHPPT				WDR34	RPL23	VPS13D	ELK4	ATL2
IL3RA	BRD3				NT5C3B	KCNMB4	C5orf24	RAB22A	SEC14L1
SERINC5	ICA1				PHF19	NXT1	PLEKHM2	EMC3	FXR1
HIPK3	MXI1				LMNB2	DDX54	ARL6IP5	RNF217	CDK19
FGD5-AS1	LTN1				DCP1A	FAM117B	FRY	CCNG1	UHRF2
SLC38A2	IREB2				MGLL	CHML	ATN1	TMEM141	GTF2H1
ARGLU1	GATAD1				TYRO3	BTG1	NR4A1	ORMDL1	MRPL19
ICAM2	APPBP2				WNT2B	SPIRE1	ITPRIPL2	MT-ND4L	CDK11B
LUC7L2	SLC44A1				NUDT22	UBXN8	PAWR	RFXANK	EPRS
MAPRE2	PLEKHA3				ITPRIPL2	ZFP36L1	MAP7D1	IFT43	MRPS26
BTG2	DESI2				FMOD	ELOA	CPNE2	SLC25A6	APPL1
SUGT1	SERPINB9				TAB2	LARP6	GRASP	KIF2A	CDC23
EPRS	MAP7D1				CCDC85C	CCNYL1	FBXW2	ZBTB20	NRDC
FNDC3B	BLMH				PTPN1	CEP83	XIAP	GGCT	SUN2
CD99	MNAT1				CCNE1	HNRNPA2B1	UBR4	CBY1	MRPL13
TTC28	ATF7				FARSB	ATF7IP2	DDX3Y	RMDN1	GPN3
YAP1	CERS2				E2F1	PPP1R16B	XRN1	KTN1	STRBP
HMCN1	GIGYF2				KRT18	EHD1	FOXO1	ARHGAP23	KATNAL1
PICALM	ZNF280D				ARMH4	HDAC5	B4GALT5	HLA-E	AKAP7
PPM1F	NBR1				ITGA10	FUS	HMGCS1	ZNF467	UBE2M
REXO2	KRIT1				MRPL37	GRPEL2	MFSD14A	ATP11C	NUP54
SSH1	GPATCH8				KLF5	PXDC1	SPARCL1	TFPT	GIMAP7
ADAM15	ZNF800				PLIN3	HLA-B	FAR1	GIMAP8	TCOF1
NDUFA10	PIK3CA				C7orf26	FAM210A	UXS1	TBC1D4	TCTEX1D2
CMIP	ATXN3				STK35	FKBP11	GON4L	ACP2	POLR2J
DLG1	NR2F6				ERN1	PITPNC1	CCDC6	PDCD10	AHCY
TCF12	RAB12				FZD3	CRTC3	UBE2Z	SH3BP2	ME2
VCL	MECP2				CSRNP3	ANKDD1A	ERO1A	SPAG7	PDK3
SRSF6	SPTLC1				PQBP1	POM121	ADIPOR2	TGIF1	HSP90B1
ATXN7L3B	TXNDC12				CNNM2	B2M	REST	CMAS	SDHA
KLF10	CHTOP				GNL1	LZTS2	AGPAT5	PRXL2C	MICU1
ATRAID	NSL1				FBLN1	FOS	SEL1L	OSBPL1A	FADS1
NDUFS7	MBOAT2				CDT1	RAB33B	ARL5B	TMEM204	ILKAP
SLC12A2	NPR1				ARL13B	TYK2	TMEM173	MRPL11	TMEM160
SYF2	SLC39A7				NBEAL1	GPX3	S1PR1	DPM2	PDE12
AP2M1	SH3BP2				ZC3HAV1	TAF13	CAPNS1	PPP1R14B	DDX1
PPP2R5E	RPAP2				OSR1	CAMSAP1	BRD2	MXD4	PCID2
SMARCA5	MIGA1				CENPM	ADNP2	KLF7	CYP51A1	SF1
CD320	BRD8				PLEKHG3	FRS2	MYADM	NDUFS8	PIK3R3
MED13	GRAMD1A				SOCS2	HMCES	FEZ2	PGAM1	PRPF31
RAPH1	GNA13				HIC1	ZNF92	DYNLT3	NMI	STK17A
PSMC6	CPD				CDK6	PEMT	MED13	PELI2	RNF138
DYNC1I2	TERF1				NXT1	SEH1L	HOXA5	RECQL	EIF5B
ABCF1	NYNRIN				NANS	INPP5A	KIFAP3	GNPDA1	ING1
HACD3	PITPNA				DUSP16	YIF1B	COPB2	EHD1	MPP1
RPS6KA3	BFAR				HAP1	RABGEF1	IRAK3	MRPS5	RPAP3
ATP6V0C	ERGIC2				PLOD1	USP42	DNMT3A	WASHC4	WDR1
AGO2	RALGAPA1				NENF	NRM	NCBP3	NRN1	PAGR1
DNAJC15	WBP4				NRARP	FBXO33	TMF1	MRPL40	STK24
NRDC					SERTAD1	PELO	STT3B	SLC2A4RG	EEA1
UBTF					FOXM1	BCL9L	ZC2HC1A	GSTM3	SSNA1
ARPC1B					HEXIM1	ITFG2	PLCG1	PLA2G12A	CPXM1
MT-CO2					KRT8	CYB5D2	YAF2	CCDC115	NT5DC2
RAB5A					TRPV2	ITM2B	TMTC3	PARVA	CCAR1
FRMD4A					CTDSPL	SNIP1	PGRMC1	SETD3	PACSIN2
UBE2R2					MAFF	SLC35E3	AFF1	CD276	SF3A2
NARF					CENPP	DHX33	ANKRD37	YIF1A	SNW1
CNKSR3					SOCS7	S100A4	YLPM1	LRP5	BRD9
SMARCC1					TUBA1C		FADS1	GNPNAT1	PSMG1
CTSZ					RRM1		TNS2	SMIM4	ESYT1
MYSM1					AC002558.3		MGA	ZADH2	NUP188
CHMP5					ZKSCAN5		SLC30A9	ASAH1	COG4
YWHAG					DLC1		PTBP2	FAM50A	AKR7A2
ZNF608					AL353135.2		SSH2	AGPAT5	ASCC3
ADGRL3					NAP1L5		FAM3C	MT-ATP6	KHDC4
TTYH3					TOPORS		TMEM43	COMMD3	DCTN3
FBN1					C12orf10		YPEL5	ATP10D	HS2ST1
KPNB1					PLAUR		MAP3K2	SLC25A13	ANAPC7
CSNK1A1					PFKP		ZFC3H1	REL	PLGRKT
ZSWIM6					ST3GAL3		ARHGEF10	EIF4E2	CDR2
KLF4					AL592295.5		CASP3	EMC10	STT3A
CTSL					FADS1		PURB	TMEM147	KRR1
RAP1B					SORBS3		MFSD10	TAX1BP3	FAM234A
MRPL52					MAP3K13		GIT1	DENND10	YPEL1
DBN1					GINS2		PLOD3	TPP1	SGCB
ZNF532					SNRPA		AC005261.1	HSPA6	TNPO1
ZNF22					AC005261.1		PCGF2	MDFIC	ING2
ZMIZ1					TPST1		ZNF24	AOPEP	RPP21
FXR1					CENPU		RAB22A	ARHGAP26	VKORC1
NIN					ZC3H18		MSL3	DHRS4L2	PPT1
ARIH1					AC107375.1		HIP1	TRIM44	MT-CO1
TNS1					DCXR		AMOTL1	DCTD	RALGPS2
CUL3					CREB3L2		ERP44	MTCH2	NOM1
ITM2C					ATP6V1D		MYLIP	TXNDC15	TMED9
KDM6B					ZNF697		LIMK2	TMEM179B	C5orf24
SMTN					ERF		CACUL1	LRP10	CGGBP1
ZDHHC20					HSPA1L		HEXA	EBAG9	FAM20B
DIPK1B					TMEM99		MEX3C	RDH14	TMEM18
ZNF106					PRAF2		FAM120A	GNS	CDKN2AIPNL
KHDRBS1					SHROOM2		HECA	CREBRF	ZDHHC5
LATS2					MT2A		PCNP	PDE4D	TMTC3
EHD4					HRH1		MIER1	DSE	PRPF8
TTC3					GSTM4		LRCH3	NHLRC3	TMEM39B
PCMTD2					RCSD1		TOR1AIP1	CHID1	MAGT1
NF1					KLF16		FLII	SSH1	NAA50
NDUFA2					CENPE		SMCHD1	MRPS11	HDAC6
VAPA					RAB3IP		KNOP1	SSBP3	GPALPP1
RBBP4					SLC35E3		HMGXB3	CTSA	UQCC3
CTNNAL1					ANO6		KLHL24	ACO1	KDM1A
ENSA					CETN2		HERC1	ANKRD36	RNF8
ANKRD50					SRC		TOP2B	MT-ND5	CNOT7
PTPRE					ZDBF2		UBQLN1	MBD2	TXLNA
PHLDA1					SGO2		FNIP2	TSPAN14	TMEM65
TAX1BP1					AC240274.1		TBRG1	PTPMT1	MPDU1
NOL7					CLIP1		GNB4	IQCK	ENC1
TCERG1					GPT2		SNX9	SLC50A1	COPS3
TUSC3					ABHD3		TASOR	INO80C	ANKHD1
HSPA9					SETD1A		EP300	MYSM1	ILVBL
CWF19L2					GADD45G		RAB3GAP1	CHMP2B	ZNF639
CAMTA1					MRPL23		CDC73	ISCA1	ITGA3
LRRC8A					TET1		BRWD1	TMED1	PSMG3
AHCYL1					AL445524.1		EGR1	RARS2	HPS3
KDELR2					PBX1		DIP2B	LACTB	TIMM17B
ABLIM1					GPX7		CPD	CAVIN2	ACAT2
EDEM3					SLITRK6		DNAJC1	BLCAP	STK38
NAP1L4					TK1		RASSF2	IFNGR2	CEP112
TPST2					AL645728.1		CD55	ERG28	CEP41
CKAP4					KIF22		USP22	SRGAP2B	BCAS2
ETS2					DIS3		ZNF532	TNIP2	AGPAT5
BAZ1B					GMEB1		PPP3R1	PPP1R16B	WRN
FUBP1					DBF4		DAP	ITGAV	PRKACB
SLC3A2					PSMD9		IRF3	RTCA	ANKRD11
C17orf49					MEGF9		EPC1	MSMO1	CNOT10
CMTM3					AL035071.1		FAM89A	PINK1	MTAP
KLF2					SLC25A45		COLGALT1	MIGA1	CPSF3
PEPD					AHCYL1		CUX1	RABGAP1L	RAB1B
ALDH2					NBL1		SLC25A29	N4BP2L2	WWC3
RALGAPA1					RRM2		ATF6	TCTN3	TRAP1
CREB3L2					AC093827.4		CASK	SRGAP2	CRYBG1
JAM2					ARHGAP33		SURF4	SLF2	PMF1
EGLN1					EPOP		FBH1	IFI27L1	MMAB
CPEB4					PURB		LARP4B	PTPN11	LINC00342
LIMA1					TTF2		SHPRH	SYS1	PSMB9
MIS18BP1					LARGE1		CBL	NUDCD2	PPP2R5E
PSME2					RNASEH1-AS1		RSU1	EEA1	RNGTT
INO80D					PAK1		CCNT1	DDIT3	CNOT6
PPP1CB					CWC27		PLD3	UBE2W	DHX40
CEMIP2					SOX11		SNX14	CERK	SLC44A2
ENY2					ZBTB7A		VEZF1	ABCD4	RELL1
FAM43A					ARID1A		TCEAL3	AP3S1	PDIA3
GSTO1					OSER1		RLIM	EMC7	MAOA
DHX9					ZWINT		CAND1	GPS2	DPM2
WDR60					AC007952.4		NME3	BTBD3	TAF3
TRIB2					CCDC68		U2SURP	TMEM242	SLC35B1
ELMO1					TYMS		TAF1	GANAB	TNPO3
DOCK4					TUBB2B		BCL6B	DNAJC3	GUCD1
MLEC					FOSB		PKN1	BET1	ARL4C
PGLS					FIZ1		TMCO3	UQCC3	MT-ND6
SMARCA1					NPRL2		PCSK7	NRAS	MAT2A
NDUFB10					GPRC5A		MOB2	SGMS1	CCNG2
PNRC2					HAUS2		GNA11	MRPL54	EEF1E1
RBM39					ACOT7		TCF7L2	DENND4A	PFKL
TSC22D2					RLIM		EIF4G3	SLC35E3	PKIA
CCDC68					DNTTIP2		KLC1	STX4	EXOSC6
CHD3					DIAPH3		KMT5B	ITPA	SZRD1
PDGFB					SKI		OSBPL9	SOCS2	CEP63
MEG3					SAC3D1		MAP3K13	DDX39A	GATA2
CAV2					GSTO2		RAD23B	SNX7	MED19
ARF1					CENPF		DHX40	UBXN6	CPSF2
KIAA1217					PDLIM2		MAVS	RBFA	PSMD6
FLNA					KMT2E-AS1		CMPK1	UROD	PSME1
PTPN14					ABL2		FBXW11	SMIM12	UBE2V2
TTL					MORC2-AS1		MAN1A2	TMEM14A	MGAT5
HLA-E					RSPO2		SRPK2	RUFY2	CNPY3
CCT6A					MAFG		MKLN1	AUP1	CDK5RAP3
SLC26A2					STON1		TMEM223	MRPS30	AC092683.1
SSB					ADGRG1		CERS2	MRPL32	THAP5
CAP1					ICAM5		LRRC8A	FNIP1	TPP2
CDKN1C					AGO2		FAM171A2	RNF5	THOC3
PPP2CB					AC012360.3		ZSCAN18	FOXJ3	SNRNP27
SH3BP5					TOMM40		RNF10	RIMKLB	CCDC66
FSCN1					NR2F1		ATG14	CBX6	MTOR
H2AFY					NFATC2		GOLGA3	CDIPT	ARHGAP21
EIF2S3					AC144450.1		PPIP5K2	KANK2	PPP2CA
CLDN5					AC010359.3		RELA	PACSIN2	MAGI3
LIFR					ARIH1		TSC2	CAMK2D	RUVBL1
GIMAP8					USP49		CASD1	SNAP29	MAPK1IP1L
LINC01578					TCAF1		EHD4	RFK	EMD
PHB					EIF4EBP2		HBEGF	SCCPDH	IQGAP2
C9orf16					TOB2		KDM5A	TRPS1	LRRC8C
LMNA					ANKRD54		GFOD2	TLK1	METTL4
PKP4					AL683813.1		VAMP2	DERL2	GTF2H3
BCL7C					PLPPR2		GORASP2	NUDT2	AK2
SMC1A					UBA2		NDUFS1	TBC1D5	API5
LUC7L3					APOC1		FOXN2	TAOK3	MRPL38
USP31					TCERG1		ATG12	ANKRD36C	MED1
VPS28					ERVK3-1		WASHC4	ANO10	CHML
ARL5B					AKIRIN1		ARMCX6	IRF3	KIF1C
FDPS					CCDC18		RSBN1	CDKN1A	KIF1BP
HTRA1					OXA1L		TMEM50B	NPTN	NDUFA9
GBP4					SMAD9		DGKZ	DDRGK1	RRN3
MT-ND4L					DUSP5		PLSCR1	LENG8	MBD3
PPP2R5A					CACNA1A		VEZT	DPH3	PPID
CRIM1					H2AFJ		HEBP2	IDH1	ERAP2
ILF2					CD69		FBXL3	SDCCAG8	NSMCE2
MAF					BAZ1A		CEP112	BTN3A2	TMEM14B
DAD1					LASP1		RAB12	ISCA2	UCHL5
MT-ND3					BIRC5		CALCOCO1	CASK	KNOP1
RALB					CEP250		NRARP	MAP3K3	CCDC117
UBE2V1					HYPK		GOLPH3	MOCS2	LRRC59
SRSF2					RABL6		KIAA0100	TMEM35B	RAE1
ATP6V1F					IFRD1		TNFAIP1	PIGT	KRIT1
PLPP3					PDCD7		TMEM87A	ACOT9	CSTF2T
SERPINH1					BIRC3		USP15	PANK3	CETN3
GATA2					NR2F6		EIF4EBP2	LRRC58	SRBD1
CREB5					CHCHD6		TRIP10	AK6	PIGK
PIK3R3					IGBP1		UFD1	SZRD1	PCNX4
PPM1G					NCAPG		ZBTB7A	TERF1	PPME1
NPR3					POU2F2		TRIM33	AKAP11	SIN3A
KCNQ1OT1					NID1		PLEKHG2	THEM6	HUWE1
RNF152					AURKA		POLR2J3	ZNF33A	DHPS
PSMA1					DMPK		NECTIN2	FUCA2	H2AFY2
CSDE1					DANCR		AK1	GET1	SNHG12
CCT4					ZNF689		IGF2R	RAB31	THOC7
AURKAIP1					CIP2A		MTX2	SNX29	ILK
SRSF5					VASP		DPY19L4	CSRP2	MYEF2
GNB2					RCN3		TMED4	GLT8D1	COPS8
MT-CYB					BRCA2		CSNK1G2	SCAMP4	MRPL55
DST					IDI1		SNX4	HOMER1	TSEN15
GNG12					NAMPT		LONP2	CHIC2	TTF1
RAB11A					IRF2BP1		ZCCHC14	PITHD1	ANKRD44
CCT5					ATP2B1		INPP1	DGCR6L	CCDC107
HDLBP					PIGU		UBN1	MAP7D3	PDE8A
GADD45GIP1					SIAH2		DNAJC13	GADD45B	DRG2
EIF3I					SGTB		C6orf89	MAFG	NARS
NDUFC2					VCL		C2CD4B	TMBIM1	PBDC1
TM4SF18					SPACA6		PIK3CA	TCEAL3	PHF5A
NPDC1					PRC1		ARHGAP21	LGALS8	CHD4
PDAP1					FARP1		PLAC9	TM2D1	UGGT2
PREX1					KIF11		RAB31	JOSD2	IFNAR1
HLA-B					TICAM1		ANKRD17	CLN5	PMAIP1
STK4					ZNF281		USP47	HES4	DPP4
NDUFA12					FAM83D		ZNF827	PTDSS1	ZNF518A
CASZ1					CKS1B		C11orf54	LRCH1	CLASP1
MYO10					HSPA6		INTS6	EPN1	CLOCK
CREM					EFEMP2		TTC17	ZNF32	THOC1
NDUFC1					NCAPD2		CREBZF	ARID4A	MRPL37
LY6E					GDF15		CNKSR3	LEO1	TMED5
SDCBP					BRIP1		STARD3NL	PPP1R9A	TXNDC5
CSTB					CD3EAP		DBNL	CCDC107	IFT80
ETS1					CHMP1B		SUZ12	SREBF2	ABHD2
PAIP2					PCDH10		DPP8	GFOD2	MRPL15
CLIC4					AL365203.2		MAPK6	TWF1	ORC2
SLC25A37					ATAD5		LMAN2	TASOR2	CEP162
SYNCRIP					KIF15		MON2	RREB1	LYAR
PDE4B					RMDN2		SYNGR2	ATP6V1H	KIAA1143
TMPO					CSNK1D		STXBP1	ZNF721	CUL1
RTRAF					C21orf58		SOS2	IL10RB	MTRNR2L1
WFS1					KIF4A		CWC27	IDS	NUBP1
UBE2I					HSPA4L		TRIM38	MMP24OS	DCLK2
ATP5PB					DNMT1		ELP2	USP25	LNPK
VSIR					VEGFD		SYNJ2BP	GIPC1	USP13
SGK1					MCAM		STRN3	TMX3	PMS1
MMP2					IRF1		OIP5-AS1	RORA	TCN2
LAMTOR4					SEMA6B		TPT1-AS1	HES1	POLR2J3
PLS3					YJEFN3		LMBRD1	SNX13	TTC28-AS1
UBXN1					COPZ2		SMG7	MBD4	CIAO2A
PCAT19					UBE2C		CARD16	ASL	NIPA2
CAVIN2					TRIM8		CHMP2B	LGALS1	GOLM1
MT-CO1					CEBPD		WDR48	CARD10	MAP3K7
RBM8A					RFX2		VASP	SNX14	CPSF7
C19orf53					PPP1R15A		CDC42SE1	WDR54	PRTG
TNFRSF10D					CDCA5		ZDHHC21	OSBP	VOPP1
WSB1					SUPT5H		MYO15B	BMI1	SMG6
SFPQ					SAP130		FOSL2	AUTS2	PDXK
CNN3					PBK		APAF1	DCXR	FUBP3
CST3					TOP2A		INO80D	ZNF827	FNBP1
LIMCH1					SMC2		CASC15	KPNA5	SPRTN
SQLE					ERI1		KATNBL1	RUFY3	SHMT2
COTL1					GTSE1		SQLE	LYPLA2	SNHG17
EIF5					CKAP4		LGALS8	M6PR	TIMM17A
IER5					HIPK2		USP7	NKAP	C22orf39
CD93					SLC8A1		LTN1	COMMD8	RNF38
CCT3					CDK4		BEND7	BSCL2	PSMD5
ITM2A					AKR7A2		POLK	DHX38	NR5A2
BZW1					SV2A		TNKS2	ALDH3A2	DDX52
SSR4					ESM1		ARL8A	ACO2	EXOSC10
DUSP1					NCAPG2		ZBED5	MLX	GOT2
ATP5F1C					AL391121.1		KRCC1	PTPN14	RMND5B
SIPA1L2					ARL5B		CDC27	CHM	ANKRD40
FIS1					EPSTI1		IREB2	NR1D2	ERI3
DNAJB6					ANLN		CUL5	OSBPL10	VAPB
UBE2D3					COL1A1		MRPS31	FBXL15	SCARB1
IL1R1					PHKG2		C16orf72	PDE8A	USP10
BAG3					TNS1		PIAS2	IER5L	SP1
DUSP5					SOD2		KLF11	FBXL7	THUMPD2
MAFF					LCLAT1		BIRC2	C1orf131	TMEM183A
HSP90B1					ZBTB9		NOL4L	GABARAPL1	AHCTF1
EVA1B					LSAMP		TET2	GON4L	MSH3
EIF3A					TP53BP2		FBXL5	ATP6V1C1	TMEM176B
NFIB					MAP1LC3A		SULF2	MTA3	EEF1AKMT2
SSBP1					ITGB1-DT		ERF	HMG20A	DERA
SF3B5					RTN2		FLOT2	B3GAT3	CYREN
PPP1R15A					HOTAIRM1		ARFRP1	CEP63	PINX1
WWTR1					MAT2A		KPNA6	COQ4	TGFBR1
CCT2					ZWILCH		MARK3	AGPAT3	MAP7D1
SELENOP					IQCE		PCMTD2	CCDC174	NCL
DNAJC8					UCHL1		CREB1	GNPAT	NOL9
SNRPB2					MCL1		EXOC7	VKORC1L1	TXNDC9
N4BP3					CBL		GPBP1L1	PRPSAP2	PTGFRN
TCP1					GRK4		CYLD	JMY	NUBP2
EDIL3					SIDT2		RAP1A	SERTAD2	UBAC1
DLL4					CCDC15		EAPP	SPNS1	ELP6
NIBAN1					GEN1		RECQL	CCDC71L	DAP
ATP5PD					LATS2		UHRF2	PBXIP1	PTS
JAG1					FHL1		RNF11	AGPAT4	ARPIN
DACH1					AC009404.1		MIGA1	DERL1	MEX3A
GABARAPL2					HIST1H1A		ZNF770	UNC50	GUSB
YWHAQ					BGLAP		EXT1	NPR1	PRKCSH
NDUFB7					RND1		FAM91A1	CEP112	NUP160
KITLG					AC004540.1		SAP30	HMGCS1	ING5
MYO1B					FBL		TNKS	IQGAP2	TGIF2
ARPC5					DARS		NUDT9	ING2	PHTF2
HOMER3					SCN1B		ITPKB	MIA2	INO80E
ATP6V1G1					IGF2BP1		ARIH2	LINC00342	NCBP2
TCEAL4					PHLPP2		MBD2	MRPL37	DPY19L4
COBLL1					WNT2		UBR2	NNT	EHMT1
ATP5F1B					PAPSS2		NUB1	TRNAU1AP	EFCAB2
SLIRP					RTCA-AS1		FBXO11	CHST12	KATNA1
DDX17					BRD4		MYO9A	RAP1GDS1	MAGEF1
PSMD8					AC099518.5		SGCB	YTHDC2	SAP30BP
DDX39B					SH3PXD2A		AKT1	TENT2	UXS1
NDUFS6					LRRFIP2		SNX13	ELP6	GTF2A1
IFI16					ZNF579		ZNF791	UHRF2	CREB3L2
EGLN3					SLC25A37		APOL3	LRCH3	FNIP2
TIMM13					POU3F1		ANKIB1	FAM241A	ING3
MTRNR2L12					DNAJC27		ECPAS	PNKP	MMP15
GYPC					CASP8		RBL2	ADARB1	ATP2A2
MIR99AHG					CTDNEP1		COL4A1	CDK5RAP3	EHD4
IER5L					CDKL3		SFT2D1	PRRG1	SEC13
CHORDC1					PDXP		TP53BP1	PLCG2	HPS5
EIF3G					IPO4		SS18		MGAT4A
MEG8					SOCS3		CAB39		DAG1
PRDX5					OAZ2		WDR13		ZNF92
HNRNPF					MKI67		TBC1D15		STAT1
NONO					PTEN		POU2F1		KBTBD2
NDUFB4					EIF4A3		INTS3		PAK4
PET100					ENDOG		MBD5		MFN2
MAFB					G6PD		FILIP1		SMIM19
GMFG					KNL1		EFR3A		ZCCHC3
TRMT112					CCNB2		SCML1		CEBPG
PDE3B					GOLIM4		N4BP2		SMC5
PCBP1					AC026979.4		TUT7		EMG1
LAMB1					TAF7		ELMSAN1		PAFAH1B2
EIF1AX					IDH2		LAMB1		SHLD2
CTNNB1					EVA1B		CHD8		FAM120AOS
CYYR1					MLEC		MARF1		NR2C1
TSPO					KIF23		SUPT6H		PRPF3
DDAH2					THUMPD3-AS1		ATP6V1E1		RHOBTB3
APLNR					SHCBP1		GTF2A1		PPP2R2D
DEK					BRAF		LCOR		PKNOX1
NOP10					AHSA1		ZNF83		NFYC
DDX3X					CENPN		ATF7IP		ARHGAP35
RNF7					PRR11		PANK3		AGPS
CCL14					RDH5		SP3		ARMC1
SEPTIN2					CRISPLD1		GABPA		LEMD3
IGFBP4					LEAP2		FAM172A		KAT7
SRSF7					AL021155.5		CTCF		TRIM27
TBX3					SMARCA4		EP400		TIMM22
CALR					CREB5		KIF1C		RBM12B
SERTAD1					KAT6B		NHLRC2		MTMR6
DPYSL2					PCF11		GADD45B		UPF1
ANP32A					TFB2M		N4BP1		CS
CBX3					C2CD4B		RAB3GAP2		GTF3C5
SERP1					DNAJB1		MAFG		USP40
MT-ND2					PEX5		CHMP1B		UCHL3
ICAM1					TKT		GRINA		TM9SF1
PALMD					LDLRAD3		CDC16		MED24
GIMAP4					GABPB1-AS1		YIPF5		PIH1D1
ATP5IF1					KHSRP		PPP4R1		DRG1
SMC4					C11orf24		HMG20A		PGM3
RHOB					TRIM28		SMARCAD1		PHF10
CRIP2					CEP55		MPC1		IFRD2
NUDT4					NME4		NSUN6		MRPS2
DBI					CDKN3		IST1		GTF3C1
BST2					MAZ		KDR		MT-CO3
LAPTM4A					MCM10		RBM27		LCOR
RAB13					KIF14		AP1G1		IFI27L1
HNRNPH3					GATAD2A		ZNF131		RBM12
ATOX1					TTTY14		CAPN7		ATF7IP
SEPTIN11					CD44		ZHX1		ZBTB8OS
NFKBIZ					SYCE1L		KIAA0232		GCLM
LAPTM5					SMC4		ZFX		DLST
ATF4					CIT		NXF1		NUDCD3
SAT1					HSPA1B		SPPL3		EFTUD2
CBX5					LMO4		SRPRA		STAM
SEM1					AURKB		SH3D19		CSNK1G2
RBMX					MFAP4		STARD3		CCDC137
RDX					KBTBD2		PTK7		CASP3
ARL6IP4					NUDT8		SPG7		PCGF5
PSMA4					FANCA		ANXA11		ZDHHC6
ATP5F1D					LDHB		PPWD1		OPA1
AKAP12					WDR35		VPS37B		DDX23
C2CD4B					KIFC1		THUMPD1		RAD54L2
TCEAL9					BBX		FEM1B		ARL4D
UNC5B					ZFP36		CASP8AP2		NUP42
PLAT					ANKRD13B		ZBTB1		ZNF131
OSTC					PMEPA1		CWC22		MRRF
YWHAZ					NOP56		TASOR2		PKD2
CDKN1A					FSTL3		HCG18		KLHL42
HBEGF					PPP2R5E		RCOR3		RWDD4
RNASEK					HMGA1		PACSIN2		MDM2
CTHRC1					GPC3		SACS		RNF4
ESAM					CAMLG		ZMYND11		CCDC85C
EIF4B					FEN1		SNX1		PHC2
NDUFB8					ALKBH7		MEX3A		LATS1
SRSF9					TMEM106A		COL3A1		HSPA2
SPTBN1					ZRANB3		RUFY2		NT5C3A
PSME1					ERGIC3		SLC2A3		CLCC1
CD34					CDC20		UBL3		TRAPPC4
C4orf3					AC093673.1		RDH11		DYM
MT-ND5					PARPBP		ZCCHC24		SAP30L
ENTPD1					MASTL		CRNKL1		CNP
MT-ND6					AC092910.3		TOPORS		TUBB2B
CLEC2B					YWHAG		STX17		RAB3GAP2
RASSF9					GADD45A		AHCTF1		C1GALT1C1
CLU					CNBD2		RAB34		OSBPL11
GNAI2					FADS3		SAMD4B		CNOT3
HNRNPR					MRPL18		CLPTM1		PAK1IP1
FENDRR					AC145207.5		FAM126A		FAT1
HES1					MEG3		PITPNA		TSFM
RNASE1					ANP32E		CYP51A1		OTULIN
NDUFA1					DNAJB4		HSD17B11		PPM1B
MCL1					ID2		AP3D1		YIF1B
ST8SIA6					COL3A1		CTSH		KLF11
CFDP1					CREM		TMX3		MIR181A1HG
SH3BGRL3					HNRNPUL1		KCMF1		SUDS3
GADD45B					SPEN		ARL4C		MED14
MRC1					AKAP12		PPFIA1		TIMM50
NASP					AC008393.1		OTULIN		VKORC1L1
RBM3					RSL1D1		CD276		KIAA1324L
CALD1					UGCG				YEATS2
XRCC5					KLF10				DPP8
MT-ND1					BUB1B				SNHG3
ATP5F1A					TNFRSF12A				KIAA1586
ACKR3					MYOZ3				POU2F1
WDR83OS					AC092944.1				UTP6
CCND2					GADD45B				MFSD14C
SEC11A					LMNA				RPS6KA5
TRIR					SLC3A2				SNN
LDHA					ZNF34				SEC22C
PSMB1					AC145124.1				AHI1
NSA2					MOB4				BICD2
HNRNPAB					PTPRF				PTPMT1
ARPC2					CHD1				OSGEP
UQCR11					RAB21				EP400
PROX1					EIF3L				SNUPN
AP2S1					HSPH1				YARS
SSR2					PPP1R12A				TSR1
ADAMTS1					CCNA2				BLOC1S5
PLVAP					RELT				DLD
COPS9					FBXO48				MSANTD2
COX8A					HMMR				ZNRD2
HNRNPA0					CTBP2				LFNG
PCBP2					RELA-DT				POM121C
CNBP					ESCO2				HSD17B11
ANXA2					NDC80				EMSY
SNHG7					IGF2				PAN3
COX7B					NUF2				IWS1
COX6A1					SMARCC1				GALNT7
C11orf58					KCNQ1OT1				CAAP1
EIF3F					KPNA4				IPO8
VAMP5					PPP1R10				MATR3.1
BRK1					FAM43A				BCOR
ATP5MD					IPO7				RCOR1
YWHAB					AL358472.4				CSTF3
RBP1					SNHG8				GATC
NEDD8					SPARC				ASH2L
RALA					FAM215B				ZNF664
PPP1R14B					ARID3B				STAMBP
CCNI					CTCF				POLDIP2
HNRNPM					SOD3				RANBP3
SOD2					AC099343.3				DIMT1
NDUFB11					SPA17				MBD4
TPI1					HSPA9				MTA1
RHOC					MAP2K2				NOL8
TM4SF1					ASXL1				ATXN7
COX5B					ID1				CARD16
UQCRQ					AC022613.3				FTO
ATP5PF					ZNF781				HLX
SEC61B					AC104794.3				KPNA1
ATP5MPL					RHOB				RNASEH1
ZFP36					CCAR1				S100PBP
HNRNPD					FERMT2				ARL13B
IFITM2					ANKRD11				AGGF1
JUND					INTS6				MED30
NDUFA11					KDM5A				NABP2
HNRNPH1					TUBB4B				AP1B1
CD81					HSP90AA1				NUDT2
NFKBIA					PNRC2				TAF2
CA4					BNIP3L				APMAP
GUK1					CHORDC1				RASA2
IGFBP2					HSPD1				HECA
PARK7					ZFAND5				RBM14
CLTA					HSPA1A				ASNSD1
SOX4					FAM133B				AC005670.3
MGST3					AFF4				HCG11
S100A13					CCND2				PTPN1
PLK2					HSP90AB1				WRNIP1
EDN1					ZC3H13				NNT-AS1
TPM3					CALD1				RAB30-DT
CCL21					NAP1L1				WDFY1
COX6B1					RB1CC1				CCND3
COX7A2					NARS2				CLK3
EIF3K					RPL4				MAPK9
BTG1					JUNB				KLHL8
POLR2L					ZFP36L1				DIXDC1
S100A16					HIST1H1B				MOB1B
HBA2					YME1L1				PRORP
SOCS3					BRD2				PCYT1A
PTX3					EIF3A				SCAPER
ARHGAP18					NUFIP2				RAPGEF6
SNHG5					SLC38A2				SLC35E3
HSPB1					PHB2				IFT22
MZT2B					GOLGA4				TRIM69
PPIB					PALM2-AKAP2				RASSF8-AS1
NDUFA13					SLC25A5				CCDC93
MT-CO3					PHLDA1				C1orf131
EIF4A2					CRTAP				DTX3L
TSC22D1					ITM2C				EXOSC1
TMEM258					ROCK2				NHLRC3
SAP18					STAT3				MAP7D3
NDUFB2					PEBP1				DPY19L1
FOSB					PRPF38B				ATAD1
CEBPD					CHD4				ZNF141
IER3					DDX21				KDM4A
SKP1					CCT2				RNPEP
HNRNPDL					RPS3				CSPP1
PTGES3					RPS5				TMEM44
A2M					ANKRD12				GTF3C4
GNG5					RPL10				ATF6B
MAGED2					FOS				RECK
TFF3					RACK1				SLC25A25
ST13					SPARCL1				KIF9
EGFL7					GOLGB1				WDR36
SEPTIN7					C12orf57				NCOA6
XIST					NFE2L2				WDR48
ANXA5					SPINT2				TMX2
ITM2B					KMT2A				SLC38A10
JUN					RPS16				APOOL
RPL36AL					DEK				METAP1
STAB2					KPNB1				LRRC58
TAGLN2					DNAJA1				MED21
HNRNPU					LDHA				TOR1A
EPAS1					DDX3Y				DNAJB12
FABP5					RSF1				C5orf15
PRDX1					ATF4				LGALS1
RGS5					NR2F2
NR2F1					RBM4
UQCRH					RPS2
POSTN					TOP1
CDC42					TCP1
PNRC1					ARID4B
HSPH1					RPL5
BRI3					RPL18
HNRNPC					SNHG29
HSPA1B					H3F3B
SERBP1					EIF3F
TPM4					TUBA1B
ZFP36L1					EIF3H
SELENOW					KHDRBS1
ATP5ME					ID3
FN1					RBM25
OST4					ANP32B
PABPC1					SEPTIN7
CLIC1					RPSA
RAC1					TAGLN2
CCDC85B					PPIG
RELN					EEF1A1
HNRNPK					JUND
SPARC					LGALS1
EIF4G2					JUN
NTS					RPS8
TOMM7					DNAJB6
CD63					RPL7A
JUNB					NFKBIA
CAVIN1					CCNI
GABARAP					HSPA8
IER2					EMP1
PSMA7					KLF6
MORF4L1					NASP
EDF1					TRIR
RAMP2					PCBP1
HMGN1					YY1
ZFAS1					ZFAS1
ELOB					RPLP0
TUBA1A					RPLP1
SNX3					RPS9
GNG11					EIF3E
HBG1					RAN
SLC25A3					RBM3
EID1					RPL13
CCND1					EEF1D
NUCKS1					NUCKS1
MYL12A					ACTG1
DDX5					HNRNPAB
MARCKS					BPTF
ATP5MG					TPI1
HBA1					TOMM20
HSPA8					EIF1
HINT1					TLN1
FKBP1A					RPL3
CAV1					RPS14
UQCRB					UBB
COX4I1					NEAT1
RHOA					CIRBP
EEF2					RPS6
MYL12B					HIST1H4C
NME2					H2AFZ
HNRNPA3					NPM1
MARCKSL1					RPL15
YWHAE					EEF2
S100A10					IER2
IFITM3					UBC
GNAS					EEF1G
HBB					RPL8
SCGB3A2					SRSF11
					RPL10A
					UQCRH
					RPL19
					RPL23
					RPS4X
					EEF1B2
					RPS7
					BTG1
					GAS5
					RPL6
					RPL18A
					RPS3A
					SFPQ
					PABPC1
					MEF2C
					RPL7
					SLC25A6
					RPS27A
					RPS4Y1
					NCL
					RPL12
					TUBA1A
					CALM2
					RPL39
					RPL14
					EIF4A1
					RPL23A
					TUBB
					RPS17
					RPL29
					RPS11
					RPS15
					RPS18
					BTF3
					RPL28
					RPS27
					RPL13A
					RPL37A
					SFTPC

## Sheet: Endothelial_additional_info
p_val	avg_log2FC	pct.1	pct.2	p_val_adj	cluster	gene
0	1.51443	0.926	0.464	0	KIT+CA4+ endothelial cells	HPGD
0	1.64527	0.753	0.319	0	KIT+CA4+ endothelial cells	CA4
0	1.82195	0.728	0.312	0	KIT+CA4+ endothelial cells	KIT
0	1.30947	0.882	0.479	0	KIT+CA4+ endothelial cells	RGCC
0	1.40996	0.726	0.347	0	KIT+CA4+ endothelial cells	FENDRR
0	1.09458	0.86	0.499	0	KIT+CA4+ endothelial cells	CD34
0	1.42142	0.732	0.379	0	KIT+CA4+ endothelial cells	ADGRL2
0	1.38303	0.926	0.589	0	KIT+CA4+ endothelial cells	ARHGAP18
0	1.14885	0.986	0.749	0	KIT+CA4+ endothelial cells	COL4A1
2.56e-307	1.06587	0.93	0.605	7.89e-303	KIT+CA4+ endothelial cells	CD93
1.4e-305	1.36834	0.693	0.34	4.32e-301	KIT+CA4+ endothelial cells	NOTCH4
9.78e-305	1.44783	0.664	0.311	3.02e-300	KIT+CA4+ endothelial cells	ACE
9.05e-282	0.924476	0.958	0.694	2.79e-277	KIT+CA4+ endothelial cells	COL4A2
5.62e-274	0.910753	0.961	0.733	1.73e-269	KIT+CA4+ endothelial cells	EGFL7
4.01e-273	1.08998	0.842	0.54	1.24e-268	KIT+CA4+ endothelial cells	LXN
1.21e-270	0.988878	0.859	0.501	3.72e-266	KIT+CA4+ endothelial cells	ESAM
1.14e-266	1.19777	0.75	0.406	3.53e-262	KIT+CA4+ endothelial cells	TBX3
3.59e-261	1.16196	0.837	0.528	1.11e-256	KIT+CA4+ endothelial cells	RAPGEF5
2.11e-247	1.32647	0.749	0.462	6.52e-243	KIT+CA4+ endothelial cells	DUSP6
6.7e-244	0.798515	0.979	0.764	2.07e-239	KIT+CA4+ endothelial cells	CAV1
1.07e-242	1.21246	0.649	0.334	3.3e-238	KIT+CA4+ endothelial cells	PDGFB
5.7e-238	0.939734	0.929	0.627	1.76e-233	KIT+CA4+ endothelial cells	EPAS1
6.92e-228	1.08672	0.814	0.505	2.13e-223	KIT+CA4+ endothelial cells	TCIM
2.76e-227	1.47904	0.574	0.294	8.52e-223	KIT+CA4+ endothelial cells	THSD1
3.5e-227	1.01197	0.84	0.543	1.08e-222	KIT+CA4+ endothelial cells	CLEC14A
5.35e-225	0.843616	0.899	0.638	1.65e-220	KIT+CA4+ endothelial cells	ARHGAP29
2.71e-220	0.930555	0.868	0.621	8.35e-216	KIT+CA4+ endothelial cells	CCND1
1.24e-217	1.43699	0.653	0.378	3.82e-213	KIT+CA4+ endothelial cells	EGLN3
4.04e-216	0.803542	0.916	0.656	1.25e-211	KIT+CA4+ endothelial cells	CDH5
2.47e-215	1.37789	0.559	0.28	7.63e-211	KIT+CA4+ endothelial cells	FOXF1
6.81e-210	0.832479	0.887	0.645	2.1e-205	KIT+CA4+ endothelial cells	RDX
1.93e-208	0.983685	0.8	0.535	5.95e-204	KIT+CA4+ endothelial cells	CTNND1
1.23e-202	1.00165	0.692	0.425	3.79e-198	KIT+CA4+ endothelial cells	ROBO4
3.21e-198	1.62123	0.495	0.24	9.92e-194	KIT+CA4+ endothelial cells	MRI1
1.18e-193	0.829348	0.852	0.594	3.63e-189	KIT+CA4+ endothelial cells	PRCP
2.51e-191	0.945906	0.715	0.465	7.73e-187	KIT+CA4+ endothelial cells	SEC14L1
4.48e-190	0.856789	0.847	0.596	1.38e-185	KIT+CA4+ endothelial cells	ETS1
4.34e-189	0.972636	0.708	0.452	1.34e-184	KIT+CA4+ endothelial cells	ICAM2
4.43e-187	0.927511	0.658	0.386	1.37e-182	KIT+CA4+ endothelial cells	C1orf54
2.43e-183	1.28405	0.543	0.284	7.49e-179	KIT+CA4+ endothelial cells	NCKAP5
6.05e-182	0.819693	0.796	0.552	1.87e-177	KIT+CA4+ endothelial cells	RALA
7.33e-182	0.9704	0.729	0.475	2.26e-177	KIT+CA4+ endothelial cells	JCAD
1.14e-181	0.757039	0.808	0.517	3.5e-177	KIT+CA4+ endothelial cells	IGFBP2
2.53e-181	1.43616	0.536	0.281	7.81e-177	KIT+CA4+ endothelial cells	ADGRL3
4.6e-180	0.990142	0.747	0.496	1.42e-175	KIT+CA4+ endothelial cells	TNFSF10
2.17e-174	0.753623	0.852	0.585	6.69e-170	KIT+CA4+ endothelial cells	KDR
1.39e-173	0.734521	0.813	0.552	4.3e-169	KIT+CA4+ endothelial cells	SH3BP5
2.56e-170	0.994086	0.688	0.439	7.9e-166	KIT+CA4+ endothelial cells	ADGRF5
2.15e-169	1.34208	0.551	0.315	6.62e-165	KIT+CA4+ endothelial cells	PCDH12
7.3e-169	1.0836	0.56	0.307	2.25e-164	KIT+CA4+ endothelial cells	NOSTRIN
5.65e-166	0.805861	0.754	0.511	1.74e-161	KIT+CA4+ endothelial cells	CYB5A
1.56e-165	1.45901	0.467	0.235	4.82e-161	KIT+CA4+ endothelial cells	APCDD1
2.3e-165	1.38664	0.483	0.249	7.09e-161	KIT+CA4+ endothelial cells	N4BP3
1.04e-163	1.15155	0.582	0.344	3.21e-159	KIT+CA4+ endothelial cells	ITGA2
3.86e-163	0.757146	0.864	0.591	1.19e-158	KIT+CA4+ endothelial cells	PLK2
1.65e-162	1.04273	0.577	0.336	5.09e-158	KIT+CA4+ endothelial cells	JAM3
3.35e-161	1.03696	0.643	0.397	1.03e-156	KIT+CA4+ endothelial cells	DGKH
6.35e-160	0.624381	0.941	0.716	1.96e-155	KIT+CA4+ endothelial cells	PECAM1
8.93e-157	1.04139	0.659	0.406	2.76e-152	KIT+CA4+ endothelial cells	NEDD9
1.3e-156	0.650335	0.953	0.773	4e-152	KIT+CA4+ endothelial cells	RAMP2
8.91e-154	1.03994	0.624	0.396	2.75e-149	KIT+CA4+ endothelial cells	LEPROTL1
9.08e-152	0.961297	0.65	0.425	2.8e-147	KIT+CA4+ endothelial cells	SNRK
1.07e-151	0.790454	0.807	0.563	3.31e-147	KIT+CA4+ endothelial cells	LIFR
5.02e-149	1.3382	0.603	0.381	1.55e-144	KIT+CA4+ endothelial cells	PDE4B
1.94e-146	0.635916	0.966	0.794	5.99e-142	KIT+CA4+ endothelial cells	ITM2B
2.26e-140	0.493594	0.725	0.425	6.98e-136	KIT+CA4+ endothelial cells	APLNR
3.74e-138	0.690755	0.833	0.597	1.15e-133	KIT+CA4+ endothelial cells	MEF2C
3.14e-137	0.787739	0.712	0.455	9.7e-133	KIT+CA4+ endothelial cells	ITM2A
7.74e-137	1.4225	0.452	0.239	2.39e-132	KIT+CA4+ endothelial cells	PDE3B
1.51e-136	0.629407	0.786	0.551	4.66e-132	KIT+CA4+ endothelial cells	ACTN4
9.4e-136	0.941682	0.532	0.306	2.9e-131	KIT+CA4+ endothelial cells	PREX1
8.93e-135	1.18559	0.488	0.27	2.76e-130	KIT+CA4+ endothelial cells	EDIL3
1.2e-133	0.88426	0.671	0.465	3.71e-129	KIT+CA4+ endothelial cells	GIMAP7
1.3e-133	1.49589	0.419	0.215	4.01e-129	KIT+CA4+ endothelial cells	SLC35F2
4.12e-132	0.930705	0.658	0.433	1.27e-127	KIT+CA4+ endothelial cells	SOX7
6.17e-132	1.15397	0.5	0.297	1.9e-127	KIT+CA4+ endothelial cells	STK4
1.22e-129	0.890579	0.572	0.345	3.75e-125	KIT+CA4+ endothelial cells	PALMD
1.79e-129	0.640758	0.732	0.507	5.53e-125	KIT+CA4+ endothelial cells	ACVRL1
1.58e-126	1.55532	0.388	0.196	4.89e-122	KIT+CA4+ endothelial cells	CLEC1A
8.68e-123	0.608731	0.795	0.589	2.68e-118	KIT+CA4+ endothelial cells	CCDC85B
8.73e-123	0.95458	0.602	0.376	2.69e-118	KIT+CA4+ endothelial cells	LEPR
1.9e-122	0.758353	0.66	0.434	5.86e-118	KIT+CA4+ endothelial cells	CLEC2B
1.13e-118	1.12204	0.487	0.297	3.5e-114	KIT+CA4+ endothelial cells	MYZAP
1.94e-118	0.58711	0.778	0.565	5.99e-114	KIT+CA4+ endothelial cells	DPYSL2
5.56e-118	0.824107	0.624	0.382	1.72e-113	KIT+CA4+ endothelial cells	MCAM
1.01e-115	0.565699	0.911	0.693	3.1e-111	KIT+CA4+ endothelial cells	TCF4
3.22e-113	0.572678	0.809	0.6	9.94e-109	KIT+CA4+ endothelial cells	TJP1
1.88e-112	0.97402	0.56	0.354	5.79e-108	KIT+CA4+ endothelial cells	DACH1
2.42e-112	0.684591	0.699	0.489	7.47e-108	KIT+CA4+ endothelial cells	CFLAR
1.5e-110	0.537098	0.851	0.643	4.62e-106	KIT+CA4+ endothelial cells	SERPINH1
9.68e-110	1.15102	0.451	0.272	2.99e-105	KIT+CA4+ endothelial cells	CCDC130
3.8e-109	0.538729	0.722	0.527	1.17e-104	KIT+CA4+ endothelial cells	PRMT1
1.7e-107	0.891297	0.657	0.428	5.24e-103	KIT+CA4+ endothelial cells	PCDH17
2.78e-105	0.726367	0.658	0.483	8.57e-101	KIT+CA4+ endothelial cells	SERPINB6
2.03e-104	0.523693	0.709	0.45	6.27e-100	KIT+CA4+ endothelial cells	RGS5
4.73e-104	0.823832	0.568	0.385	1.46e-99	KIT+CA4+ endothelial cells	PPP2R5A
1.44e-103	0.93966	0.599	0.429	4.43e-99	KIT+CA4+ endothelial cells	RNF19A
1.8e-103	0.630909	0.744	0.542	5.54e-99	KIT+CA4+ endothelial cells	TIE1
3.04e-100	0.485674	0.822	0.631	9.38e-96	KIT+CA4+ endothelial cells	CLIC1
7.08e-100	0.918522	0.546	0.344	2.19e-95	KIT+CA4+ endothelial cells	NPR3
1.52e-99	0.791747	0.6	0.428	4.68e-95	KIT+CA4+ endothelial cells	DOCK9
1.47e-98	0.986305	0.598	0.396	4.54e-94	KIT+CA4+ endothelial cells	EDN1
1.48e-98	0.36291	1	0.992	4.56e-94	KIT+CA4+ endothelial cells	MALAT1
2.26e-97	0.706738	0.592	0.415	6.96e-93	KIT+CA4+ endothelial cells	AFAP1L1
3.63e-97	0.621829	0.9	0.721	1.12e-92	KIT+CA4+ endothelial cells	SOX4
3.83e-96	0.655449	0.676	0.51	1.18e-91	KIT+CA4+ endothelial cells	GIMAP4
3.87e-96	1.24822	0.477	0.307	1.19e-91	KIT+CA4+ endothelial cells	SLC12A2
5.72e-96	0.580464	0.656	0.423	1.76e-91	KIT+CA4+ endothelial cells	FLT1
1.35e-95	0.808906	0.531	0.362	4.17e-91	KIT+CA4+ endothelial cells	MTSS1
1.59e-95	0.470193	0.944	0.769	4.92e-91	KIT+CA4+ endothelial cells	SPTBN1
3.59e-95	0.507123	0.725	0.534	1.11e-90	KIT+CA4+ endothelial cells	HYAL2
5.75e-95	0.927599	0.476	0.303	1.77e-90	KIT+CA4+ endothelial cells	TMEM88
1.13e-94	0.845496	0.516	0.339	3.48e-90	KIT+CA4+ endothelial cells	FLI1
2.01e-94	1.08484	0.445	0.273	6.19e-90	KIT+CA4+ endothelial cells	GBP4
2.08e-94	0.790659	0.605	0.428	6.42e-90	KIT+CA4+ endothelial cells	SOX18
2.53e-94	1.125	0.393	0.224	7.81e-90	KIT+CA4+ endothelial cells	EFNB1
8.98e-94	0.699602	0.616	0.431	2.77e-89	KIT+CA4+ endothelial cells	PODXL
2.82e-93	1.25494	0.438	0.274	8.7e-89	KIT+CA4+ endothelial cells	KIAA1217
1.22e-92	0.370807	0.777	0.519	3.77e-88	KIT+CA4+ endothelial cells	VWF
2.57e-92	0.602295	0.676	0.497	7.93e-88	KIT+CA4+ endothelial cells	KIAA0355
6.63e-92	0.815678	0.497	0.323	2.05e-87	KIT+CA4+ endothelial cells	TTL
8.47e-92	0.496364	0.783	0.592	2.61e-87	KIT+CA4+ endothelial cells	UACA
1.38e-91	0.585803	0.661	0.48	4.25e-87	KIT+CA4+ endothelial cells	ZEB1
6.08e-91	0.480755	0.798	0.596	1.88e-86	KIT+CA4+ endothelial cells	WWTR1
7.18e-91	0.898964	0.616	0.455	2.21e-86	KIT+CA4+ endothelial cells	TLE4
2.47e-90	0.697797	0.636	0.46	7.63e-86	KIT+CA4+ endothelial cells	NUDT4
2.99e-90	0.60662	0.635	0.443	9.22e-86	KIT+CA4+ endothelial cells	EMCN
6.46e-90	1.51662	0.334	0.178	1.99e-85	KIT+CA4+ endothelial cells	LRATD1
9.21e-90	0.521015	0.624	0.455	2.84e-85	KIT+CA4+ endothelial cells	ABHD17A
2.94e-89	0.657954	0.68	0.486	9.08e-85	KIT+CA4+ endothelial cells	IL33
6.79e-89	0.723229	0.631	0.463	2.09e-84	KIT+CA4+ endothelial cells	EMP2
1.74e-88	0.596599	0.628	0.465	5.37e-84	KIT+CA4+ endothelial cells	FNBP1L
1.37e-87	0.515033	0.878	0.664	4.23e-83	KIT+CA4+ endothelial cells	WSB1
4e-87	0.507748	0.677	0.491	1.23e-82	KIT+CA4+ endothelial cells	ETS2
3.52e-86	1.03742	0.471	0.307	1.09e-81	KIT+CA4+ endothelial cells	HECW2
3.65e-86	1.33256	0.36	0.198	1.13e-81	KIT+CA4+ endothelial cells	DEPP1
3.69e-86	1.46985	0.374	0.22	1.14e-81	KIT+CA4+ endothelial cells	ADM
4.49e-86	0.758163	0.537	0.379	1.38e-81	KIT+CA4+ endothelial cells	EXOC5
4.93e-86	0.42869	0.633	0.421	1.52e-81	KIT+CA4+ endothelial cells	NPDC1
5.24e-86	0.83272	0.482	0.3	1.62e-81	KIT+CA4+ endothelial cells	CLEC3B
5.92e-86	0.615068	0.63	0.457	1.83e-81	KIT+CA4+ endothelial cells	TSPAN18
6.45e-86	0.530871	0.579	0.394	1.99e-81	KIT+CA4+ endothelial cells	CYYR1
1e-85	0.950807	0.498	0.338	3.09e-81	KIT+CA4+ endothelial cells	SLFN5
1.04e-85	0.590678	0.631	0.455	3.22e-81	KIT+CA4+ endothelial cells	ECE1
1.95e-84	0.41568	0.728	0.498	6.01e-80	KIT+CA4+ endothelial cells	RNASE1
3.09e-84	0.543716	0.82	0.653	9.54e-80	KIT+CA4+ endothelial cells	MTRNR2L12
3.76e-84	0.367797	0.897	0.717	1.16e-79	KIT+CA4+ endothelial cells	CAVIN1
9.66e-84	0.684991	0.593	0.416	2.98e-79	KIT+CA4+ endothelial cells	MLF1
1.33e-83	0.39121	0.976	0.882	4.11e-79	KIT+CA4+ endothelial cells	CALM1
2e-83	1.06608	0.366	0.209	6.18e-79	KIT+CA4+ endothelial cells	RASSF2
6.58e-83	0.565911	0.685	0.508	2.03e-78	KIT+CA4+ endothelial cells	MEF2A
8.4e-83	0.430928	0.824	0.638	2.59e-78	KIT+CA4+ endothelial cells	QKI
1.35e-82	0.469979	0.772	0.577	4.17e-78	KIT+CA4+ endothelial cells	TSC22D1
2.72e-82	0.85861	0.495	0.345	8.38e-78	KIT+CA4+ endothelial cells	KLHL5
2.91e-82	1.07344	0.354	0.199	8.97e-78	KIT+CA4+ endothelial cells	ADORA2A
4.46e-82	1.34321	0.355	0.205	1.38e-77	KIT+CA4+ endothelial cells	OCLN
1.66e-81	0.457269	0.739	0.562	5.13e-77	KIT+CA4+ endothelial cells	N4BP2L2
4.75e-81	1.22654	0.372	0.223	1.47e-76	KIT+CA4+ endothelial cells	ARHGEF15
2.07e-80	0.681573	0.602	0.44	6.37e-76	KIT+CA4+ endothelial cells	AHR
2.78e-80	0.8023	0.543	0.378	8.57e-76	KIT+CA4+ endothelial cells	CD109
6.42e-80	0.471892	0.879	0.67	1.98e-75	KIT+CA4+ endothelial cells	CAVIN2
1.01e-79	0.643768	0.625	0.461	3.12e-75	KIT+CA4+ endothelial cells	CAV2
1.03e-79	1.41229	0.352	0.205	3.16e-75	KIT+CA4+ endothelial cells	LONRF1
1.22e-79	0.742046	0.532	0.384	3.76e-75	KIT+CA4+ endothelial cells	EPN2
1.52e-79	0.533497	0.553	0.374	4.7e-75	KIT+CA4+ endothelial cells	LBH
2.58e-79	0.638866	0.532	0.367	7.96e-75	KIT+CA4+ endothelial cells	DIPK1B
3.17e-79	1.24662	0.336	0.19	9.77e-75	KIT+CA4+ endothelial cells	PRRG3
6.14e-79	1.02168	0.428	0.274	1.89e-74	KIT+CA4+ endothelial cells	SHROOM4
8.21e-79	0.838165	0.534	0.364	2.53e-74	KIT+CA4+ endothelial cells	IL32
1.39e-78	0.972963	0.461	0.315	4.28e-74	KIT+CA4+ endothelial cells	SCARF1
7.8e-78	0.9315	0.452	0.304	2.41e-73	KIT+CA4+ endothelial cells	GFM1
1.23e-77	0.899964	0.451	0.293	3.8e-73	KIT+CA4+ endothelial cells	IL3RA
1.13e-76	0.432005	0.86	0.673	3.47e-72	KIT+CA4+ endothelial cells	GNAI2
1.54e-76	0.689934	0.547	0.399	4.75e-72	KIT+CA4+ endothelial cells	HDAC7
2.72e-76	0.307946	0.88	0.684	8.39e-72	KIT+CA4+ endothelial cells	ARGLU1
1.43e-75	0.379075	0.866	0.711	4.4e-71	KIT+CA4+ endothelial cells	MARCKSL1
4e-75	1.25637	0.362	0.219	1.24e-70	KIT+CA4+ endothelial cells	GCOM1
3.61e-74	0.679646	0.614	0.461	1.11e-69	KIT+CA4+ endothelial cells	ITGA6
4.31e-74	0.490986	0.732	0.559	1.33e-69	KIT+CA4+ endothelial cells	TGFBR2
7.71e-74	0.429769	0.73	0.555	2.38e-69	KIT+CA4+ endothelial cells	JAK1
9.25e-74	0.37553	0.812	0.624	2.85e-69	KIT+CA4+ endothelial cells	SEC62
1.04e-73	0.829991	0.468	0.328	3.2e-69	KIT+CA4+ endothelial cells	NECAP2
1.13e-73	0.426393	0.847	0.665	3.48e-69	KIT+CA4+ endothelial cells	LAPTM4A
1.75e-73	0.756151	0.459	0.306	5.41e-69	KIT+CA4+ endothelial cells	HOXA5
4e-73	0.932097	0.409	0.258	1.23e-68	KIT+CA4+ endothelial cells	SIPA1L2
6.07e-73	0.440988	0.716	0.546	1.87e-68	KIT+CA4+ endothelial cells	AFDN
9.69e-73	1.2818	0.284	0.151	2.99e-68	KIT+CA4+ endothelial cells	TMEM37
3.25e-72	0.455426	0.677	0.53	1e-67	KIT+CA4+ endothelial cells	S100A13
6.64e-72	0.403097	0.746	0.571	2.05e-67	KIT+CA4+ endothelial cells	MYH9
8.74e-72	0.914464	0.403	0.259	2.7e-67	KIT+CA4+ endothelial cells	CRMP1
1.68e-71	0.43916	0.769	0.602	5.18e-67	KIT+CA4+ endothelial cells	MSN
5.44e-71	0.922945	0.394	0.244	1.68e-66	KIT+CA4+ endothelial cells	NEURL1B
6.17e-71	0.369066	0.905	0.712	1.9e-66	KIT+CA4+ endothelial cells	HLA-A
1.61e-70	1.07909	0.381	0.239	4.98e-66	KIT+CA4+ endothelial cells	CASZ1
1.62e-70	0.508385	0.663	0.506	4.99e-66	KIT+CA4+ endothelial cells	LDB2
1.81e-70	0.418623	0.703	0.545	5.58e-66	KIT+CA4+ endothelial cells	CTNNB1
2.42e-70	0.574327	0.598	0.448	7.46e-66	KIT+CA4+ endothelial cells	IGF2BP2
2.47e-70	0.909414	0.49	0.347	7.63e-66	KIT+CA4+ endothelial cells	TSPAN5
4.6e-70	0.746675	0.816	0.677	1.42e-65	KIT+CA4+ endothelial cells	CALCRL
2.05e-69	0.527863	0.6	0.446	6.32e-65	KIT+CA4+ endothelial cells	BCAM
3.48e-69	0.706882	0.518	0.38	1.07e-64	KIT+CA4+ endothelial cells	PLEKHA1
4.3e-69	1.09511	0.411	0.274	1.33e-64	KIT+CA4+ endothelial cells	RAPH1
6.47e-69	0.511738	0.594	0.452	2e-64	KIT+CA4+ endothelial cells	RAB14
1.18e-68	1.50808	0.301	0.171	3.63e-64	KIT+CA4+ endothelial cells	P2RY1
1.31e-68	0.341166	0.781	0.522	4.03e-64	KIT+CA4+ endothelial cells	MEG3
1.46e-68	0.650251	0.561	0.422	4.52e-64	KIT+CA4+ endothelial cells	PON2
3.72e-68	1.00142	0.383	0.246	1.15e-63	KIT+CA4+ endothelial cells	CD40
4.55e-68	1.3914	0.297	0.166	1.4e-63	KIT+CA4+ endothelial cells	SAMD12
5.18e-68	0.536556	0.6	0.457	1.6e-63	KIT+CA4+ endothelial cells	PTPN12
4.9e-67	1.00972	0.444	0.309	1.51e-62	KIT+CA4+ endothelial cells	LINC00472
1.67e-66	0.389903	0.653	0.49	5.14e-62	KIT+CA4+ endothelial cells	CARHSP1
3.46e-66	0.371088	0.903	0.706	1.07e-61	KIT+CA4+ endothelial cells	DDX17
5.09e-66	0.537482	0.858	0.699	1.57e-61	KIT+CA4+ endothelial cells	HLA-B
6.71e-66	0.355109	0.748	0.581	2.07e-61	KIT+CA4+ endothelial cells	PTTG1IP
6.87e-66	0.494644	0.678	0.525	2.12e-61	KIT+CA4+ endothelial cells	MTRNR2L8
8.01e-66	0.505979	0.668	0.512	2.47e-61	KIT+CA4+ endothelial cells	PXDN
9.38e-66	0.473841	0.653	0.493	2.89e-61	KIT+CA4+ endothelial cells	BAZ2B
2.83e-65	1.13457	0.349	0.216	8.72e-61	KIT+CA4+ endothelial cells	RCSD1
4.58e-65	0.305101	0.769	0.611	1.41e-60	KIT+CA4+ endothelial cells	SELENOH
5.09e-65	1.03406	0.384	0.245	1.57e-60	KIT+CA4+ endothelial cells	COBLL1
7.9e-65	1.27971	0.337	0.209	2.44e-60	KIT+CA4+ endothelial cells	DCBLD1
1.65e-64	0.822632	0.484	0.352	5.09e-60	KIT+CA4+ endothelial cells	CCDC186
3.73e-64	0.602774	0.576	0.438	1.15e-59	KIT+CA4+ endothelial cells	FTX
5.25e-64	0.627111	0.525	0.395	1.62e-59	KIT+CA4+ endothelial cells	ZNF22
5.78e-64	0.684828	0.663	0.488	1.78e-59	KIT+CA4+ endothelial cells	SPARCL1
6.28e-64	0.512252	0.552	0.408	1.94e-59	KIT+CA4+ endothelial cells	HOMER3
2.58e-63	0.55694	0.543	0.409	7.96e-59	KIT+CA4+ endothelial cells	CMTM3
3.74e-63	0.75519	0.493	0.365	1.15e-58	KIT+CA4+ endothelial cells	TRIM24
1.35e-62	0.347577	0.91	0.721	4.16e-58	KIT+CA4+ endothelial cells	A2M
2.9e-62	0.475213	0.605	0.475	8.96e-58	KIT+CA4+ endothelial cells	SPCS3
4.25e-62	0.521258	0.52	0.394	1.31e-57	KIT+CA4+ endothelial cells	APH1A
9.84e-62	1.06295	0.331	0.199	3.03e-57	KIT+CA4+ endothelial cells	BTNL9
3.38e-61	0.731642	0.498	0.365	1.04e-56	KIT+CA4+ endothelial cells	LRP6
5.51e-61	0.418855	0.673	0.521	1.7e-56	KIT+CA4+ endothelial cells	NKTR
7.45e-61	0.850945	0.433	0.308	2.3e-56	KIT+CA4+ endothelial cells	IFNGR1
8.01e-61	0.936397	0.384	0.249	2.47e-56	KIT+CA4+ endothelial cells	TCF15
1.03e-60	1.00807	0.381	0.254	3.19e-56	KIT+CA4+ endothelial cells	SLC26A2
1.42e-60	0.413865	0.927	0.746	4.38e-56	KIT+CA4+ endothelial cells	HLA-E
1.48e-60	0.4856	0.566	0.434	4.56e-56	KIT+CA4+ endothelial cells	JUP
1.86e-60	0.461959	0.698	0.528	5.73e-56	KIT+CA4+ endothelial cells	BMPR2
6.04e-60	0.516745	0.59	0.452	1.86e-55	KIT+CA4+ endothelial cells	MYCT1
8.38e-60	1.25462	0.299	0.176	2.58e-55	KIT+CA4+ endothelial cells	HLX
1.05e-59	0.496345	0.654	0.517	3.23e-55	KIT+CA4+ endothelial cells	SARAF
1.13e-59	0.694874	0.555	0.403	3.49e-55	KIT+CA4+ endothelial cells	THBD
1.21e-59	0.835537	0.418	0.289	3.75e-55	KIT+CA4+ endothelial cells	VASH1
1.29e-59	0.339526	0.757	0.589	3.99e-55	KIT+CA4+ endothelial cells	CANX
1.86e-59	0.33211	0.674	0.533	5.72e-55	KIT+CA4+ endothelial cells	FDPS
5.18e-59	0.551302	0.512	0.37	1.6e-54	KIT+CA4+ endothelial cells	RFLNB
5.37e-59	0.490072	0.479	0.335	1.66e-54	KIT+CA4+ endothelial cells	MYO10
7.4e-59	1.02348	0.345	0.218	2.28e-54	KIT+CA4+ endothelial cells	AFF3
7.67e-59	0.319498	0.76	0.603	2.37e-54	KIT+CA4+ endothelial cells	XRCC5
7.83e-59	0.345983	0.666	0.518	2.42e-54	KIT+CA4+ endothelial cells	TAX1BP1
1.17e-58	0.985904	0.456	0.333	3.62e-54	KIT+CA4+ endothelial cells	SGK1
1.73e-58	0.885089	0.433	0.309	5.35e-54	KIT+CA4+ endothelial cells	ZNF608
2.57e-58	0.358624	0.809	0.625	7.93e-54	KIT+CA4+ endothelial cells	HLA-C
3.49e-58	0.305427	0.831	0.63	1.08e-53	KIT+CA4+ endothelial cells	SPARC
4.17e-58	0.72695	0.453	0.326	1.29e-53	KIT+CA4+ endothelial cells	SINHCAF
7.76e-58	1.16001	0.301	0.178	2.4e-53	KIT+CA4+ endothelial cells	RNF144B
8.05e-58	0.466518	0.581	0.461	2.48e-53	KIT+CA4+ endothelial cells	RALB
1.34e-57	0.346642	0.7	0.531	4.14e-53	KIT+CA4+ endothelial cells	SLC9A3R2
2.81e-57	0.337925	0.741	0.584	8.67e-53	KIT+CA4+ endothelial cells	WASF2
2.84e-57	0.786831	0.438	0.314	8.77e-53	KIT+CA4+ endothelial cells	RGS3
3.54e-57	1.0584	0.353	0.23	1.09e-52	KIT+CA4+ endothelial cells	TSPAN15
3.6e-57	0.653643	0.513	0.393	1.11e-52	KIT+CA4+ endothelial cells	PIK3C2A
4.31e-57	0.472173	0.835	0.716	1.33e-52	KIT+CA4+ endothelial cells	PLCG2
5.24e-57	0.368684	0.661	0.525	1.62e-52	KIT+CA4+ endothelial cells	VAMP5
6.04e-57	1.40121	0.3	0.18	1.86e-52	KIT+CA4+ endothelial cells	SPEF2
7.75e-57	0.457739	0.837	0.675	2.39e-52	KIT+CA4+ endothelial cells	CLDN5
1e-56	0.562523	0.544	0.414	3.09e-52	KIT+CA4+ endothelial cells	MEIS2
1.2e-56	0.482677	0.545	0.401	3.7e-52	KIT+CA4+ endothelial cells	MYO1B
2.02e-56	0.51735	0.574	0.446	6.24e-52	KIT+CA4+ endothelial cells	TUT4
3.61e-56	0.272278	0.756	0.581	1.11e-51	KIT+CA4+ endothelial cells	IFI16
4.44e-56	0.42722	0.606	0.479	1.37e-51	KIT+CA4+ endothelial cells	RBM17
9.64e-56	0.276396	0.788	0.626	2.98e-51	KIT+CA4+ endothelial cells	S100A16
1.07e-55	0.358252	0.813	0.641	3.29e-51	KIT+CA4+ endothelial cells	FOXP1
7.56e-55	0.32521	0.894	0.697	2.33e-50	KIT+CA4+ endothelial cells	SON
1.13e-54	0.934706	0.392	0.272	3.49e-50	KIT+CA4+ endothelial cells	GALNT18
2.3e-54	0.377989	0.646	0.496	7.11e-50	KIT+CA4+ endothelial cells	FERMT2
3.05e-54	0.365775	0.633	0.499	9.42e-50	KIT+CA4+ endothelial cells	DYNC1LI2
3.68e-54	0.891794	0.368	0.246	1.13e-49	KIT+CA4+ endothelial cells	NEDD4L
1.14e-53	0.572744	0.53	0.417	3.53e-49	KIT+CA4+ endothelial cells	TIA1
1.4e-53	0.660724	0.512	0.391	4.31e-49	KIT+CA4+ endothelial cells	IGF1R
2.15e-53	0.881233	0.346	0.221	6.63e-49	KIT+CA4+ endothelial cells	FCN3
4.28e-53	0.66856	0.471	0.356	1.32e-48	KIT+CA4+ endothelial cells	MYO6
5.91e-53	0.285427	0.725	0.573	1.82e-48	KIT+CA4+ endothelial cells	DYNC1I2
6.24e-53	1.14032	0.273	0.156	1.93e-48	KIT+CA4+ endothelial cells	FAM124B
7.15e-53	0.531321	0.54	0.422	2.21e-48	KIT+CA4+ endothelial cells	PTPRA
8.71e-53	0.362738	0.698	0.566	2.69e-48	KIT+CA4+ endothelial cells	MT-ATP8
2.15e-52	0.256313	0.982	0.847	6.64e-48	KIT+CA4+ endothelial cells	MT-ND5
3.93e-52	0.333762	0.582	0.438	1.21e-47	KIT+CA4+ endothelial cells	GMFG
4.21e-52	0.512217	0.521	0.411	1.3e-47	KIT+CA4+ endothelial cells	PFDN1
5.01e-52	1.26295	0.327	0.209	1.55e-47	KIT+CA4+ endothelial cells	SLC2A1
5.37e-52	0.261516	0.773	0.614	1.66e-47	KIT+CA4+ endothelial cells	GTF2I
6.98e-52	0.810489	0.45	0.335	2.15e-47	KIT+CA4+ endothelial cells	IVNS1ABP
9.85e-52	0.596857	0.498	0.378	3.04e-47	KIT+CA4+ endothelial cells	RASIP1
4.86e-51	0.893939	0.388	0.269	1.5e-46	KIT+CA4+ endothelial cells	GLCE
5.56e-51	0.45485	0.508	0.364	1.72e-46	KIT+CA4+ endothelial cells	CCDC68
6.41e-51	0.53094	0.635	0.509	1.98e-46	KIT+CA4+ endothelial cells	CDKN1C
7.39e-51	0.280833	0.748	0.6	2.28e-46	KIT+CA4+ endothelial cells	MAGED2
8.77e-51	0.394656	0.591	0.473	2.71e-46	KIT+CA4+ endothelial cells	DDX18
1.51e-50	0.270823	0.991	0.881	4.67e-46	KIT+CA4+ endothelial cells	MT-ND2
1.85e-50	0.346884	0.613	0.499	5.72e-46	KIT+CA4+ endothelial cells	RNF7
8.07e-50	0.564588	0.527	0.421	2.49e-45	KIT+CA4+ endothelial cells	MESD
1.31e-49	0.299461	0.687	0.55	4.05e-45	KIT+CA4+ endothelial cells	PAK2
1.36e-49	0.621217	0.485	0.376	4.18e-45	KIT+CA4+ endothelial cells	CD2AP
1.58e-49	0.275353	0.751	0.591	4.86e-45	KIT+CA4+ endothelial cells	PCAT19
1.93e-49	0.578132	0.5	0.388	5.96e-45	KIT+CA4+ endothelial cells	EFCAB14
2.26e-49	0.293969	0.821	0.651	6.97e-45	KIT+CA4+ endothelial cells	TMBIM6
5.12e-49	0.923491	0.366	0.254	1.58e-44	KIT+CA4+ endothelial cells	VSIR
1.28e-48	0.487665	0.525	0.41	3.95e-44	KIT+CA4+ endothelial cells	FYN
2.05e-48	0.280758	0.725	0.58	6.32e-44	KIT+CA4+ endothelial cells	SF3B1
2.72e-48	0.612939	0.483	0.375	8.4e-44	KIT+CA4+ endothelial cells	SVIP
4.68e-48	0.571152	0.504	0.392	1.44e-43	KIT+CA4+ endothelial cells	ABI2
5.19e-48	0.693047	0.437	0.332	1.6e-43	KIT+CA4+ endothelial cells	FBXO21
7.41e-48	0.262983	0.693	0.558	2.29e-43	KIT+CA4+ endothelial cells	RHOC
1.36e-47	0.75105	0.431	0.32	4.2e-43	KIT+CA4+ endothelial cells	CD200
1.38e-47	0.615112	0.499	0.393	4.25e-43	KIT+CA4+ endothelial cells	REEP3
2.17e-47	0.3102	0.791	0.63	6.7e-43	KIT+CA4+ endothelial cells	PDIA3
5.88e-47	0.471763	0.537	0.426	1.81e-42	KIT+CA4+ endothelial cells	TUG1
1.54e-46	0.51744	0.473	0.358	4.74e-42	KIT+CA4+ endothelial cells	TUSC3
1.61e-46	1.05637	0.311	0.204	4.98e-42	KIT+CA4+ endothelial cells	ST8SIA4
1.69e-46	0.332685	0.662	0.522	5.22e-42	KIT+CA4+ endothelial cells	LRRFIP1
1.73e-46	0.45602	0.533	0.421	5.34e-42	KIT+CA4+ endothelial cells	PPP2R2A
6.03e-46	0.602613	0.426	0.322	1.86e-41	KIT+CA4+ endothelial cells	COMMD2
2.07e-45	0.639187	0.412	0.29	6.38e-41	KIT+CA4+ endothelial cells	NES
2.26e-45	0.888649	0.372	0.268	6.97e-41	KIT+CA4+ endothelial cells	ARFIP1
2.48e-45	0.364148	0.571	0.456	7.65e-41	KIT+CA4+ endothelial cells	U2SURP
3.23e-45	0.584624	0.495	0.389	9.95e-41	KIT+CA4+ endothelial cells	OGA
7.38e-45	0.942802	0.322	0.218	2.28e-40	KIT+CA4+ endothelial cells	NEK3
7.81e-45	0.252867	0.747	0.599	2.41e-40	KIT+CA4+ endothelial cells	CSNK1A1
2.3e-44	0.267843	0.76	0.615	7.09e-40	KIT+CA4+ endothelial cells	PDIA6
2.49e-44	1.30575	0.278	0.177	7.68e-40	KIT+CA4+ endothelial cells	DTL
4.31e-44	0.340063	0.616	0.503	1.33e-39	KIT+CA4+ endothelial cells	TM9SF3
8.45e-44	1.10489	0.262	0.159	2.61e-39	KIT+CA4+ endothelial cells	RAPGEF4
1.73e-43	0.919076	0.384	0.281	5.35e-39	KIT+CA4+ endothelial cells	BICD1
1.91e-43	1.06433	0.343	0.244	5.9e-39	KIT+CA4+ endothelial cells	USP31
2.06e-43	0.304216	0.631	0.504	6.35e-39	KIT+CA4+ endothelial cells	YES1
2.07e-43	0.311092	0.643	0.523	6.38e-39	KIT+CA4+ endothelial cells	UBXN4
2.5e-43	0.850113	0.357	0.252	7.7e-39	KIT+CA4+ endothelial cells	LPAR6
7.15e-43	0.779454	0.384	0.281	2.21e-38	KIT+CA4+ endothelial cells	FMNL2
1.72e-42	0.443193	0.548	0.447	5.31e-38	KIT+CA4+ endothelial cells	ZRANB2
1.93e-42	0.404161	0.553	0.44	5.95e-38	KIT+CA4+ endothelial cells	SASH1
2.01e-42	0.700141	0.459	0.359	6.21e-38	KIT+CA4+ endothelial cells	CNOT6L
2.4e-42	0.328986	0.617	0.5	7.4e-38	KIT+CA4+ endothelial cells	PHACTR2
4.75e-42	0.516263	0.47	0.365	1.47e-37	KIT+CA4+ endothelial cells	STXBP6
6.31e-42	0.455774	0.483	0.385	1.95e-37	KIT+CA4+ endothelial cells	VAMP3
7.49e-42	0.278872	0.607	0.465	2.31e-37	KIT+CA4+ endothelial cells	CCND2
9.69e-42	0.571884	0.482	0.382	2.99e-37	KIT+CA4+ endothelial cells	ZKSCAN1
1.05e-41	0.55775	0.4	0.29	3.24e-37	KIT+CA4+ endothelial cells	PAPSS2
1.32e-41	0.437929	0.55	0.441	4.08e-37	KIT+CA4+ endothelial cells	DHX36
1.42e-41	0.522623	0.463	0.364	4.38e-37	KIT+CA4+ endothelial cells	MAP3K11
4.13e-41	0.323603	0.484	0.366	1.27e-36	KIT+CA4+ endothelial cells	ARHGAP28
7.69e-41	0.638196	0.42	0.312	2.37e-36	KIT+CA4+ endothelial cells	DGKE
8.17e-41	0.875483	0.363	0.268	2.52e-36	KIT+CA4+ endothelial cells	MAP4K3
1.91e-40	0.407469	0.523	0.404	5.9e-36	KIT+CA4+ endothelial cells	TEK
2.62e-40	0.430235	0.574	0.469	8.09e-36	KIT+CA4+ endothelial cells	RERE
3.65e-40	0.452439	0.551	0.443	1.13e-35	KIT+CA4+ endothelial cells	KDM5B
4.58e-40	0.736813	0.4	0.307	1.41e-35	KIT+CA4+ endothelial cells	PHKB
4.76e-40	0.38851	0.512	0.401	1.47e-35	KIT+CA4+ endothelial cells	RASGRP3
5.21e-40	0.445836	0.482	0.359	1.61e-35	KIT+CA4+ endothelial cells	BST2
6.49e-40	0.382671	0.538	0.42	2e-35	KIT+CA4+ endothelial cells	LMCD1
1.09e-39	0.474951	0.459	0.342	3.35e-35	KIT+CA4+ endothelial cells	JAM2
1.22e-39	0.355073	0.6	0.467	3.77e-35	KIT+CA4+ endothelial cells	PHLDA1
1.35e-39	0.490608	0.478	0.378	4.15e-35	KIT+CA4+ endothelial cells	STIM2
1.91e-39	0.524377	0.459	0.362	5.89e-35	KIT+CA4+ endothelial cells	RB1
5.51e-39	0.257589	0.921	0.737	1.7e-34	KIT+CA4+ endothelial cells	ITGB1
5.84e-39	0.78575	0.394	0.304	1.8e-34	KIT+CA4+ endothelial cells	PRPSAP1
5.87e-39	0.666024	0.408	0.312	1.81e-34	KIT+CA4+ endothelial cells	MLLT6
7.97e-39	0.253817	0.71	0.571	2.46e-34	KIT+CA4+ endothelial cells	TMEM123
1.24e-38	0.358445	0.542	0.433	3.83e-34	KIT+CA4+ endothelial cells	CSNK1E
1.31e-38	0.560232	0.472	0.374	4.05e-34	KIT+CA4+ endothelial cells	PTPRM
1.61e-38	0.633211	0.439	0.345	4.97e-34	KIT+CA4+ endothelial cells	ATP2B4
2.13e-38	0.445951	0.504	0.409	6.56e-34	KIT+CA4+ endothelial cells	VAT1
3.56e-38	0.281866	0.6	0.5	1.1e-33	KIT+CA4+ endothelial cells	ANP32A
3.65e-38	1.01054	0.288	0.194	1.13e-33	KIT+CA4+ endothelial cells	CETP
5.22e-38	0.69458	0.335	0.239	1.61e-33	KIT+CA4+ endothelial cells	ABRACL
5.47e-38	0.545681	0.482	0.394	1.69e-33	KIT+CA4+ endothelial cells	PTK2
6.57e-38	1.01063	0.287	0.193	2.03e-33	KIT+CA4+ endothelial cells	CBX2
7.54e-38	0.607587	0.413	0.321	2.33e-33	KIT+CA4+ endothelial cells	ASAP2
1.35e-37	0.672454	0.423	0.33	4.17e-33	KIT+CA4+ endothelial cells	EGLN1
1.62e-37	0.399223	0.507	0.403	5e-33	KIT+CA4+ endothelial cells	DIPK2B
1.77e-37	1.05268	0.281	0.189	5.46e-33	KIT+CA4+ endothelial cells	ANKRD44
2.4e-37	0.383095	0.494	0.402	7.4e-33	KIT+CA4+ endothelial cells	PYURF
2.41e-37	0.391717	0.534	0.432	7.43e-33	KIT+CA4+ endothelial cells	THOC2
2.73e-37	1.22286	0.328	0.235	8.42e-33	KIT+CA4+ endothelial cells	SCD
3.19e-37	0.376222	0.526	0.428	9.83e-33	KIT+CA4+ endothelial cells	GCC2
5.16e-37	0.466426	0.419	0.311	1.59e-32	KIT+CA4+ endothelial cells	ANXA3
5.53e-37	0.535109	0.451	0.356	1.71e-32	KIT+CA4+ endothelial cells	SLC44A2
6e-37	0.524678	0.445	0.355	1.85e-32	KIT+CA4+ endothelial cells	CSNK1G3
6.07e-37	0.630257	0.456	0.364	1.87e-32	KIT+CA4+ endothelial cells	MLEC
1.09e-36	0.923827	0.313	0.22	3.37e-32	KIT+CA4+ endothelial cells	CASC15
1.14e-36	0.293111	0.534	0.444	3.51e-32	KIT+CA4+ endothelial cells	PSMA1
1.42e-36	0.597469	0.447	0.358	4.38e-32	KIT+CA4+ endothelial cells	ELK4
1.66e-36	0.306043	0.544	0.452	5.13e-32	KIT+CA4+ endothelial cells	MYDGF
3.31e-36	0.59561	0.451	0.364	1.02e-31	KIT+CA4+ endothelial cells	NUTM2A-AS1
3.4e-36	0.331456	0.57	0.473	1.05e-31	KIT+CA4+ endothelial cells	STAG2
4.81e-36	0.339354	0.549	0.436	1.48e-31	KIT+CA4+ endothelial cells	SULT1C4
8.05e-36	0.893027	0.326	0.233	2.48e-31	KIT+CA4+ endothelial cells	LSR
8.72e-36	0.726773	0.344	0.253	2.69e-31	KIT+CA4+ endothelial cells	CDC42EP1
8.91e-36	0.337144	0.575	0.481	2.75e-31	KIT+CA4+ endothelial cells	PLXND1
1.07e-35	1.15541	0.283	0.194	3.3e-31	KIT+CA4+ endothelial cells	MIR181A1HG
1.13e-35	0.858161	0.349	0.261	3.5e-31	KIT+CA4+ endothelial cells	TNFAIP1
1.57e-35	0.889114	0.335	0.245	4.85e-31	KIT+CA4+ endothelial cells	NETO2
1.91e-35	0.277771	0.732	0.582	5.88e-31	KIT+CA4+ endothelial cells	RTN4
2.1e-35	0.256353	0.68	0.545	6.48e-31	KIT+CA4+ endothelial cells	MTDH
2.5e-35	0.622481	0.443	0.36	7.72e-31	KIT+CA4+ endothelial cells	RSBN1L
3.38e-35	0.459649	0.458	0.37	1.04e-30	KIT+CA4+ endothelial cells	BEX4
4.28e-35	0.569328	0.452	0.357	1.32e-30	KIT+CA4+ endothelial cells	ZNF503
4.83e-35	0.329769	0.571	0.473	1.49e-30	KIT+CA4+ endothelial cells	TMBIM4
6.15e-35	0.999555	0.294	0.205	1.9e-30	KIT+CA4+ endothelial cells	SCARB1
6.84e-35	0.493616	0.52	0.415	2.11e-30	KIT+CA4+ endothelial cells	CD36
8.76e-35	0.717823	0.377	0.289	2.7e-30	KIT+CA4+ endothelial cells	TLNRD1
1.17e-34	0.990438	0.259	0.171	3.62e-30	KIT+CA4+ endothelial cells	SEL1L3
1.69e-34	0.675294	0.387	0.297	5.2e-30	KIT+CA4+ endothelial cells	BCL6B
2.56e-34	0.254918	0.566	0.458	7.88e-30	KIT+CA4+ endothelial cells	CLIC4
2.62e-34	0.318887	0.531	0.434	8.07e-30	KIT+CA4+ endothelial cells	DPYSL3
2.9e-34	0.637513	0.367	0.266	8.96e-30	KIT+CA4+ endothelial cells	RAMP3
3.04e-34	0.5726	0.451	0.369	9.38e-30	KIT+CA4+ endothelial cells	DCAF7
4.61e-34	0.305195	0.782	0.627	1.42e-29	KIT+CA4+ endothelial cells	TIMP3
1.1e-33	0.60552	0.407	0.321	3.41e-29	KIT+CA4+ endothelial cells	MAPRE2
1.16e-33	0.643515	0.406	0.318	3.59e-29	KIT+CA4+ endothelial cells	NAV1
1.64e-33	0.492289	0.48	0.401	5.05e-29	KIT+CA4+ endothelial cells	IFNAR1
1.84e-33	0.319713	0.561	0.462	5.66e-29	KIT+CA4+ endothelial cells	ARHGEF12
2.51e-33	0.327452	0.567	0.47	7.73e-29	KIT+CA4+ endothelial cells	AP2B1
3.07e-33	0.304504	0.595	0.495	9.48e-29	KIT+CA4+ endothelial cells	LEPROT
3.45e-33	0.955118	0.336	0.254	1.07e-28	KIT+CA4+ endothelial cells	SLC16A1
3.79e-33	0.354656	0.527	0.438	1.17e-28	KIT+CA4+ endothelial cells	USP34
4.13e-33	0.55007	0.428	0.34	1.27e-28	KIT+CA4+ endothelial cells	SHANK3
5.72e-33	0.506897	0.473	0.389	1.76e-28	KIT+CA4+ endothelial cells	APPL1
5.92e-33	0.269094	0.555	0.462	1.83e-28	KIT+CA4+ endothelial cells	PKN2
6.45e-33	0.316144	0.591	0.491	1.99e-28	KIT+CA4+ endothelial cells	BSG
2.18e-32	0.945641	0.272	0.188	6.72e-28	KIT+CA4+ endothelial cells	ARHGEF26
4.69e-32	0.398528	0.522	0.436	1.45e-27	KIT+CA4+ endothelial cells	ATP1B3
7.13e-32	0.556708	0.41	0.319	2.2e-27	KIT+CA4+ endothelial cells	PTPRG
9.83e-32	0.460549	0.455	0.364	3.03e-27	KIT+CA4+ endothelial cells	WARS
1.32e-31	0.951026	0.281	0.2	4.09e-27	KIT+CA4+ endothelial cells	MAPKAPK5-AS1
2.13e-31	0.456469	0.477	0.395	6.56e-27	KIT+CA4+ endothelial cells	JPX
2.71e-31	0.421703	0.483	0.394	8.36e-27	KIT+CA4+ endothelial cells	EFNA1
2.82e-31	0.666206	0.368	0.288	8.71e-27	KIT+CA4+ endothelial cells	DDX52
3.03e-31	0.880127	0.28	0.196	9.36e-27	KIT+CA4+ endothelial cells	HMGA2
3.84e-31	0.306412	0.499	0.416	1.19e-26	KIT+CA4+ endothelial cells	BRD7
6.32e-31	0.652516	0.387	0.306	1.95e-26	KIT+CA4+ endothelial cells	RESF1
7.78e-31	0.697139	0.388	0.309	2.4e-26	KIT+CA4+ endothelial cells	WDR60
7.9e-31	0.591354	0.373	0.291	2.44e-26	KIT+CA4+ endothelial cells	KNOP1
8.88e-31	0.412223	0.482	0.396	2.74e-26	KIT+CA4+ endothelial cells	TGOLN2
1.06e-30	0.554582	0.407	0.328	3.28e-26	KIT+CA4+ endothelial cells	TSN
1.35e-30	0.268175	0.549	0.46	4.16e-26	KIT+CA4+ endothelial cells	TAF1D
1.37e-30	0.691518	0.384	0.301	4.23e-26	KIT+CA4+ endothelial cells	PLEKHG1
1.81e-30	0.389338	0.49	0.407	5.57e-26	KIT+CA4+ endothelial cells	PHF20L1
2.3e-30	0.284398	0.517	0.433	7.09e-26	KIT+CA4+ endothelial cells	EIF4H
3.45e-30	0.786988	0.44	0.343	1.06e-25	KIT+CA4+ endothelial cells	PLAT
5.41e-30	0.472022	0.437	0.352	1.67e-25	KIT+CA4+ endothelial cells	PRKCH
6.77e-30	0.621668	0.386	0.309	2.09e-25	KIT+CA4+ endothelial cells	DOCK6
7.39e-30	0.898946	0.296	0.214	2.28e-25	KIT+CA4+ endothelial cells	TIAM1
8.53e-30	0.52842	0.394	0.316	2.63e-25	KIT+CA4+ endothelial cells	RGS12
1.12e-29	0.558698	0.432	0.353	3.44e-25	KIT+CA4+ endothelial cells	MAP4K2
1.27e-29	0.92816	0.277	0.197	3.92e-25	KIT+CA4+ endothelial cells	TDRP
1.75e-29	0.318231	0.517	0.433	5.38e-25	KIT+CA4+ endothelial cells	PHF14
2.03e-29	0.651752	0.308	0.219	6.25e-25	KIT+CA4+ endothelial cells	SOX17
2.15e-29	0.578294	0.396	0.316	6.63e-25	KIT+CA4+ endothelial cells	ANKRD50
2.82e-29	0.548773	0.41	0.334	8.71e-25	KIT+CA4+ endothelial cells	TTC19
3.3e-29	0.381632	0.479	0.402	1.02e-24	KIT+CA4+ endothelial cells	RBM5
3.39e-29	0.714508	0.348	0.268	1.04e-24	KIT+CA4+ endothelial cells	TSPAN13
3.58e-29	0.308818	0.528	0.437	1.1e-24	KIT+CA4+ endothelial cells	KANK3
7.5e-29	0.264823	0.575	0.474	2.32e-24	KIT+CA4+ endothelial cells	RSF1
8.96e-29	0.334565	0.489	0.407	2.77e-24	KIT+CA4+ endothelial cells	ERG
9.9e-29	0.445063	0.405	0.313	3.06e-24	KIT+CA4+ endothelial cells	TSPAN7
1.03e-28	0.322706	0.527	0.448	3.18e-24	KIT+CA4+ endothelial cells	ADAM10
1.06e-28	0.434183	0.452	0.374	3.28e-24	KIT+CA4+ endothelial cells	RNF145
1.2e-28	0.312941	0.524	0.437	3.7e-24	KIT+CA4+ endothelial cells	LBR
1.64e-28	0.485572	0.421	0.349	5.06e-24	KIT+CA4+ endothelial cells	TFAM
2.44e-28	0.613719	0.383	0.308	7.54e-24	KIT+CA4+ endothelial cells	DLGAP4
2.85e-28	0.464402	0.452	0.376	8.79e-24	KIT+CA4+ endothelial cells	FRYL
3.49e-28	0.616424	0.381	0.305	1.08e-23	KIT+CA4+ endothelial cells	IGF2BP3
3.9e-28	0.389093	0.475	0.402	1.2e-23	KIT+CA4+ endothelial cells	C5orf24
5.37e-28	0.440111	0.471	0.395	1.66e-23	KIT+CA4+ endothelial cells	SETX
7.6e-28	0.752113	0.311	0.23	2.35e-23	KIT+CA4+ endothelial cells	DLL4
7.82e-28	0.269221	0.528	0.448	2.41e-23	KIT+CA4+ endothelial cells	PTBP1
8.13e-28	0.277459	0.528	0.449	2.51e-23	KIT+CA4+ endothelial cells	DDX24
9.38e-28	0.353283	0.527	0.451	2.89e-23	KIT+CA4+ endothelial cells	CD46
9.38e-28	0.942845	0.28	0.203	2.9e-23	KIT+CA4+ endothelial cells	MAOA
9.43e-28	0.679714	0.377	0.303	2.91e-23	KIT+CA4+ endothelial cells	HMBOX1
1.14e-27	0.343316	0.471	0.39	3.52e-23	KIT+CA4+ endothelial cells	RPS6KA2
1.47e-27	0.653789	0.339	0.264	4.53e-23	KIT+CA4+ endothelial cells	SH2D3C
1.52e-27	0.854239	0.308	0.23	4.68e-23	KIT+CA4+ endothelial cells	EOGT
2.15e-27	0.295889	0.511	0.428	6.63e-23	KIT+CA4+ endothelial cells	AKAP13
2.7e-27	0.392218	0.428	0.346	8.33e-23	KIT+CA4+ endothelial cells	LAP3
3.09e-27	0.646379	0.331	0.253	9.55e-23	KIT+CA4+ endothelial cells	FGD4
3.9e-27	0.668415	0.367	0.292	1.2e-22	KIT+CA4+ endothelial cells	F11R
4.92e-27	0.388536	0.384	0.293	1.52e-22	KIT+CA4+ endothelial cells	MMRN2
5.24e-27	1.03194	0.266	0.192	1.62e-22	KIT+CA4+ endothelial cells	PTPN4
5.72e-27	0.756069	0.313	0.236	1.76e-22	KIT+CA4+ endothelial cells	PAWR
5.79e-27	0.355338	0.468	0.373	1.79e-22	KIT+CA4+ endothelial cells	CDK6
9.18e-27	0.47298	0.437	0.365	2.83e-22	KIT+CA4+ endothelial cells	CARD8
1.23e-26	0.604737	0.391	0.321	3.79e-22	KIT+CA4+ endothelial cells	MTF2
1.24e-26	0.773409	0.299	0.224	3.82e-22	KIT+CA4+ endothelial cells	MAP4K3-DT
1.28e-26	0.336483	0.514	0.427	3.94e-22	KIT+CA4+ endothelial cells	RYBP
1.41e-26	0.54955	0.421	0.35	4.34e-22	KIT+CA4+ endothelial cells	ARHGEF7
2.05e-26	0.528966	0.423	0.354	6.33e-22	KIT+CA4+ endothelial cells	NSD1
2.54e-26	0.612941	0.372	0.302	7.85e-22	KIT+CA4+ endothelial cells	STX12
2.57e-26	0.425998	0.468	0.4	7.92e-22	KIT+CA4+ endothelial cells	KLF3
3.12e-26	0.577771	0.366	0.294	9.61e-22	KIT+CA4+ endothelial cells	WWC3
3.63e-26	0.662572	0.315	0.24	1.12e-21	KIT+CA4+ endothelial cells	IMP3
5.82e-26	0.570547	0.381	0.31	1.79e-21	KIT+CA4+ endothelial cells	CDK17
6.85e-26	0.327717	0.438	0.364	2.11e-21	KIT+CA4+ endothelial cells	CCNL2
1.05e-25	0.269898	0.552	0.466	3.25e-21	KIT+CA4+ endothelial cells	SKAP2
1.09e-25	0.448214	0.449	0.378	3.37e-21	KIT+CA4+ endothelial cells	BIRC6
1.11e-25	0.475727	0.413	0.34	3.42e-21	KIT+CA4+ endothelial cells	SOS1
2.57e-25	0.300499	0.511	0.435	7.93e-21	KIT+CA4+ endothelial cells	ZNF638
2.61e-25	0.481707	0.391	0.322	8.06e-21	KIT+CA4+ endothelial cells	TSNAX
2.72e-25	0.372968	0.419	0.353	8.39e-21	KIT+CA4+ endothelial cells	TAF11
3.52e-25	0.47979	0.415	0.35	1.09e-20	KIT+CA4+ endothelial cells	NEMF
3.99e-25	0.536061	0.408	0.34	1.23e-20	KIT+CA4+ endothelial cells	SLC39A10
4.04e-25	0.364171	0.422	0.354	1.25e-20	KIT+CA4+ endothelial cells	RPL7L1
5.08e-25	0.64822	0.331	0.262	1.57e-20	KIT+CA4+ endothelial cells	STX6
7.47e-25	0.399355	0.48	0.41	2.3e-20	KIT+CA4+ endothelial cells	SERINC3
1.26e-24	0.582431	0.342	0.273	3.89e-20	KIT+CA4+ endothelial cells	CPNE2
1.74e-24	0.713349	0.274	0.192	5.37e-20	KIT+CA4+ endothelial cells	MTRNR2L1
1.77e-24	0.588262	0.387	0.291	5.46e-20	KIT+CA4+ endothelial cells	XIST
4.57e-24	0.297535	0.271	0.187	1.41e-19	KIT+CA4+ endothelial cells	GJA4
4.86e-24	0.558036	0.385	0.317	1.5e-19	KIT+CA4+ endothelial cells	CTTNBP2NL
4.91e-24	0.366054	0.452	0.383	1.52e-19	KIT+CA4+ endothelial cells	KANSL1
7.4e-24	0.264083	0.534	0.452	2.28e-19	KIT+CA4+ endothelial cells	HERPUD1
7.94e-24	0.794493	0.253	0.183	2.45e-19	KIT+CA4+ endothelial cells	PTP4A3
8.31e-24	0.316974	0.516	0.449	2.57e-19	KIT+CA4+ endothelial cells	TRAM1
1.04e-23	0.756543	0.341	0.275	3.21e-19	KIT+CA4+ endothelial cells	RNF152
1.25e-23	0.566585	0.357	0.289	3.87e-19	KIT+CA4+ endothelial cells	SH3D19
1.65e-23	0.402788	0.385	0.311	5.1e-19	KIT+CA4+ endothelial cells	EXOC6
1.66e-23	0.295795	0.49	0.424	5.13e-19	KIT+CA4+ endothelial cells	PAFAH1B1
1.77e-23	0.266696	0.482	0.415	5.45e-19	KIT+CA4+ endothelial cells	LARS
2.18e-23	0.619859	0.315	0.246	6.71e-19	KIT+CA4+ endothelial cells	GRK5
2.47e-23	0.273647	0.519	0.44	7.61e-19	KIT+CA4+ endothelial cells	FGFR1
4.48e-23	0.369837	0.4	0.332	1.38e-18	KIT+CA4+ endothelial cells	DARS
5.9e-23	0.384089	0.442	0.38	1.82e-18	KIT+CA4+ endothelial cells	HERC2
8.56e-23	0.407639	0.438	0.38	2.64e-18	KIT+CA4+ endothelial cells	TM9SF2
8.63e-23	0.365923	0.441	0.381	2.66e-18	KIT+CA4+ endothelial cells	YIPF3
8.63e-23	0.257826	0.492	0.423	2.66e-18	KIT+CA4+ endothelial cells	USP22
2.01e-22	0.472652	0.406	0.343	6.22e-18	KIT+CA4+ endothelial cells	CRBN
2.35e-22	0.415912	0.472	0.413	7.24e-18	KIT+CA4+ endothelial cells	PHACTR4
2.99e-22	0.275711	0.374	0.297	9.22e-18	KIT+CA4+ endothelial cells	ARHGDIB
5.87e-22	0.632031	0.315	0.249	1.81e-17	KIT+CA4+ endothelial cells	FAM171A2
7.37e-22	0.286778	0.472	0.41	2.27e-17	KIT+CA4+ endothelial cells	SREK1IP1
8.56e-22	0.663776	0.323	0.26	2.64e-17	KIT+CA4+ endothelial cells	ARHGEF2
1.45e-21	0.532775	0.381	0.323	4.46e-17	KIT+CA4+ endothelial cells	USP15
1.6e-21	0.32734	0.43	0.362	4.94e-17	KIT+CA4+ endothelial cells	FNBP1
1.78e-21	0.352493	0.465	0.409	5.5e-17	KIT+CA4+ endothelial cells	TMCO1
2.63e-21	0.533783	0.351	0.29	8.12e-17	KIT+CA4+ endothelial cells	DOCK4
2.89e-21	0.293987	0.469	0.411	8.91e-17	KIT+CA4+ endothelial cells	TMED9
3.61e-21	0.374178	0.4	0.336	1.11e-16	KIT+CA4+ endothelial cells	RBMS2
4.22e-21	0.468585	0.365	0.306	1.3e-16	KIT+CA4+ endothelial cells	SMARCD1
4.59e-21	0.536995	0.386	0.323	1.42e-16	KIT+CA4+ endothelial cells	PWWP3A
4.78e-21	0.356155	0.426	0.367	1.47e-16	KIT+CA4+ endothelial cells	DDX1
4.83e-21	0.634115	0.309	0.247	1.49e-16	KIT+CA4+ endothelial cells	SYNGR2
6.62e-21	0.52157	0.372	0.311	2.04e-16	KIT+CA4+ endothelial cells	RASAL2
8.25e-21	0.598294	0.357	0.299	2.55e-16	KIT+CA4+ endothelial cells	BRD9
9.01e-21	0.475295	0.372	0.312	2.78e-16	KIT+CA4+ endothelial cells	RAI14
9.56e-21	0.547229	0.374	0.312	2.95e-16	KIT+CA4+ endothelial cells	PHLDB2
1.07e-20	0.700473	0.271	0.208	3.29e-16	KIT+CA4+ endothelial cells	TRAF4
1.12e-20	0.573057	0.339	0.273	3.47e-16	KIT+CA4+ endothelial cells	GIMAP8
1.65e-20	0.264359	0.471	0.409	5.09e-16	KIT+CA4+ endothelial cells	VPS35
1.93e-20	0.377371	0.421	0.36	5.96e-16	KIT+CA4+ endothelial cells	ZMYM2
1.99e-20	0.357608	0.424	0.365	6.15e-16	KIT+CA4+ endothelial cells	KIF1B
2.59e-20	0.565772	0.341	0.281	7.98e-16	KIT+CA4+ endothelial cells	TET2
2.82e-20	0.29662	0.483	0.421	8.69e-16	KIT+CA4+ endothelial cells	RBPJ
3.34e-20	0.590015	0.314	0.253	1.03e-15	KIT+CA4+ endothelial cells	NOVA2
5.11e-20	0.475357	0.422	0.36	1.58e-15	KIT+CA4+ endothelial cells	NOTCH1
5.89e-20	0.626437	0.321	0.26	1.82e-15	KIT+CA4+ endothelial cells	TNFAIP8L1
9.5e-20	0.356809	0.433	0.375	2.93e-15	KIT+CA4+ endothelial cells	MAP4K5
1.05e-19	0.526135	0.362	0.305	3.24e-15	KIT+CA4+ endothelial cells	CWF19L2
1.19e-19	0.322706	0.463	0.401	3.67e-15	KIT+CA4+ endothelial cells	KAT6A
1.52e-19	0.44682	0.383	0.326	4.68e-15	KIT+CA4+ endothelial cells	NMT1
1.7e-19	0.369878	0.405	0.344	5.24e-15	KIT+CA4+ endothelial cells	GIMAP1
2.01e-19	0.585312	0.338	0.283	6.2e-15	KIT+CA4+ endothelial cells	MOB2
2.26e-19	0.27868	0.432	0.374	6.97e-15	KIT+CA4+ endothelial cells	PSMB8
2.57e-19	0.41052	0.338	0.279	7.92e-15	KIT+CA4+ endothelial cells	NT5C
2.89e-19	0.261422	0.459	0.399	8.9e-15	KIT+CA4+ endothelial cells	ERBIN
3.09e-19	0.420824	0.422	0.37	9.55e-15	KIT+CA4+ endothelial cells	ZNF644
3.17e-19	0.533766	0.357	0.302	9.79e-15	KIT+CA4+ endothelial cells	FMNL3
3.61e-19	0.310122	0.447	0.39	1.11e-14	KIT+CA4+ endothelial cells	NUCB2
3.98e-19	0.42229	0.414	0.363	1.23e-14	KIT+CA4+ endothelial cells	NUMB
6.5e-19	0.522947	0.296	0.236	2.01e-14	KIT+CA4+ endothelial cells	MFNG
9.34e-19	0.583752	0.329	0.271	2.88e-14	KIT+CA4+ endothelial cells	LHFPL2
1.2e-18	0.573649	0.33	0.275	3.7e-14	KIT+CA4+ endothelial cells	N4BP1
1.35e-18	0.35437	0.419	0.365	4.15e-14	KIT+CA4+ endothelial cells	UPF2
1.47e-18	0.344853	0.393	0.341	4.52e-14	KIT+CA4+ endothelial cells	SARS
1.47e-18	0.365782	0.43	0.376	4.54e-14	KIT+CA4+ endothelial cells	SPTLC2
1.53e-18	0.440849	0.364	0.311	4.71e-14	KIT+CA4+ endothelial cells	NIFK
1.54e-18	0.52297	0.288	0.226	4.74e-14	KIT+CA4+ endothelial cells	GIMAP6
1.77e-18	0.555139	0.343	0.286	5.45e-14	KIT+CA4+ endothelial cells	SQLE
2.12e-18	0.568489	0.35	0.296	6.54e-14	KIT+CA4+ endothelial cells	SRGAP2
2.17e-18	0.283558	0.454	0.4	6.69e-14	KIT+CA4+ endothelial cells	PHF3
2.24e-18	0.311772	0.421	0.368	6.9e-14	KIT+CA4+ endothelial cells	ATXN7L3B
4.28e-18	0.592458	0.315	0.259	1.32e-13	KIT+CA4+ endothelial cells	HSPA12B
4.54e-18	0.357661	0.402	0.35	1.4e-13	KIT+CA4+ endothelial cells	DEGS1
4.62e-18	0.318929	0.395	0.342	1.42e-13	KIT+CA4+ endothelial cells	CUL5
6.49e-18	0.516086	0.36	0.306	2e-13	KIT+CA4+ endothelial cells	TBC1D4
6.69e-18	0.290655	0.44	0.386	2.06e-13	KIT+CA4+ endothelial cells	SNW1
6.76e-18	0.287885	0.459	0.401	2.09e-13	KIT+CA4+ endothelial cells	HOOK3
7.48e-18	0.581389	0.28	0.222	2.31e-13	KIT+CA4+ endothelial cells	MRFAP1L1
1.18e-17	0.268117	0.435	0.382	3.65e-13	KIT+CA4+ endothelial cells	ACIN1
1.51e-17	0.556366	0.369	0.32	4.67e-13	KIT+CA4+ endothelial cells	DHRS7
1.62e-17	0.452127	0.356	0.302	5.01e-13	KIT+CA4+ endothelial cells	AFF1
2.1e-17	0.283084	0.442	0.387	6.49e-13	KIT+CA4+ endothelial cells	TMEM165
2.31e-17	0.73158	0.301	0.246	7.14e-13	KIT+CA4+ endothelial cells	ARHGEF3
2.43e-17	0.528918	0.313	0.26	7.48e-13	KIT+CA4+ endothelial cells	SYMPK
2.7e-17	0.823911	0.261	0.207	8.32e-13	KIT+CA4+ endothelial cells	MCF2L
2.76e-17	0.541399	0.344	0.292	8.51e-13	KIT+CA4+ endothelial cells	MYSM1
3.36e-17	0.387122	0.398	0.347	1.04e-12	KIT+CA4+ endothelial cells	THRA
3.62e-17	0.407701	0.405	0.353	1.12e-12	KIT+CA4+ endothelial cells	PDS5B
4.36e-17	0.419319	0.374	0.324	1.34e-12	KIT+CA4+ endothelial cells	SPG7
4.41e-17	0.372476	0.419	0.371	1.36e-12	KIT+CA4+ endothelial cells	RBM26
5.76e-17	0.590201	0.37	0.322	1.78e-12	KIT+CA4+ endothelial cells	NUTM2B-AS1
7.12e-17	0.304921	0.49	0.43	2.2e-12	KIT+CA4+ endothelial cells	EFNB2
8.77e-17	0.274218	0.465	0.405	2.71e-12	KIT+CA4+ endothelial cells	TAOK1
1.2e-16	0.30994	0.402	0.348	3.71e-12	KIT+CA4+ endothelial cells	CKLF
2.27e-16	0.276029	0.364	0.307	7.02e-12	KIT+CA4+ endothelial cells	CFAP20
2.39e-16	0.380013	0.374	0.321	7.36e-12	KIT+CA4+ endothelial cells	FAM89A
2.57e-16	0.345724	0.374	0.326	7.94e-12	KIT+CA4+ endothelial cells	PARVB
2.61e-16	0.638427	0.304	0.257	8.05e-12	KIT+CA4+ endothelial cells	PMPCB
2.7e-16	0.301088	0.419	0.374	8.33e-12	KIT+CA4+ endothelial cells	TARDBP
2.94e-16	0.267745	0.433	0.376	9.07e-12	KIT+CA4+ endothelial cells	S1PR1
2.95e-16	0.367764	0.417	0.367	9.11e-12	KIT+CA4+ endothelial cells	PARP14
3.62e-16	0.332083	0.317	0.259	1.12e-11	KIT+CA4+ endothelial cells	OCIAD2
3.92e-16	0.673019	0.278	0.226	1.21e-11	KIT+CA4+ endothelial cells	RIN2
3.94e-16	0.303222	0.413	0.367	1.22e-11	KIT+CA4+ endothelial cells	TNRC6A
4.34e-16	0.73491	0.273	0.223	1.34e-11	KIT+CA4+ endothelial cells	CNOT8
4.58e-16	0.749759	0.263	0.21	1.41e-11	KIT+CA4+ endothelial cells	TECPR1
5.08e-16	0.371979	0.4	0.353	1.57e-11	KIT+CA4+ endothelial cells	KLF13
5.19e-16	0.313877	0.447	0.399	1.6e-11	KIT+CA4+ endothelial cells	RNF213
5.73e-16	0.408216	0.321	0.268	1.77e-11	KIT+CA4+ endothelial cells	MPHOSPH10
5.84e-16	0.478085	0.343	0.292	1.8e-11	KIT+CA4+ endothelial cells	CBL
6.76e-16	0.684315	0.336	0.29	2.09e-11	KIT+CA4+ endothelial cells	SSH2
6.81e-16	0.675041	0.305	0.255	2.1e-11	KIT+CA4+ endothelial cells	PML
7.1e-16	0.306561	0.391	0.337	2.19e-11	KIT+CA4+ endothelial cells	PKP4
7.5e-16	0.517178	0.323	0.275	2.32e-11	KIT+CA4+ endothelial cells	SIPA1
7.9e-16	0.516418	0.325	0.279	2.44e-11	KIT+CA4+ endothelial cells	ZNRF1
8.23e-16	0.34765	0.382	0.334	2.54e-11	KIT+CA4+ endothelial cells	PPM1F
9.03e-16	0.700437	0.274	0.223	2.79e-11	KIT+CA4+ endothelial cells	CASKIN2
9.9e-16	0.51762	0.319	0.268	3.06e-11	KIT+CA4+ endothelial cells	GPBP1L1
1.04e-15	0.492002	0.366	0.318	3.2e-11	KIT+CA4+ endothelial cells	SRGAP1
1.08e-15	0.301618	0.445	0.402	3.34e-11	KIT+CA4+ endothelial cells	SELENOS
1.18e-15	0.292085	0.428	0.369	3.64e-11	KIT+CA4+ endothelial cells	SMAD1
1.48e-15	0.58907	0.329	0.282	4.57e-11	KIT+CA4+ endothelial cells	EDEM3
2.15e-15	0.520147	0.313	0.265	6.63e-11	KIT+CA4+ endothelial cells	ARHGAP31
2.36e-15	0.407687	0.321	0.27	7.27e-11	KIT+CA4+ endothelial cells	LYL1
2.55e-15	0.288561	0.377	0.33	7.88e-11	KIT+CA4+ endothelial cells	SRP19
3.1e-15	0.719988	0.259	0.208	9.57e-11	KIT+CA4+ endothelial cells	DUSP22
4.67e-15	0.372907	0.358	0.308	1.44e-10	KIT+CA4+ endothelial cells	GRASP
5.27e-15	0.568446	0.34	0.297	1.63e-10	KIT+CA4+ endothelial cells	PURA
5.29e-15	0.290725	0.394	0.347	1.63e-10	KIT+CA4+ endothelial cells	FEZ2
5.5e-15	0.675402	0.269	0.22	1.7e-10	KIT+CA4+ endothelial cells	TAOK2
5.86e-15	0.593085	0.351	0.306	1.81e-10	KIT+CA4+ endothelial cells	ZSWIM6
7.07e-15	0.272999	0.423	0.379	2.18e-10	KIT+CA4+ endothelial cells	CSNK2A1
7.18e-15	0.288019	0.291	0.233	2.21e-10	KIT+CA4+ endothelial cells	HIST1H1E
9.07e-15	0.282552	0.403	0.355	2.8e-10	KIT+CA4+ endothelial cells	EPHB4
9.59e-15	0.590456	0.316	0.27	2.96e-10	KIT+CA4+ endothelial cells	NIN
1.14e-14	0.697387	0.268	0.219	3.53e-10	KIT+CA4+ endothelial cells	BEND7
1.16e-14	0.70117	0.261	0.212	3.58e-10	KIT+CA4+ endothelial cells	PALD1
1.27e-14	0.269676	0.367	0.324	3.93e-10	KIT+CA4+ endothelial cells	TTC1
1.34e-14	0.591722	0.301	0.254	4.14e-10	KIT+CA4+ endothelial cells	TNFRSF14
1.78e-14	0.635836	0.28	0.23	5.49e-10	KIT+CA4+ endothelial cells	RNF144A
1.93e-14	0.266387	0.41	0.367	5.95e-10	KIT+CA4+ endothelial cells	BNIP2
2.32e-14	0.626029	0.297	0.25	7.16e-10	KIT+CA4+ endothelial cells	DLEU2
2.43e-14	0.346489	0.384	0.346	7.49e-10	KIT+CA4+ endothelial cells	VPS4B
2.53e-14	0.448028	0.348	0.302	7.8e-10	KIT+CA4+ endothelial cells	TPST2
2.83e-14	0.413218	0.351	0.308	8.73e-10	KIT+CA4+ endothelial cells	TRIO
3.51e-14	0.338087	0.353	0.309	1.08e-09	KIT+CA4+ endothelial cells	CMIP
3.82e-14	0.666401	0.254	0.206	1.18e-09	KIT+CA4+ endothelial cells	FAM160B1
4.3e-14	0.486264	0.327	0.283	1.33e-09	KIT+CA4+ endothelial cells	HIBCH
4.68e-14	0.426227	0.351	0.306	1.44e-09	KIT+CA4+ endothelial cells	TTC14
4.86e-14	0.469147	0.333	0.29	1.5e-09	KIT+CA4+ endothelial cells	PPP1R13B
5.14e-14	0.358812	0.336	0.29	1.59e-09	KIT+CA4+ endothelial cells	VASP
6.34e-14	0.410982	0.392	0.354	1.96e-09	KIT+CA4+ endothelial cells	VEZT
7.57e-14	0.419997	0.303	0.258	2.34e-09	KIT+CA4+ endothelial cells	CTNNBIP1
7.82e-14	0.873867	0.253	0.209	2.41e-09	KIT+CA4+ endothelial cells	TBC1D20
8.43e-14	0.26757	0.423	0.38	2.6e-09	KIT+CA4+ endothelial cells	UBE3A
9.27e-14	0.303463	0.393	0.351	2.86e-09	KIT+CA4+ endothelial cells	MDFIC
9.97e-14	0.321426	0.363	0.316	3.08e-09	KIT+CA4+ endothelial cells	ITPRIPL2
1.04e-13	0.503531	0.278	0.231	3.21e-09	KIT+CA4+ endothelial cells	RPIA
1.14e-13	0.315841	0.36	0.314	3.51e-09	KIT+CA4+ endothelial cells	RCC2
1.25e-13	0.605019	0.256	0.208	3.85e-09	KIT+CA4+ endothelial cells	SPNS2
1.39e-13	0.341242	0.406	0.367	4.28e-09	KIT+CA4+ endothelial cells	ACSL3
2.06e-13	0.540669	0.284	0.24	6.36e-09	KIT+CA4+ endothelial cells	TMEM204
2.11e-13	0.395056	0.319	0.273	6.49e-09	KIT+CA4+ endothelial cells	ELMO1
2.12e-13	0.329142	0.305	0.252	6.55e-09	KIT+CA4+ endothelial cells	MEIS1
2.16e-13	0.275627	0.401	0.362	6.66e-09	KIT+CA4+ endothelial cells	TTC37
2.24e-13	0.587038	0.327	0.286	6.92e-09	KIT+CA4+ endothelial cells	TMEM181
2.47e-13	0.289923	0.409	0.37	7.62e-09	KIT+CA4+ endothelial cells	DOCK1
2.48e-13	0.39288	0.362	0.318	7.65e-09	KIT+CA4+ endothelial cells	ATP11A
3.14e-13	0.269389	0.402	0.362	9.7e-09	KIT+CA4+ endothelial cells	SP100
3.49e-13	0.276425	0.393	0.356	1.08e-08	KIT+CA4+ endothelial cells	MRPS5
3.69e-13	0.64334	0.28	0.237	1.14e-08	KIT+CA4+ endothelial cells	LIMK2
4.27e-13	0.346417	0.382	0.332	1.32e-08	KIT+CA4+ endothelial cells	HIPK2
4.7e-13	0.554575	0.266	0.222	1.45e-08	KIT+CA4+ endothelial cells	PHLDB1
5.2e-13	0.666684	0.284	0.243	1.61e-08	KIT+CA4+ endothelial cells	MAGEH1
5.58e-13	0.319736	0.389	0.352	1.72e-08	KIT+CA4+ endothelial cells	SPOP
6.9e-13	0.439388	0.353	0.316	2.13e-08	KIT+CA4+ endothelial cells	MIA3
7.18e-13	0.26415	0.424	0.384	2.22e-08	KIT+CA4+ endothelial cells	EVA1B
7.3e-13	0.269837	0.393	0.355	2.25e-08	KIT+CA4+ endothelial cells	CNOT2
8.37e-13	0.386384	0.353	0.314	2.58e-08	KIT+CA4+ endothelial cells	GON4L
8.38e-13	0.695414	0.262	0.218	2.58e-08	KIT+CA4+ endothelial cells	CSGALNACT1
8.73e-13	0.503853	0.324	0.282	2.69e-08	KIT+CA4+ endothelial cells	ZDHHC21
9.43e-13	0.393734	0.351	0.308	2.91e-08	KIT+CA4+ endothelial cells	FRMD4A
9.55e-13	0.481918	0.287	0.245	2.95e-08	KIT+CA4+ endothelial cells	MRPL1
9.86e-13	0.402159	0.361	0.325	3.04e-08	KIT+CA4+ endothelial cells	PHF20
1.11e-12	0.532315	0.28	0.237	3.41e-08	KIT+CA4+ endothelial cells	PLCG1
1.24e-12	0.318011	0.4	0.363	3.81e-08	KIT+CA4+ endothelial cells	ADAR
1.35e-12	0.285056	0.369	0.333	4.16e-08	KIT+CA4+ endothelial cells	MTIF3
1.47e-12	0.474369	0.287	0.246	4.53e-08	KIT+CA4+ endothelial cells	CEBPZOS
1.48e-12	0.446535	0.339	0.302	4.58e-08	KIT+CA4+ endothelial cells	RALGDS
1.52e-12	0.742744	0.265	0.224	4.69e-08	KIT+CA4+ endothelial cells	SLC25A29
1.77e-12	0.57045	0.255	0.21	5.45e-08	KIT+CA4+ endothelial cells	VWA1
1.99e-12	0.379493	0.349	0.31	6.15e-08	KIT+CA4+ endothelial cells	MXRA7
2.04e-12	0.594016	0.263	0.222	6.28e-08	KIT+CA4+ endothelial cells	COLGALT1
2.31e-12	0.405772	0.33	0.292	7.13e-08	KIT+CA4+ endothelial cells	PHF6
2.4e-12	0.478703	0.301	0.259	7.42e-08	KIT+CA4+ endothelial cells	RAPGEF1
2.42e-12	0.282155	0.342	0.299	7.48e-08	KIT+CA4+ endothelial cells	OGT
2.5e-12	0.400788	0.377	0.344	7.72e-08	KIT+CA4+ endothelial cells	GRB2
2.6e-12	0.338689	0.278	0.225	8.01e-08	KIT+CA4+ endothelial cells	LHX6
2.75e-12	0.552725	0.268	0.223	8.49e-08	KIT+CA4+ endothelial cells	DHRS3
3.07e-12	0.430918	0.325	0.286	9.46e-08	KIT+CA4+ endothelial cells	GNL3
3.43e-12	0.452006	0.303	0.262	1.06e-07	KIT+CA4+ endothelial cells	PUM3
3.45e-12	0.6139	0.266	0.226	1.07e-07	KIT+CA4+ endothelial cells	SRPRA
3.46e-12	0.453489	0.314	0.274	1.07e-07	KIT+CA4+ endothelial cells	GSE1
3.52e-12	0.542365	0.292	0.252	1.09e-07	KIT+CA4+ endothelial cells	ABCD4
3.81e-12	0.498515	0.324	0.286	1.17e-07	KIT+CA4+ endothelial cells	PXN
3.99e-12	0.267873	0.39	0.355	1.23e-07	KIT+CA4+ endothelial cells	AIMP1
4.04e-12	0.41241	0.271	0.217	1.25e-07	KIT+CA4+ endothelial cells	ST8SIA6
4.05e-12	0.271344	0.345	0.308	1.25e-07	KIT+CA4+ endothelial cells	DECR1
4.06e-12	0.346075	0.362	0.327	1.25e-07	KIT+CA4+ endothelial cells	RPN1
4.19e-12	0.537352	0.316	0.279	1.29e-07	KIT+CA4+ endothelial cells	ZDHHC20
4.47e-12	0.287416	0.377	0.34	1.38e-07	KIT+CA4+ endothelial cells	SLC25A24
5.33e-12	0.587613	0.254	0.213	1.64e-07	KIT+CA4+ endothelial cells	PTPRN2
5.73e-12	0.432634	0.333	0.299	1.77e-07	KIT+CA4+ endothelial cells	FBXW11
7.34e-12	0.767484	0.257	0.216	2.26e-07	KIT+CA4+ endothelial cells	XPR1
7.53e-12	0.250937	0.417	0.381	2.32e-07	KIT+CA4+ endothelial cells	MDM4
8.08e-12	0.517704	0.287	0.246	2.49e-07	KIT+CA4+ endothelial cells	DMTF1
8.15e-12	0.65397	0.262	0.223	2.51e-07	KIT+CA4+ endothelial cells	MGAT5
8.32e-12	0.343945	0.384	0.347	2.57e-07	KIT+CA4+ endothelial cells	GNB4
8.35e-12	0.439823	0.351	0.313	2.58e-07	KIT+CA4+ endothelial cells	POLR2J3
9.65e-12	0.339864	0.356	0.32	2.98e-07	KIT+CA4+ endothelial cells	PPP4R3A
9.76e-12	0.303497	0.394	0.36	3.01e-07	KIT+CA4+ endothelial cells	ZNF148
1.22e-11	0.52423	0.313	0.279	3.76e-07	KIT+CA4+ endothelial cells	PDCL
1.26e-11	0.435885	0.33	0.292	3.9e-07	KIT+CA4+ endothelial cells	SLF2
1.42e-11	0.705255	0.256	0.218	4.39e-07	KIT+CA4+ endothelial cells	ITPKB
1.43e-11	0.37108	0.35	0.314	4.4e-07	KIT+CA4+ endothelial cells	TANC1
1.45e-11	0.352791	0.336	0.298	4.47e-07	KIT+CA4+ endothelial cells	EHMT1
1.55e-11	0.324561	0.358	0.326	4.78e-07	KIT+CA4+ endothelial cells	DNMT3A
1.57e-11	0.506152	0.284	0.245	4.86e-07	KIT+CA4+ endothelial cells	ZNF506
1.72e-11	0.302706	0.341	0.307	5.32e-07	KIT+CA4+ endothelial cells	CNOT7
1.73e-11	0.601311	0.287	0.248	5.33e-07	KIT+CA4+ endothelial cells	ZNF83
1.78e-11	0.260632	0.433	0.393	5.49e-07	KIT+CA4+ endothelial cells	REV3L
1.89e-11	0.283344	0.349	0.313	5.83e-07	KIT+CA4+ endothelial cells	CDKN1B
1.91e-11	0.309762	0.369	0.333	5.91e-07	KIT+CA4+ endothelial cells	RNMT
2.22e-11	0.326189	0.331	0.295	6.86e-07	KIT+CA4+ endothelial cells	NTHL1
2.25e-11	0.629727	0.291	0.254	6.93e-07	KIT+CA4+ endothelial cells	CBLB
2.53e-11	0.520151	0.306	0.27	7.81e-07	KIT+CA4+ endothelial cells	RAPGEF2
2.84e-11	0.281602	0.388	0.355	8.75e-07	KIT+CA4+ endothelial cells	LYPLA1
2.98e-11	0.471823	0.329	0.298	9.18e-07	KIT+CA4+ endothelial cells	ARFGEF1
2.98e-11	0.492473	0.305	0.269	9.19e-07	KIT+CA4+ endothelial cells	RICTOR
3.32e-11	0.409533	0.352	0.32	1.02e-06	KIT+CA4+ endothelial cells	TDG
3.53e-11	0.322306	0.365	0.335	1.09e-06	KIT+CA4+ endothelial cells	RER1
3.53e-11	0.546301	0.269	0.23	1.09e-06	KIT+CA4+ endothelial cells	PPP6R2
3.67e-11	0.334417	0.379	0.345	1.13e-06	KIT+CA4+ endothelial cells	POGZ
3.74e-11	0.274667	0.358	0.327	1.15e-06	KIT+CA4+ endothelial cells	FAM32A
3.86e-11	0.379454	0.351	0.316	1.19e-06	KIT+CA4+ endothelial cells	ESF1
4.87e-11	0.421954	0.621	0.553	1.5e-06	KIT+CA4+ endothelial cells	HES1
4.9e-11	0.455201	0.338	0.304	1.51e-06	KIT+CA4+ endothelial cells	IMPAD1
6e-11	0.285723	0.369	0.336	1.85e-06	KIT+CA4+ endothelial cells	SMARCC2
6.52e-11	0.460201	0.318	0.283	2.01e-06	KIT+CA4+ endothelial cells	TET1
6.62e-11	0.542612	0.276	0.239	2.04e-06	KIT+CA4+ endothelial cells	CCNT2
6.9e-11	0.419772	0.317	0.28	2.13e-06	KIT+CA4+ endothelial cells	APBB2
7.7e-11	0.280631	0.369	0.33	2.37e-06	KIT+CA4+ endothelial cells	H1F0
8.08e-11	0.358858	0.388	0.36	2.49e-06	KIT+CA4+ endothelial cells	SUN1
9.02e-11	0.287861	0.353	0.32	2.78e-06	KIT+CA4+ endothelial cells	ARCN1
9.57e-11	0.488738	0.276	0.239	2.95e-06	KIT+CA4+ endothelial cells	CUL2
9.71e-11	0.305999	0.372	0.342	2.99e-06	KIT+CA4+ endothelial cells	CDK13
1.05e-10	0.34037	0.361	0.328	3.23e-06	KIT+CA4+ endothelial cells	DICER1
1.08e-10	0.603612	0.257	0.221	3.35e-06	KIT+CA4+ endothelial cells	ANKS1A
1.09e-10	0.556951	0.294	0.261	3.37e-06	KIT+CA4+ endothelial cells	PWWP2A
1.21e-10	0.408306	0.352	0.322	3.73e-06	KIT+CA4+ endothelial cells	TMEM109
1.33e-10	0.392605	0.334	0.303	4.12e-06	KIT+CA4+ endothelial cells	IRF2
1.35e-10	0.325259	0.352	0.316	4.16e-06	KIT+CA4+ endothelial cells	MSRB3
1.39e-10	0.256804	0.36	0.328	4.28e-06	KIT+CA4+ endothelial cells	IKBIP
1.41e-10	0.265451	0.387	0.355	4.34e-06	KIT+CA4+ endothelial cells	MANF
1.51e-10	0.338009	0.353	0.321	4.67e-06	KIT+CA4+ endothelial cells	KMT5B
1.79e-10	0.606622	0.267	0.231	5.53e-06	KIT+CA4+ endothelial cells	MPP1
1.81e-10	0.319852	0.365	0.332	5.57e-06	KIT+CA4+ endothelial cells	MYO1C
2.1e-10	0.584837	0.313	0.279	6.48e-06	KIT+CA4+ endothelial cells	GATA2
2.64e-10	0.495628	0.264	0.227	8.14e-06	KIT+CA4+ endothelial cells	FAM49B
3.16e-10	0.382902	0.35	0.322	9.73e-06	KIT+CA4+ endothelial cells	GSK3B
3.58e-10	0.613723	0.276	0.24	1.11e-05	KIT+CA4+ endothelial cells	SACS
3.78e-10	0.2984	0.343	0.31	1.17e-05	KIT+CA4+ endothelial cells	PAXBP1
4.28e-10	0.453782	0.358	0.329	1.32e-05	KIT+CA4+ endothelial cells	ZNF518A
4.3e-10	0.569836	0.261	0.225	1.33e-05	KIT+CA4+ endothelial cells	ZNF254
5.25e-10	0.520476	0.293	0.26	1.62e-05	KIT+CA4+ endothelial cells	TXNDC5
5.5e-10	0.339227	0.338	0.312	1.7e-05	KIT+CA4+ endothelial cells	MRPL19
5.59e-10	0.440939	0.271	0.236	1.72e-05	KIT+CA4+ endothelial cells	THOC1
5.68e-10	0.290151	0.38	0.354	1.75e-05	KIT+CA4+ endothelial cells	TAPBP
6.23e-10	0.510935	0.311	0.283	1.92e-05	KIT+CA4+ endothelial cells	IGF2R
6.31e-10	0.522662	0.292	0.26	1.95e-05	KIT+CA4+ endothelial cells	BLCAP
6.39e-10	0.510338	0.298	0.267	1.97e-05	KIT+CA4+ endothelial cells	POLR2B
6.42e-10	0.250392	0.372	0.34	1.98e-05	KIT+CA4+ endothelial cells	EPRS
6.48e-10	0.525525	0.301	0.273	2e-05	KIT+CA4+ endothelial cells	SPSB3
6.64e-10	0.298597	0.37	0.337	2.05e-05	KIT+CA4+ endothelial cells	WLS
6.79e-10	0.27776	0.366	0.336	2.1e-05	KIT+CA4+ endothelial cells	PSMD1
6.94e-10	0.272859	0.336	0.305	2.14e-05	KIT+CA4+ endothelial cells	SHISA5
7.39e-10	0.388848	0.327	0.296	2.28e-05	KIT+CA4+ endothelial cells	WASHC4
7.54e-10	0.553219	0.282	0.249	2.33e-05	KIT+CA4+ endothelial cells	CDK11A
7.92e-10	0.351931	0.301	0.265	2.44e-05	KIT+CA4+ endothelial cells	NIBAN2
8.27e-10	0.270925	0.339	0.31	2.55e-05	KIT+CA4+ endothelial cells	CTDSP1
9.27e-10	0.288577	0.336	0.309	2.86e-05	KIT+CA4+ endothelial cells	COMMD7
9.28e-10	0.352021	0.385	0.356	2.86e-05	KIT+CA4+ endothelial cells	TSPAN14
1.02e-09	0.480667	0.288	0.255	3.14e-05	KIT+CA4+ endothelial cells	SMARCAD1
1.1e-09	0.341012	0.345	0.317	3.4e-05	KIT+CA4+ endothelial cells	PAFAH1B2
1.14e-09	0.316507	0.369	0.343	3.52e-05	KIT+CA4+ endothelial cells	SPPL2A
1.26e-09	0.464651	0.292	0.262	3.89e-05	KIT+CA4+ endothelial cells	SUPT20H
1.37e-09	0.515337	0.27	0.234	4.23e-05	KIT+CA4+ endothelial cells	ARL4C
1.38e-09	0.338607	0.352	0.322	4.26e-05	KIT+CA4+ endothelial cells	BRWD1
1.47e-09	0.334257	0.365	0.34	4.54e-05	KIT+CA4+ endothelial cells	STX16
1.57e-09	0.31657	0.349	0.323	4.85e-05	KIT+CA4+ endothelial cells	LRPPRC
1.65e-09	0.419507	0.306	0.277	5.08e-05	KIT+CA4+ endothelial cells	DFFA
1.8e-09	0.372797	0.311	0.28	5.56e-05	KIT+CA4+ endothelial cells	ZCCHC17
1.85e-09	0.501842	0.279	0.249	5.7e-05	KIT+CA4+ endothelial cells	PCGF3
1.89e-09	0.466473	0.325	0.298	5.82e-05	KIT+CA4+ endothelial cells	FCHO2
2.04e-09	0.45911	0.332	0.307	6.3e-05	KIT+CA4+ endothelial cells	TMEM87A
2.13e-09	0.494413	0.252	0.218	6.57e-05	KIT+CA4+ endothelial cells	KIF13A
2.46e-09	0.468953	0.301	0.27	7.6e-05	KIT+CA4+ endothelial cells	POLK
2.51e-09	0.334436	0.323	0.294	7.74e-05	KIT+CA4+ endothelial cells	MICU1
2.69e-09	0.473213	0.28	0.249	8.3e-05	KIT+CA4+ endothelial cells	TSC22D4
2.86e-09	0.351284	0.296	0.264	8.82e-05	KIT+CA4+ endothelial cells	LIMD2
3.09e-09	0.478232	0.285	0.254	9.52e-05	KIT+CA4+ endothelial cells	CYP20A1
3.32e-09	0.564271	0.296	0.271	0.0001023	KIT+CA4+ endothelial cells	RDH11
3.83e-09	0.591612	0.251	0.218	0.00011805	KIT+CA4+ endothelial cells	MRTFB
3.9e-09	0.593966	0.279	0.25	0.0001202	KIT+CA4+ endothelial cells	DGKZ
4e-09	0.269328	0.391	0.365	0.00012335	KIT+CA4+ endothelial cells	CELF1
4.16e-09	0.271412	0.388	0.356	0.0001283	KIT+CA4+ endothelial cells	HHEX
4.71e-09	0.353466	0.32	0.292	0.00014538	KIT+CA4+ endothelial cells	ABCE1
4.74e-09	0.400709	0.315	0.287	0.00014636	KIT+CA4+ endothelial cells	RIPOR1
5.91e-09	0.315993	0.346	0.319	0.0001824	KIT+CA4+ endothelial cells	THUMPD1
6.58e-09	0.374477	0.329	0.302	0.00020292	KIT+CA4+ endothelial cells	TPP2
6.71e-09	0.306233	0.313	0.284	0.00020697	KIT+CA4+ endothelial cells	SOS2
6.99e-09	0.359368	0.325	0.297	0.00021555	KIT+CA4+ endothelial cells	ZNF532
7.07e-09	0.281356	0.372	0.35	0.00021806	KIT+CA4+ endothelial cells	KATNBL1
8.69e-09	0.325307	0.361	0.334	0.00026805	KIT+CA4+ endothelial cells	CHD7
8.9e-09	0.550773	0.29	0.263	0.00027444	KIT+CA4+ endothelial cells	CPNE8
8.97e-09	0.317931	0.315	0.289	0.00027662	KIT+CA4+ endothelial cells	EAPP
9.14e-09	0.416368	0.302	0.275	0.00028188	KIT+CA4+ endothelial cells	ZNF33A
1.08e-08	0.500326	0.303	0.277	0.00033225	KIT+CA4+ endothelial cells	BACH1
1.1e-08	0.321534	0.325	0.299	0.00033941	KIT+CA4+ endothelial cells	PPP6R3
1.29e-08	0.544005	0.27	0.241	0.00039663	KIT+CA4+ endothelial cells	SETBP1
1.66e-08	0.314159	0.327	0.302	0.00051077	KIT+CA4+ endothelial cells	KDM1A
1.87e-08	0.325545	0.322	0.298	0.00057555	KIT+CA4+ endothelial cells	CASC3
1.88e-08	0.375253	0.343	0.304	0.00058026	KIT+CA4+ endothelial cells	KITLG
2.07e-08	0.33211	0.317	0.293	0.00063768	KIT+CA4+ endothelial cells	PPP4R1
2.09e-08	0.274309	0.346	0.314	0.00064404	KIT+CA4+ endothelial cells	HOTAIRM1
2.1e-08	0.327656	0.363	0.343	0.00064788	KIT+CA4+ endothelial cells	CHD6
2.19e-08	0.354969	0.315	0.29	0.00067447	KIT+CA4+ endothelial cells	SEL1L
2.23e-08	0.336289	0.31	0.285	0.00068738	KIT+CA4+ endothelial cells	TCF3
2.53e-08	0.385907	0.356	0.325	0.00078162	KIT+CA4+ endothelial cells	LRRC32
2.68e-08	0.289565	0.356	0.337	0.00082723	KIT+CA4+ endothelial cells	ZNF24
2.7e-08	0.385422	0.306	0.278	0.00083346	KIT+CA4+ endothelial cells	ABLIM1
3.12e-08	0.354294	0.285	0.258	0.00096338	KIT+CA4+ endothelial cells	PHAX
3.14e-08	0.265249	0.312	0.285	0.0009681	KIT+CA4+ endothelial cells	FDX1
3.17e-08	0.345028	0.327	0.304	0.0009792	KIT+CA4+ endothelial cells	THAP12
3.42e-08	0.607204	0.282	0.256	0.00105511	KIT+CA4+ endothelial cells	HIC1
3.51e-08	0.254089	0.36	0.338	0.00108444	KIT+CA4+ endothelial cells	ABCF1
3.81e-08	0.412471	0.289	0.262	0.00117396	KIT+CA4+ endothelial cells	TRAF7
4.22e-08	0.277288	0.354	0.332	0.00130141	KIT+CA4+ endothelial cells	MPDZ
5.91e-08	0.25291	0.36	0.331	0.00182378	KIT+CA4+ endothelial cells	ARID1A
6.88e-08	0.261062	0.346	0.321	0.0021216	KIT+CA4+ endothelial cells	FOXN3
6.96e-08	0.29971	0.295	0.27	0.00214879	KIT+CA4+ endothelial cells	NUDT5
7.79e-08	0.276155	0.329	0.307	0.00240401	KIT+CA4+ endothelial cells	MAPK3
9.39e-08	0.44031	0.272	0.247	0.00289718	KIT+CA4+ endothelial cells	MITD1
9.42e-08	0.264184	0.33	0.305	0.00290768	KIT+CA4+ endothelial cells	ZNF91
9.88e-08	0.44574	0.287	0.262	0.0030492	KIT+CA4+ endothelial cells	APOL3
1.15e-07	0.395926	0.296	0.272	0.003554	KIT+CA4+ endothelial cells	SHPRH
1.18e-07	0.256659	0.392	0.375	0.00364309	KIT+CA4+ endothelial cells	CFAP97
1.29e-07	0.407459	0.294	0.273	0.00397657	KIT+CA4+ endothelial cells	ERGIC1
1.3e-07	0.27811	0.296	0.267	0.00399931	KIT+CA4+ endothelial cells	TMEM255B
1.35e-07	0.424803	0.28	0.256	0.00415071	KIT+CA4+ endothelial cells	MARF1
1.37e-07	0.351672	0.329	0.31	0.00422005	KIT+CA4+ endothelial cells	MPZL1
1.46e-07	0.332595	0.315	0.292	0.00448976	KIT+CA4+ endothelial cells	ARHGEF10
1.5e-07	0.410131	0.281	0.259	0.00461911	KIT+CA4+ endothelial cells	CDC34
1.65e-07	0.437198	0.261	0.234	0.00507854	KIT+CA4+ endothelial cells	KIAA0100
1.82e-07	0.466987	0.297	0.275	0.00562552	KIT+CA4+ endothelial cells	TMEM65
1.97e-07	0.511331	0.252	0.226	0.00606392	KIT+CA4+ endothelial cells	LMBR1
2.45e-07	0.250085	0.34	0.318	0.00756156	KIT+CA4+ endothelial cells	ILK
2.65e-07	0.28361	0.321	0.3	0.00817001	KIT+CA4+ endothelial cells	DCTN1
3.27e-07	0.307994	0.341	0.322	0.0101034	KIT+CA4+ endothelial cells	RAB6A
3.9e-07	0.369616	0.269	0.244	0.0120264	KIT+CA4+ endothelial cells	CREBZF
3.91e-07	0.551075	0.258	0.236	0.0120709	KIT+CA4+ endothelial cells	INTS3
3.98e-07	0.382753	0.298	0.276	0.012274	KIT+CA4+ endothelial cells	LONP2
4.07e-07	0.307019	0.313	0.293	0.0125487	KIT+CA4+ endothelial cells	ZSWIM7
4.64e-07	0.352941	0.304	0.283	0.0143035	KIT+CA4+ endothelial cells	TMEM173
4.73e-07	0.389583	0.294	0.272	0.0146035	KIT+CA4+ endothelial cells	ICE1
4.95e-07	0.425497	0.266	0.243	0.015267	KIT+CA4+ endothelial cells	WWP1
6.43e-07	0.526635	0.28	0.26	0.0198486	KIT+CA4+ endothelial cells	RASSF8
7.52e-07	0.356897	0.261	0.236	0.0232001	KIT+CA4+ endothelial cells	YEATS2
7.56e-07	0.308891	0.292	0.269	0.0233316	KIT+CA4+ endothelial cells	UFSP2
9.51e-07	0.311137	0.298	0.277	0.0293523	KIT+CA4+ endothelial cells	PBX2
9.62e-07	0.285436	0.324	0.307	0.0296805	KIT+CA4+ endothelial cells	TMEM259
9.74e-07	0.396071	0.256	0.233	0.0300392	KIT+CA4+ endothelial cells	HMGXB3
1.05e-06	0.304343	0.29	0.267	0.032299	KIT+CA4+ endothelial cells	CLIP1
1.07e-06	0.300462	0.294	0.274	0.0330219	KIT+CA4+ endothelial cells	ZC3H7A
1.09e-06	0.380086	0.291	0.272	0.0337003	KIT+CA4+ endothelial cells	RIT1
1.17e-06	0.460116	0.276	0.253	0.0361752	KIT+CA4+ endothelial cells	KLF7
1.18e-06	0.374526	0.296	0.278	0.0364292	KIT+CA4+ endothelial cells	RNF13
1.29e-06	0.289442	0.283	0.262	0.0396822	KIT+CA4+ endothelial cells	CDK11B
1.36e-06	0.417594	0.254	0.23	0.041869	KIT+CA4+ endothelial cells	WDR11
1.4e-06	0.280432	0.32	0.302	0.0430901	KIT+CA4+ endothelial cells	TSPAN9
2.21e-06	0.341931	0.325	0.308	0.0682452	KIT+CA4+ endothelial cells	SHOC2
2.39e-06	0.342095	0.302	0.288	0.0736864	KIT+CA4+ endothelial cells	PDHB
2.39e-06	0.358644	0.261	0.24	0.073727	KIT+CA4+ endothelial cells	NHLRC2
2.43e-06	0.485816	0.269	0.25	0.0749863	KIT+CA4+ endothelial cells	WDFY1
2.46e-06	0.352571	0.295	0.277	0.0759473	KIT+CA4+ endothelial cells	CENPC
2.5e-06	0.287259	0.314	0.299	0.0772578	KIT+CA4+ endothelial cells	TAF10
2.69e-06	0.52006	0.255	0.235	0.0829065	KIT+CA4+ endothelial cells	MKRN1
2.77e-06	0.295795	0.315	0.298	0.0853529	KIT+CA4+ endothelial cells	GNA11
3.1e-06	0.395881	0.304	0.289	0.0957673	KIT+CA4+ endothelial cells	AGFG1
3.35e-06	0.346332	0.282	0.264	0.103505	KIT+CA4+ endothelial cells	COMMD3
3.43e-06	0.507854	0.28	0.263	0.105858	KIT+CA4+ endothelial cells	DPY19L4
3.5e-06	0.484886	0.257	0.238	0.107849	KIT+CA4+ endothelial cells	AQR
3.67e-06	0.285072	0.347	0.333	0.113227	KIT+CA4+ endothelial cells	FARP1
3.86e-06	0.273972	0.359	0.347	0.119203	KIT+CA4+ endothelial cells	EIF4G3
3.94e-06	0.287452	0.303	0.287	0.121484	KIT+CA4+ endothelial cells	TUBGCP2
4.12e-06	0.340725	0.276	0.257	0.127182	KIT+CA4+ endothelial cells	BMERB1
4.46e-06	0.374655	0.282	0.263	0.137483	KIT+CA4+ endothelial cells	TJP2
4.6e-06	0.338013	0.261	0.24	0.141996	KIT+CA4+ endothelial cells	BID
4.72e-06	0.377641	0.273	0.254	0.145469	KIT+CA4+ endothelial cells	DHX30
5.14e-06	0.519483	0.286	0.27	0.158719	KIT+CA4+ endothelial cells	RSBN1
6.61e-06	0.525458	0.27	0.252	0.203794	KIT+CA4+ endothelial cells	ZNF281
7.14e-06	0.364587	0.29	0.276	0.220339	KIT+CA4+ endothelial cells	GOSR1
7.58e-06	0.272178	0.338	0.326	0.233937	KIT+CA4+ endothelial cells	CLCN3
8.33e-06	0.434325	0.283	0.269	0.256849	KIT+CA4+ endothelial cells	FOXJ3
8.57e-06	0.389793	0.271	0.255	0.264454	KIT+CA4+ endothelial cells	BAG5
9.73e-06	0.267605	0.297	0.278	0.300308	KIT+CA4+ endothelial cells	ARRB1
1.02e-05	0.253143	0.324	0.309	0.316209	KIT+CA4+ endothelial cells	UBXN7
1.05e-05	0.276936	0.323	0.312	0.32407	KIT+CA4+ endothelial cells	DYRK1A
1.06e-05	0.252374	0.306	0.291	0.326441	KIT+CA4+ endothelial cells	SIGIRR
1.07e-05	0.298662	0.304	0.288	0.329047	KIT+CA4+ endothelial cells	CPSF6
1.16e-05	0.376771	0.278	0.26	0.357303	KIT+CA4+ endothelial cells	PRNP
1.22e-05	0.308177	0.287	0.27	0.377449	KIT+CA4+ endothelial cells	NUB1
1.46e-05	0.352038	0.271	0.255	0.450529	KIT+CA4+ endothelial cells	TMX1
1.51e-05	0.290789	0.304	0.289	0.466607	KIT+CA4+ endothelial cells	PCMTD2
1.62e-05	0.330148	0.254	0.236	0.500473	KIT+CA4+ endothelial cells	SAMM50
1.73e-05	0.261125	0.301	0.289	0.5329	KIT+CA4+ endothelial cells	PSMC4
1.75e-05	0.291841	0.341	0.331	0.541425	KIT+CA4+ endothelial cells	SSR1
1.84e-05	0.38183	0.282	0.266	0.566686	KIT+CA4+ endothelial cells	FCHSD2
1.87e-05	0.320366	0.325	0.317	0.575449	KIT+CA4+ endothelial cells	IST1
1.87e-05	0.294205	0.293	0.268	0.576802	KIT+CA4+ endothelial cells	TM4SF18
1.89e-05	0.367424	0.275	0.256	0.583479	KIT+CA4+ endothelial cells	KIAA1671
1.92e-05	0.317768	0.299	0.287	0.592901	KIT+CA4+ endothelial cells	NDUFS1
2.24e-05	0.402786	0.264	0.248	0.690947	KIT+CA4+ endothelial cells	TRMT10C
2.31e-05	0.366788	0.276	0.262	0.711357	KIT+CA4+ endothelial cells	DHX40
2.62e-05	0.437056	0.261	0.247	0.807465	KIT+CA4+ endothelial cells	EXOC4
2.66e-05	0.255118	0.287	0.271	0.820007	KIT+CA4+ endothelial cells	PCGF2
2.82e-05	0.348736	0.281	0.268	0.871228	KIT+CA4+ endothelial cells	SYNRG
2.99e-05	0.49792	0.25	0.235	0.92369	KIT+CA4+ endothelial cells	ZNF720
3.12e-05	0.421781	0.272	0.258	0.962407	KIT+CA4+ endothelial cells	HGSNAT
3.28e-05	0.342704	0.28	0.265	1	KIT+CA4+ endothelial cells	ZBTB1
3.33e-05	0.258452	0.298	0.287	1	KIT+CA4+ endothelial cells	SMU1
3.48e-05	0.3463	0.289	0.279	1	KIT+CA4+ endothelial cells	TLK2
3.5e-05	0.420651	0.271	0.257	1	KIT+CA4+ endothelial cells	GSDMD
3.51e-05	0.258643	0.292	0.278	1	KIT+CA4+ endothelial cells	SAP30BP
3.59e-05	0.287425	0.285	0.27	1	KIT+CA4+ endothelial cells	SHC2
3.61e-05	0.413175	0.259	0.243	1	KIT+CA4+ endothelial cells	RAB3GAP2
3.84e-05	0.290188	0.32	0.312	1	KIT+CA4+ endothelial cells	MAPK1
4.25e-05	0.382941	0.283	0.27	1	KIT+CA4+ endothelial cells	EXOC1
4.48e-05	0.323306	0.28	0.266	1	KIT+CA4+ endothelial cells	FRA10AC1
4.62e-05	0.29067	0.299	0.288	1	KIT+CA4+ endothelial cells	STRN
5.13e-05	0.357797	0.274	0.26	1	KIT+CA4+ endothelial cells	RBM28
5.23e-05	0.289618	0.265	0.251	1	KIT+CA4+ endothelial cells	MRPL16
5.89e-05	0.346239	0.279	0.267	1	KIT+CA4+ endothelial cells	DCHS1
6.1e-05	0.334415	0.265	0.252	1	KIT+CA4+ endothelial cells	MRPL36
6.66e-05	0.342631	0.298	0.287	1	KIT+CA4+ endothelial cells	KPNA3
8.39e-05	0.339928	0.29	0.278	1	KIT+CA4+ endothelial cells	HERC4
9.25e-05	0.378948	0.274	0.262	1	KIT+CA4+ endothelial cells	NEDD4
9.39e-05	0.260208	0.306	0.296	1	KIT+CA4+ endothelial cells	TASOR
9.63e-05	0.293846	0.299	0.289	1	KIT+CA4+ endothelial cells	DIP2A
9.93e-05	0.446753	0.257	0.247	1	KIT+CA4+ endothelial cells	YIPF6
0.00010283	0.299359	0.296	0.287	1	KIT+CA4+ endothelial cells	SUCO
0.00012263	0.366708	0.259	0.248	1	KIT+CA4+ endothelial cells	DELE1
0.00012721	0.316894	0.273	0.263	1	KIT+CA4+ endothelial cells	ZDHHC3
0.00012895	0.377109	0.307	0.299	1	KIT+CA4+ endothelial cells	TRIB2
0.00015591	0.2892	0.305	0.301	1	KIT+CA4+ endothelial cells	EMC3
0.00016311	0.252555	0.316	0.308	1	KIT+CA4+ endothelial cells	SMTN
0.00016764	0.279482	0.28	0.27	1	KIT+CA4+ endothelial cells	PWP1
0.00018347	0.337501	0.272	0.261	1	KIT+CA4+ endothelial cells	NDRG2
0.00018582	0.30342	0.264	0.254	1	KIT+CA4+ endothelial cells	ZSCAN18
0.00019081	0.364916	0.315	0.309	1	KIT+CA4+ endothelial cells	KLHL24
0.00020151	0.369054	0.264	0.254	1	KIT+CA4+ endothelial cells	OTUB1
0.0002228	0.372256	0.258	0.248	1	KIT+CA4+ endothelial cells	AASDHPPT
0.00023342	0.385795	0.3	0.293	1	KIT+CA4+ endothelial cells	BRD3
0.00023854	0.390678	0.254	0.242	1	KIT+CA4+ endothelial cells	ICA1
0.00024433	0.323104	0.278	0.266	1	KIT+CA4+ endothelial cells	MXI1
0.0002511	0.30377	0.289	0.282	1	KIT+CA4+ endothelial cells	LTN1
0.00027385	0.306016	0.271	0.262	1	KIT+CA4+ endothelial cells	IREB2
0.00027723	0.275891	0.31	0.304	1	KIT+CA4+ endothelial cells	GATAD1
0.00028242	0.288893	0.29	0.281	1	KIT+CA4+ endothelial cells	APPBP2
0.00028446	0.327702	0.297	0.29	1	KIT+CA4+ endothelial cells	SLC44A1
0.00029684	0.287477	0.309	0.306	1	KIT+CA4+ endothelial cells	PLEKHA3
0.00032733	0.251766	0.32	0.319	1	KIT+CA4+ endothelial cells	DESI2
0.00041785	0.356083	0.285	0.275	1	KIT+CA4+ endothelial cells	SERPINB9
0.00042052	0.27274	0.262	0.253	1	KIT+CA4+ endothelial cells	MAP7D1
0.00044533	0.314762	0.262	0.254	1	KIT+CA4+ endothelial cells	BLMH
0.0004557	0.256984	0.28	0.274	1	KIT+CA4+ endothelial cells	MNAT1
0.00047385	0.354193	0.275	0.269	1	KIT+CA4+ endothelial cells	ATF7
0.00049167	0.288091	0.266	0.257	1	KIT+CA4+ endothelial cells	CERS2
0.00050272	0.289784	0.292	0.285	1	KIT+CA4+ endothelial cells	GIGYF2
0.00063033	0.277284	0.301	0.298	1	KIT+CA4+ endothelial cells	ZNF280D
0.00063237	0.261757	0.298	0.295	1	KIT+CA4+ endothelial cells	NBR1
0.00067087	0.332819	0.277	0.271	1	KIT+CA4+ endothelial cells	KRIT1
0.00092484	0.317958	0.292	0.288	1	KIT+CA4+ endothelial cells	GPATCH8
0.00097881	0.411633	0.26	0.254	1	KIT+CA4+ endothelial cells	ZNF800
0.00106459	0.404178	0.265	0.26	1	KIT+CA4+ endothelial cells	PIK3CA
0.00126357	0.319676	0.292	0.291	1	KIT+CA4+ endothelial cells	ATXN3
0.00127798	0.257782	0.271	0.265	1	KIT+CA4+ endothelial cells	NR2F6
0.00137439	0.298361	0.257	0.249	1	KIT+CA4+ endothelial cells	RAB12
0.00140412	0.391126	0.261	0.257	1	KIT+CA4+ endothelial cells	MECP2
0.00141774	0.360296	0.276	0.274	1	KIT+CA4+ endothelial cells	SPTLC1
0.00155077	0.258448	0.314	0.314	1	KIT+CA4+ endothelial cells	TXNDC12
0.0017203	0.332703	0.253	0.248	1	KIT+CA4+ endothelial cells	CHTOP
0.00188438	0.279536	0.289	0.287	1	KIT+CA4+ endothelial cells	NSL1
0.00227252	0.356492	0.271	0.269	1	KIT+CA4+ endothelial cells	MBOAT2
0.00231158	0.304422	0.261	0.252	1	KIT+CA4+ endothelial cells	NPR1
0.00266294	0.302965	0.263	0.26	1	KIT+CA4+ endothelial cells	SLC39A7
0.00299834	0.344798	0.26	0.256	1	KIT+CA4+ endothelial cells	SH3BP2
0.00311404	0.282018	0.284	0.282	1	KIT+CA4+ endothelial cells	RPAP2
0.00426974	0.442029	0.25	0.247	1	KIT+CA4+ endothelial cells	MIGA1
0.00439551	0.252781	0.263	0.26	1	KIT+CA4+ endothelial cells	BRD8
0.00466536	0.257553	0.285	0.286	1	KIT+CA4+ endothelial cells	GRAMD1A
0.0052167	0.330193	0.261	0.259	1	KIT+CA4+ endothelial cells	GNA13
0.00538544	0.354232	0.282	0.284	1	KIT+CA4+ endothelial cells	CPD
0.00579494	0.25419	0.297	0.299	1	KIT+CA4+ endothelial cells	TERF1
0.00591197	0.264729	0.252	0.249	1	KIT+CA4+ endothelial cells	NYNRIN
0.00648757	0.283795	0.253	0.25	1	KIT+CA4+ endothelial cells	PITPNA
0.00810539	0.368697	0.252	0.253	1	KIT+CA4+ endothelial cells	BFAR
0.00868797	0.27947	0.286	0.289	1	KIT+CA4+ endothelial cells	ERGIC2
0.00879687	0.265136	0.282	0.283	1	KIT+CA4+ endothelial cells	RALGAPA1
0.00987437	0.273005	0.288	0.29	1	KIT+CA4+ endothelial cells	WBP4
3.9e-211	1.43058	0.757	0.756	1.2e-206	Erythrocyte-like EC-1	HBG2
3.29e-150	0.31257	0.122	0.488	1.01e-145	Erythrocyte-like EC-1	C18orf32
6.27e-147	0.265357	0.16	0.558	1.94e-142	Erythrocyte-like EC-1	PAIP2
1.15e-143	0.287726	0.088	0.413	3.56e-139	Erythrocyte-like EC-1	UBE2E1
2.86e-143	0.291161	0.147	0.529	8.82e-139	Erythrocyte-like EC-1	TMEM14C
5.78e-143	0.279651	0.137	0.505	1.78e-138	Erythrocyte-like EC-1	VDAC2
1.65e-142	0.268622	0.123	0.481	5.09e-138	Erythrocyte-like EC-1	NBDY
6.54e-142	0.270376	0.124	0.479	2.02e-137	Erythrocyte-like EC-1	PYURF
2.6e-141	0.261664	0.169	0.567	8.02e-137	Erythrocyte-like EC-1	SNRPB2
7.84e-141	0.252173	0.107	0.445	2.42e-136	Erythrocyte-like EC-1	CCT7
2.41e-140	0.264811	0.171	0.569	7.43e-136	Erythrocyte-like EC-1	GABARAPL2
6.64e-140	0.3037	0.132	0.492	2.05e-135	Erythrocyte-like EC-1	PFDN1
1.06e-139	0.281423	0.1	0.429	3.27e-135	Erythrocyte-like EC-1	TMEM14B
2.4e-139	0.25581	0.14	0.509	7.39e-135	Erythrocyte-like EC-1	COX5A
3.55e-139	0.284859	0.129	0.486	1.1e-134	Erythrocyte-like EC-1	AP1S2
5.03e-139	0.267699	0.118	0.463	1.55e-134	Erythrocyte-like EC-1	SRSF1
6.6e-139	0.255286	0.072	0.375	2.04e-134	Erythrocyte-like EC-1	PCMT1
1.24e-138	0.324912	0.137	0.502	3.82e-134	Erythrocyte-like EC-1	NDUFV2
2.09e-138	0.261937	0.076	0.38	6.44e-134	Erythrocyte-like EC-1	RNF181
2.2e-138	0.272399	0.112	0.452	6.78e-134	Erythrocyte-like EC-1	LAMTOR2
1.04e-137	0.275942	0.108	0.442	3.2e-133	Erythrocyte-like EC-1	POLR2F
4.11e-137	0.273009	0.094	0.414	1.27e-132	Erythrocyte-like EC-1	POLR2E
7.14e-137	0.313332	0.079	0.384	2.2e-132	Erythrocyte-like EC-1	TTC1
9.47e-137	0.268183	0.145	0.514	2.92e-132	Erythrocyte-like EC-1	XRCC6
3.33e-136	0.307084	0.101	0.426	1.03e-131	Erythrocyte-like EC-1	CAMLG
6.45e-136	0.250785	0.099	0.422	1.99e-131	Erythrocyte-like EC-1	WTAP
1.28e-135	0.292437	0.119	0.461	3.96e-131	Erythrocyte-like EC-1	PFDN2
1.53e-135	0.360363	0.133	0.488	4.72e-131	Erythrocyte-like EC-1	DYNLRB1
1.77e-135	0.279845	0.144	0.507	5.45e-131	Erythrocyte-like EC-1	RPS27L
1.27e-134	0.269083	0.07	0.363	3.9e-130	Erythrocyte-like EC-1	CNOT7
1.32e-134	0.302574	0.085	0.393	4.06e-130	Erythrocyte-like EC-1	MED28
1.42e-134	0.305044	0.122	0.465	4.38e-130	Erythrocyte-like EC-1	NDUFS4
2.05e-134	0.295519	0.075	0.372	6.34e-130	Erythrocyte-like EC-1	CCDC59
2.3e-134	0.299242	0.167	0.555	7.1e-130	Erythrocyte-like EC-1	ZNHIT1
2.31e-134	0.28626	0.1	0.42	7.13e-130	Erythrocyte-like EC-1	PIN4
2.46e-134	0.274879	0.118	0.457	7.6e-130	Erythrocyte-like EC-1	RPS19BP1
2.56e-134	0.291361	0.157	0.532	7.89e-130	Erythrocyte-like EC-1	EIF1B
3.57e-134	0.338819	0.141	0.501	1.1e-129	Erythrocyte-like EC-1	CHMP2A
6.37e-134	0.378005	0.119	0.457	1.97e-129	Erythrocyte-like EC-1	NDUFB5
6.52e-134	0.294069	0.142	0.503	2.01e-129	Erythrocyte-like EC-1	TOMM5
7.93e-134	0.251216	0.2	0.617	2.45e-129	Erythrocyte-like EC-1	DDAH2
1.2e-133	0.265466	0.079	0.381	3.7e-129	Erythrocyte-like EC-1	COA8
1.56e-133	0.346041	0.098	0.417	4.81e-129	Erythrocyte-like EC-1	POLR2K
1.76e-133	0.320543	0.094	0.408	5.42e-129	Erythrocyte-like EC-1	SUPT4H1
1.83e-133	0.320408	0.12	0.46	5.65e-129	Erythrocyte-like EC-1	VAMP3
2.22e-133	0.262221	0.097	0.414	6.85e-129	Erythrocyte-like EC-1	ARPC4
2.77e-133	0.28891	0.111	0.442	8.54e-129	Erythrocyte-like EC-1	ALKBH7
3.13e-133	0.269804	0.071	0.363	9.66e-129	Erythrocyte-like EC-1	VPS26A
3.78e-133	0.305947	0.09	0.399	1.17e-128	Erythrocyte-like EC-1	MED4
4.66e-133	0.329105	0.101	0.421	1.44e-128	Erythrocyte-like EC-1	ACP1
5.47e-133	0.26721	0.103	0.426	1.69e-128	Erythrocyte-like EC-1	MAGOH
1.35e-132	0.33652	0.116	0.452	4.16e-128	Erythrocyte-like EC-1	NHP2
2.02e-132	0.280814	0.148	0.514	6.22e-128	Erythrocyte-like EC-1	COX7A2L
2.49e-132	0.279443	0.079	0.378	7.68e-128	Erythrocyte-like EC-1	EIF4E2
2.82e-132	0.309281	0.125	0.467	8.69e-128	Erythrocyte-like EC-1	DRAP1
3.41e-132	0.257428	0.168	0.55	1.05e-127	Erythrocyte-like EC-1	ABHD17A
5.4e-132	0.252338	0.106	0.431	1.67e-127	Erythrocyte-like EC-1	H2AFJ
7.68e-132	0.296929	0.146	0.508	2.37e-127	Erythrocyte-like EC-1	POLR1D
7.88e-132	0.318839	0.081	0.381	2.43e-127	Erythrocyte-like EC-1	MRPL43
9.91e-132	0.271764	0.174	0.564	3.06e-127	Erythrocyte-like EC-1	SERP1
1.09e-131	0.301729	0.162	0.538	3.36e-127	Erythrocyte-like EC-1	COPE
1.65e-131	0.351657	0.106	0.429	5.1e-127	Erythrocyte-like EC-1	POLR2J
2.33e-131	0.283397	0.071	0.361	7.18e-127	Erythrocyte-like EC-1	UBE2A
2.59e-131	0.265458	0.09	0.397	7.99e-127	Erythrocyte-like EC-1	FNTA
2.64e-131	0.336178	0.076	0.369	8.14e-127	Erythrocyte-like EC-1	RAB1B
3.9e-131	0.282898	0.084	0.385	1.2e-126	Erythrocyte-like EC-1	SSU72
6.1e-131	0.273489	0.163	0.54	1.88e-126	Erythrocyte-like EC-1	MRPL33
1.22e-130	0.261396	0.061	0.341	3.77e-126	Erythrocyte-like EC-1	ZCCHC10
1.77e-130	0.276657	0.068	0.353	5.45e-126	Erythrocyte-like EC-1	LZIC
1.77e-130	0.286028	0.118	0.451	5.46e-126	Erythrocyte-like EC-1	TMEM230
1.83e-130	0.371886	0.133	0.483	5.65e-126	Erythrocyte-like EC-1	SELENOK
1.91e-130	0.28488	0.107	0.429	5.9e-126	Erythrocyte-like EC-1	PSMA3
3.73e-130	0.365677	0.108	0.431	1.15e-125	Erythrocyte-like EC-1	DMAC1
5.45e-130	0.27169	0.085	0.387	1.68e-125	Erythrocyte-like EC-1	PNKD
6.03e-130	0.25777	0.104	0.423	1.86e-125	Erythrocyte-like EC-1	MDH2
1.9e-129	0.284066	0.071	0.358	5.87e-125	Erythrocyte-like EC-1	NFIX
1.93e-129	0.272863	0.085	0.385	5.96e-125	Erythrocyte-like EC-1	TRAPPC2L
1.99e-129	0.322753	0.09	0.394	6.13e-125	Erythrocyte-like EC-1	OAZ2
2.37e-129	0.334733	0.094	0.401	7.32e-125	Erythrocyte-like EC-1	TXNL4A
2.41e-129	0.388014	0.108	0.43	7.44e-125	Erythrocyte-like EC-1	ARHGDIA
2.61e-129	0.426299	0.121	0.457	8.04e-125	Erythrocyte-like EC-1	UBE2E3
4.12e-129	0.398051	0.123	0.459	1.27e-124	Erythrocyte-like EC-1	STMP1
1.15e-128	0.282171	0.155	0.52	3.54e-124	Erythrocyte-like EC-1	APRT
1.61e-128	0.361609	0.126	0.464	4.96e-124	Erythrocyte-like EC-1	NUDC
1.99e-128	0.330525	0.119	0.45	6.13e-124	Erythrocyte-like EC-1	DYNLT1
2.55e-128	0.273278	0.132	0.472	7.87e-124	Erythrocyte-like EC-1	NDUFA6
5.37e-128	0.302615	0.117	0.446	1.66e-123	Erythrocyte-like EC-1	NDUFB6
5.44e-128	0.317062	0.171	0.552	1.68e-123	Erythrocyte-like EC-1	SNU13
5.83e-128	0.251547	0.094	0.4	1.8e-123	Erythrocyte-like EC-1	PBX1
6.17e-128	0.252785	0.07	0.353	1.9e-123	Erythrocyte-like EC-1	CCDC90B
6.4e-128	0.285413	0.092	0.396	1.97e-123	Erythrocyte-like EC-1	UQCC2
6.4e-128	0.273719	0.115	0.441	1.97e-123	Erythrocyte-like EC-1	SNRPN
8.12e-128	0.280013	0.165	0.538	2.5e-123	Erythrocyte-like EC-1	APEX1
9.06e-128	0.372064	0.133	0.475	2.8e-123	Erythrocyte-like EC-1	CBX1
1.71e-127	0.279547	0.169	0.546	5.27e-123	Erythrocyte-like EC-1	SUMO1
1.77e-127	0.353504	0.097	0.406	5.45e-123	Erythrocyte-like EC-1	UBE2N
1.79e-127	0.25793	0.059	0.331	5.51e-123	Erythrocyte-like EC-1	RABL6
1.85e-127	0.272014	0.156	0.519	5.7e-123	Erythrocyte-like EC-1	ARF4
2.51e-127	0.261148	0.084	0.38	7.75e-123	Erythrocyte-like EC-1	FAAP20
2.52e-127	0.357256	0.121	0.452	7.77e-123	Erythrocyte-like EC-1	PCNP
4.4e-127	0.307295	0.18	0.568	1.36e-122	Erythrocyte-like EC-1	PSMA4
4.47e-127	0.308052	0.144	0.497	1.38e-122	Erythrocyte-like EC-1	PSMB7
5.13e-127	0.255586	0.084	0.38	1.58e-122	Erythrocyte-like EC-1	PKN1
5.62e-127	0.364828	0.125	0.46	1.73e-122	Erythrocyte-like EC-1	MRPS24
5.95e-127	0.283591	0.094	0.4	1.84e-122	Erythrocyte-like EC-1	TAX1BP3
1.52e-126	0.292346	0.088	0.387	4.69e-122	Erythrocyte-like EC-1	SNF8
1.54e-126	0.315823	0.177	0.562	4.75e-122	Erythrocyte-like EC-1	RBIS
2.35e-126	0.316932	0.095	0.399	7.26e-122	Erythrocyte-like EC-1	SARNP
3.23e-126	0.342971	0.105	0.419	9.96e-122	Erythrocyte-like EC-1	HDGF
4.41e-126	0.382475	0.14	0.485	1.36e-121	Erythrocyte-like EC-1	CALM3
5.61e-126	0.338668	0.174	0.557	1.73e-121	Erythrocyte-like EC-1	PSMB6
7.16e-126	0.31369	0.126	0.46	2.21e-121	Erythrocyte-like EC-1	TXNDC17
8.3e-126	0.37375	0.155	0.519	2.56e-121	Erythrocyte-like EC-1	CCT8
9.64e-126	0.258249	0.082	0.374	2.97e-121	Erythrocyte-like EC-1	BOD1
1.19e-125	0.448074	0.092	0.394	3.66e-121	Erythrocyte-like EC-1	COPZ1
1.66e-125	0.403372	0.165	0.536	5.14e-121	Erythrocyte-like EC-1	LAMTOR5
3.8e-125	0.423517	0.111	0.43	1.17e-120	Erythrocyte-like EC-1	SMIM26
3.82e-125	0.299386	0.102	0.412	1.18e-120	Erythrocyte-like EC-1	GNG10
6.52e-125	0.293005	0.102	0.412	2.01e-120	Erythrocyte-like EC-1	STRAP
1.09e-124	0.315178	0.077	0.363	3.37e-120	Erythrocyte-like EC-1	DECR1
1.21e-124	0.302488	0.14	0.486	3.73e-120	Erythrocyte-like EC-1	CUTA
1.31e-124	0.259164	0.186	0.575	4.03e-120	Erythrocyte-like EC-1	NDUFB8
3.81e-124	0.328137	0.075	0.358	1.18e-119	Erythrocyte-like EC-1	MPLKIP
5.4e-124	0.379649	0.141	0.487	1.67e-119	Erythrocyte-like EC-1	SNRPD3
7.59e-124	0.29537	0.189	0.581	2.34e-119	Erythrocyte-like EC-1	PSME1
9.31e-124	0.443246	0.096	0.398	2.87e-119	Erythrocyte-like EC-1	TXN2
1.19e-123	0.274853	0.209	0.618	3.68e-119	Erythrocyte-like EC-1	C4orf3
2.2e-123	0.265069	0.079	0.363	6.79e-119	Erythrocyte-like EC-1	CUEDC2
2.73e-123	0.337701	0.105	0.413	8.42e-119	Erythrocyte-like EC-1	VDAC3
2.75e-123	0.259936	0.154	0.51	8.5e-119	Erythrocyte-like EC-1	BNIP3L
2.81e-123	0.380511	0.114	0.433	8.66e-119	Erythrocyte-like EC-1	FBL
5.89e-123	0.321631	0.167	0.536	1.82e-118	Erythrocyte-like EC-1	H2AFV
8.33e-123	0.326952	0.179	0.559	2.57e-118	Erythrocyte-like EC-1	MRPS21
8.45e-123	0.266018	0.063	0.332	2.61e-118	Erythrocyte-like EC-1	ACTR10
1.44e-122	0.431322	0.111	0.427	4.45e-118	Erythrocyte-like EC-1	LSM2
1.54e-122	0.462688	0.107	0.418	4.76e-118	Erythrocyte-like EC-1	GTF2A2
1.75e-122	0.296297	0.061	0.328	5.41e-118	Erythrocyte-like EC-1	ARL2BP
1.81e-122	0.375091	0.096	0.397	5.59e-118	Erythrocyte-like EC-1	PSMA5
1.86e-122	0.264752	0.079	0.363	5.74e-118	Erythrocyte-like EC-1	TGFB1I1
2.15e-122	0.278184	0.068	0.341	6.63e-118	Erythrocyte-like EC-1	OSTF1
3.55e-122	0.346789	0.101	0.405	1.1e-117	Erythrocyte-like EC-1	POLR2I
5.28e-122	0.324164	0.076	0.355	1.63e-117	Erythrocyte-like EC-1	C1D
8.75e-122	0.310733	0.073	0.349	2.7e-117	Erythrocyte-like EC-1	EIF3B
9.74e-122	0.362067	0.115	0.43	3.01e-117	Erythrocyte-like EC-1	TALDO1
1.33e-121	0.413778	0.124	0.448	4.09e-117	Erythrocyte-like EC-1	POLR2G
1.37e-121	0.403101	0.16	0.521	4.23e-117	Erythrocyte-like EC-1	RSL24D1
1.53e-121	0.276623	0.092	0.387	4.71e-117	Erythrocyte-like EC-1	ANP32E
2.37e-121	0.321534	0.122	0.445	7.31e-117	Erythrocyte-like EC-1	C1QBP
2.86e-121	0.394428	0.097	0.395	8.83e-117	Erythrocyte-like EC-1	UFM1
3.06e-121	0.322457	0.073	0.35	9.45e-117	Erythrocyte-like EC-1	MPC2
3.32e-121	0.392949	0.173	0.546	1.03e-116	Erythrocyte-like EC-1	ANAPC16
4.21e-121	0.305886	0.082	0.366	1.3e-116	Erythrocyte-like EC-1	PRDX3
5.22e-121	0.332775	0.083	0.368	1.61e-116	Erythrocyte-like EC-1	EIF4A3
5.67e-121	0.273151	0.071	0.344	1.75e-116	Erythrocyte-like EC-1	OLA1
1.37e-120	0.564344	0.132	0.465	4.23e-116	Erythrocyte-like EC-1	MRPL20
3.18e-120	0.436588	0.093	0.386	9.83e-116	Erythrocyte-like EC-1	STUB1
3.66e-120	0.258786	0.058	0.318	1.13e-115	Erythrocyte-like EC-1	AKIRIN1
3.89e-120	0.300471	0.201	0.597	1.2e-115	Erythrocyte-like EC-1	CFDP1
4.07e-120	0.395478	0.151	0.501	1.26e-115	Erythrocyte-like EC-1	KRT10
4.39e-120	0.430051	0.126	0.451	1.35e-115	Erythrocyte-like EC-1	PSMB4
5.27e-120	0.352843	0.166	0.529	1.63e-115	Erythrocyte-like EC-1	MICOS10
6.4e-120	0.378849	0.073	0.347	1.97e-115	Erythrocyte-like EC-1	SDHD
6.51e-120	0.251494	0.073	0.348	2.01e-115	Erythrocyte-like EC-1	NTHL1
8.91e-120	0.359527	0.187	0.572	2.75e-115	Erythrocyte-like EC-1	MRPL51
1.78e-119	0.370882	0.141	0.478	5.48e-115	Erythrocyte-like EC-1	EIF3M
2.06e-119	0.416233	0.102	0.403	6.35e-115	Erythrocyte-like EC-1	COX17
2.26e-119	0.41816	0.093	0.385	6.96e-115	Erythrocyte-like EC-1	PTOV1
2.27e-119	0.46936	0.134	0.467	7e-115	Erythrocyte-like EC-1	NDUFA5
3.86e-119	0.301416	0.071	0.343	1.19e-114	Erythrocyte-like EC-1	HIKESHI
5.8e-119	0.373809	0.082	0.363	1.79e-114	Erythrocyte-like EC-1	NDUFA7
6.55e-119	0.47876	0.148	0.491	2.02e-114	Erythrocyte-like EC-1	CIAO2B
8.15e-119	0.390581	0.154	0.503	2.51e-114	Erythrocyte-like EC-1	MORF4L2
9.44e-119	0.385649	0.092	0.382	2.91e-114	Erythrocyte-like EC-1	FAM32A
1.12e-118	0.451283	0.121	0.438	3.45e-114	Erythrocyte-like EC-1	NDUFB3
1.16e-118	0.263245	0.175	0.544	3.58e-114	Erythrocyte-like EC-1	EIF5A
1.19e-118	0.281454	0.205	0.603	3.67e-114	Erythrocyte-like EC-1	ATP5F1A
1.5e-118	0.263807	0.057	0.314	4.62e-114	Erythrocyte-like EC-1	IDH3B
2.49e-118	0.461679	0.113	0.424	7.69e-114	Erythrocyte-like EC-1	PSMC3
3.06e-118	0.388013	0.072	0.343	9.45e-114	Erythrocyte-like EC-1	DCTN6
3.3e-118	0.298284	0.091	0.379	1.02e-113	Erythrocyte-like EC-1	IDH2
1.25e-117	0.317743	0.078	0.353	3.87e-113	Erythrocyte-like EC-1	NDUFAF8
1.48e-117	0.316192	0.052	0.303	4.57e-113	Erythrocyte-like EC-1	AIP
1.49e-117	0.310118	0.122	0.438	4.6e-113	Erythrocyte-like EC-1	STXBP6
3.03e-117	0.369748	0.093	0.381	9.35e-113	Erythrocyte-like EC-1	EPB41L4A-AS1
3.37e-117	0.397848	0.068	0.335	1.04e-112	Erythrocyte-like EC-1	MAF1
5.42e-117	0.334857	0.075	0.346	1.67e-112	Erythrocyte-like EC-1	SUCLG1
9.33e-117	0.401426	0.079	0.353	2.88e-112	Erythrocyte-like EC-1	CHMP4B
9.63e-117	0.299081	0.067	0.33	2.97e-112	Erythrocyte-like EC-1	ETF1
1.3e-116	0.338524	0.15	0.491	4.01e-112	Erythrocyte-like EC-1	PHB2
1.61e-116	0.295626	0.072	0.341	4.96e-112	Erythrocyte-like EC-1	MRPL34
1.67e-116	0.352467	0.088	0.371	5.16e-112	Erythrocyte-like EC-1	MLF2
2.55e-116	0.422077	0.143	0.477	7.87e-112	Erythrocyte-like EC-1	UXT
3.93e-116	0.283846	0.072	0.34	1.21e-111	Erythrocyte-like EC-1	PTRHD1
4.14e-116	0.256703	0.047	0.29	1.28e-111	Erythrocyte-like EC-1	GTPBP4
5.29e-116	0.418914	0.087	0.368	1.63e-111	Erythrocyte-like EC-1	NIFK
8.19e-116	0.426359	0.086	0.367	2.53e-111	Erythrocyte-like EC-1	ISCU
8.61e-116	0.357432	0.18	0.549	2.66e-111	Erythrocyte-like EC-1	SNRPD1
8.76e-116	0.404015	0.126	0.444	2.7e-111	Erythrocyte-like EC-1	FKBP3
9.8e-116	0.523117	0.08	0.355	3.02e-111	Erythrocyte-like EC-1	DPY30
2.24e-115	0.413045	0.173	0.534	6.9e-111	Erythrocyte-like EC-1	CDK2AP1
2.33e-115	0.375371	0.073	0.341	7.18e-111	Erythrocyte-like EC-1	TMEM141
3.29e-115	0.345696	0.151	0.491	1.01e-110	Erythrocyte-like EC-1	TIMM8B
3.66e-115	0.504179	0.129	0.448	1.13e-110	Erythrocyte-like EC-1	SNRPC
4.71e-115	0.2672	0.061	0.318	1.45e-110	Erythrocyte-like EC-1	SORBS3
5.02e-115	0.250934	0.082	0.355	1.55e-110	Erythrocyte-like EC-1	CAVIN3
8.23e-115	0.296479	0.072	0.338	2.54e-110	Erythrocyte-like EC-1	CLTB
1.02e-114	0.35536	0.069	0.332	3.16e-110	Erythrocyte-like EC-1	UBE2V2
2.15e-114	0.35095	0.074	0.341	6.63e-110	Erythrocyte-like EC-1	CIB1
3.51e-114	0.28794	0.081	0.354	1.08e-109	Erythrocyte-like EC-1	NOP58
4.54e-114	0.369804	0.176	0.539	1.4e-109	Erythrocyte-like EC-1	BANF1
4.95e-114	0.285942	0.055	0.303	1.53e-109	Erythrocyte-like EC-1	IDH3G
5.3e-114	0.503037	0.116	0.421	1.64e-109	Erythrocyte-like EC-1	TMEM256
8.58e-114	0.260269	0.163	0.508	2.65e-109	Erythrocyte-like EC-1	CACYBP
8.65e-114	0.312038	0.077	0.346	2.67e-109	Erythrocyte-like EC-1	NDUFS3
8.88e-114	0.278292	0.198	0.58	2.74e-109	Erythrocyte-like EC-1	COX8A
1.29e-113	0.284722	0.085	0.36	3.97e-109	Erythrocyte-like EC-1	TMEM98
2e-113	0.310945	0.188	0.56	6.18e-109	Erythrocyte-like EC-1	NAA38
2.76e-113	0.335424	0.071	0.333	8.51e-109	Erythrocyte-like EC-1	MRPS7
2.81e-113	0.382368	0.086	0.363	8.67e-109	Erythrocyte-like EC-1	TOMM22
3.62e-113	0.509935	0.105	0.399	1.12e-108	Erythrocyte-like EC-1	GTF2H5
3.72e-113	0.260379	0.06	0.311	1.15e-108	Erythrocyte-like EC-1	SNX17
3.74e-113	0.293995	0.217	0.62	1.15e-108	Erythrocyte-like EC-1	HNRNPA0
3.9e-113	0.294548	0.192	0.568	1.2e-108	Erythrocyte-like EC-1	EIF3H
5.11e-113	0.288291	0.072	0.335	1.58e-108	Erythrocyte-like EC-1	SNRNP27
5.43e-113	0.387178	0.189	0.565	1.67e-108	Erythrocyte-like EC-1	PSMA2
9.04e-113	0.453231	0.072	0.336	2.79e-108	Erythrocyte-like EC-1	MRPL21
1.01e-112	0.305194	0.213	0.609	3.13e-108	Erythrocyte-like EC-1	CNBP
1.51e-112	0.255703	0.047	0.287	4.66e-108	Erythrocyte-like EC-1	DNM2
2.71e-112	0.417935	0.077	0.345	8.35e-108	Erythrocyte-like EC-1	CCDC124
2.79e-112	0.521188	0.115	0.416	8.62e-108	Erythrocyte-like EC-1	GLRX5
3.97e-112	0.255369	0.227	0.638	1.22e-107	Erythrocyte-like EC-1	COX7B
4.71e-112	0.483683	0.116	0.418	1.45e-107	Erythrocyte-like EC-1	TKT
5.88e-112	0.306596	0.059	0.308	1.81e-107	Erythrocyte-like EC-1	LYRM4
8.44e-112	0.428614	0.087	0.362	2.61e-107	Erythrocyte-like EC-1	CHCHD1
9.41e-112	0.291219	0.059	0.308	2.9e-107	Erythrocyte-like EC-1	MRPL28
1.32e-111	0.28092	0.076	0.339	4.07e-107	Erythrocyte-like EC-1	MRPL11
1.66e-111	0.256437	0.056	0.302	5.12e-107	Erythrocyte-like EC-1	BMERB1
2.38e-111	0.301644	0.065	0.317	7.35e-107	Erythrocyte-like EC-1	COA4
3.43e-111	0.252378	0.05	0.29	1.06e-106	Erythrocyte-like EC-1	SLC25A11
4.76e-111	0.298285	0.211	0.601	1.47e-106	Erythrocyte-like EC-1	RBX1
7.38e-111	0.354274	0.133	0.447	2.28e-106	Erythrocyte-like EC-1	SMS
7.81e-111	0.345649	0.212	0.606	2.41e-106	Erythrocyte-like EC-1	TLE5
1.49e-110	0.364845	0.09	0.365	4.6e-106	Erythrocyte-like EC-1	PAFAH1B3
1.55e-110	0.414758	0.084	0.354	4.79e-106	Erythrocyte-like EC-1	IGBP1
2.23e-110	0.363447	0.074	0.334	6.87e-106	Erythrocyte-like EC-1	NT5C
2.28e-110	0.379794	0.079	0.345	7.04e-106	Erythrocyte-like EC-1	MRPS36
2.3e-110	0.317078	0.21	0.602	7.1e-106	Erythrocyte-like EC-1	ATP5PO
2.47e-110	0.272304	0.219	0.617	7.63e-106	Erythrocyte-like EC-1	VAMP5
2.57e-110	0.254953	0.211	0.601	7.93e-106	Erythrocyte-like EC-1	BRK1
2.93e-110	0.405152	0.062	0.312	9.05e-106	Erythrocyte-like EC-1	TMEM263
3.23e-110	0.300855	0.057	0.302	9.98e-106	Erythrocyte-like EC-1	PSMD6
3.37e-110	0.302232	0.091	0.367	1.04e-105	Erythrocyte-like EC-1	SNHG16
3.85e-110	0.413234	0.074	0.334	1.19e-105	Erythrocyte-like EC-1	FDX1
5.45e-110	0.296339	0.183	0.545	1.68e-105	Erythrocyte-like EC-1	SLC25A5
5.46e-110	0.317854	0.082	0.349	1.69e-105	Erythrocyte-like EC-1	MDFI
6.02e-110	0.272177	0.054	0.295	1.86e-105	Erythrocyte-like EC-1	COPS8
8.45e-110	0.323929	0.054	0.294	2.61e-105	Erythrocyte-like EC-1	CEBPZOS
8.71e-110	0.466167	0.126	0.435	2.69e-105	Erythrocyte-like EC-1	ATP5MC1
1.76e-109	0.256189	0.226	0.627	5.43e-105	Erythrocyte-like EC-1	NEDD8
2.62e-109	0.266366	0.058	0.301	8.09e-105	Erythrocyte-like EC-1	EMC6
3.27e-109	0.368636	0.051	0.289	1.01e-104	Erythrocyte-like EC-1	MPV17
3.76e-109	0.488575	0.072	0.329	1.16e-104	Erythrocyte-like EC-1	ARL16
6.17e-109	0.420877	0.069	0.324	1.9e-104	Erythrocyte-like EC-1	HSD17B10
8.65e-109	0.335549	0.048	0.283	2.67e-104	Erythrocyte-like EC-1	ZNF580
8.84e-109	0.430288	0.102	0.387	2.73e-104	Erythrocyte-like EC-1	GTF3C6
1.19e-108	0.324273	0.086	0.355	3.66e-104	Erythrocyte-like EC-1	CDK4
1.67e-108	0.340127	0.195	0.565	5.16e-104	Erythrocyte-like EC-1	PA2G4
2.51e-108	0.291836	0.063	0.311	7.74e-104	Erythrocyte-like EC-1	DCTPP1
2.58e-108	0.377219	0.055	0.295	7.96e-104	Erythrocyte-like EC-1	PRR13
2.74e-108	0.300265	0.133	0.443	8.45e-104	Erythrocyte-like EC-1	JPT1
3.22e-108	0.557135	0.133	0.446	9.93e-104	Erythrocyte-like EC-1	RSL1D1
3.74e-108	0.326944	0.206	0.584	1.16e-103	Erythrocyte-like EC-1	ROMO1
3.78e-108	0.409866	0.056	0.297	1.17e-103	Erythrocyte-like EC-1	ATG3
5.77e-108	0.322425	0.204	0.581	1.78e-103	Erythrocyte-like EC-1	ENO1
8.75e-108	0.354885	0.061	0.305	2.7e-103	Erythrocyte-like EC-1	MRPL40
1.36e-107	0.301797	0.209	0.596	4.21e-103	Erythrocyte-like EC-1	NDUFB11
2.81e-107	0.307905	0.21	0.593	8.68e-103	Erythrocyte-like EC-1	ATP5MF
4.44e-107	0.48192	0.085	0.351	1.37e-102	Erythrocyte-like EC-1	CENPX
5.25e-107	0.327418	0.082	0.344	1.62e-102	Erythrocyte-like EC-1	MRPS6
6.87e-107	0.541287	0.149	0.474	2.12e-102	Erythrocyte-like EC-1	LSM3
7.77e-107	0.458229	0.068	0.318	2.4e-102	Erythrocyte-like EC-1	MRPS16
9.48e-107	0.290032	0.069	0.319	2.92e-102	Erythrocyte-like EC-1	MRPS26
2.13e-106	0.291053	0.054	0.29	6.58e-102	Erythrocyte-like EC-1	AKIRIN2
2.34e-106	0.295717	0.046	0.274	7.21e-102	Erythrocyte-like EC-1	DPM2
2.85e-106	0.292232	0.234	0.638	8.81e-102	Erythrocyte-like EC-1	UQCRQ
3.65e-106	0.312962	0.066	0.313	1.13e-101	Erythrocyte-like EC-1	CFAP36
4.18e-106	0.384486	0.109	0.396	1.29e-101	Erythrocyte-like EC-1	MRPL18
5.28e-106	0.312305	0.05	0.281	1.63e-101	Erythrocyte-like EC-1	RNF114
5.81e-106	0.538447	0.084	0.348	1.79e-101	Erythrocyte-like EC-1	DGUOK
6.06e-106	0.265179	0.235	0.64	1.87e-101	Erythrocyte-like EC-1	ATP5MPL
6.15e-106	0.353436	0.061	0.303	1.9e-101	Erythrocyte-like EC-1	AZIN1
6.34e-106	0.33905	0.049	0.28	1.96e-101	Erythrocyte-like EC-1	PSENEN
6.36e-106	0.444821	0.088	0.355	1.96e-101	Erythrocyte-like EC-1	IPO5
1.57e-105	0.363313	0.064	0.307	4.84e-101	Erythrocyte-like EC-1	PLEKHO1
1.72e-105	0.401126	0.084	0.345	5.31e-101	Erythrocyte-like EC-1	IDI1
2.09e-105	0.459479	0.133	0.441	6.46e-101	Erythrocyte-like EC-1	PPA1
2.46e-105	0.260198	0.047	0.274	7.59e-101	Erythrocyte-like EC-1	TIMM10
3.11e-105	0.256631	0.068	0.316	9.61e-101	Erythrocyte-like EC-1	TCF15
3.99e-105	0.400336	0.177	0.524	1.23e-100	Erythrocyte-like EC-1	RANBP1
4.04e-105	0.451004	0.072	0.323	1.25e-100	Erythrocyte-like EC-1	MRPL14
4.81e-105	0.554266	0.13	0.435	1.48e-100	Erythrocyte-like EC-1	ADH5
5.19e-105	0.348758	0.067	0.313	1.6e-100	Erythrocyte-like EC-1	DDX50
6.26e-105	0.487419	0.114	0.402	1.93e-100	Erythrocyte-like EC-1	RPL22L1
6.35e-105	0.375683	0.047	0.275	1.96e-100	Erythrocyte-like EC-1	AP2A1
7.53e-105	0.287591	0.066	0.311	2.32e-100	Erythrocyte-like EC-1	CDC42EP1
9.41e-105	0.41264	0.06	0.299	2.9e-100	Erythrocyte-like EC-1	TCEA2
2.19e-104	0.445662	0.057	0.293	6.77e-100	Erythrocyte-like EC-1	MRPL1
2.55e-104	0.302691	0.047	0.272	7.86e-100	Erythrocyte-like EC-1	NDUFAF2
2.89e-104	0.293529	0.218	0.604	8.93e-100	Erythrocyte-like EC-1	ERH
3.16e-104	0.308096	0.051	0.281	9.73e-100	Erythrocyte-like EC-1	LYRM2
4.56e-104	0.411615	0.052	0.283	1.41e-99	Erythrocyte-like EC-1	CHCHD3
7.03e-104	0.251898	0.064	0.304	2.17e-99	Erythrocyte-like EC-1	BIN1
7.89e-104	0.421473	0.075	0.326	2.43e-99	Erythrocyte-like EC-1	SRM
7.92e-104	0.363771	0.056	0.289	2.44e-99	Erythrocyte-like EC-1	C7orf50
8.46e-104	0.323024	0.135	0.44	2.61e-99	Erythrocyte-like EC-1	ARHGAP28
1.11e-103	0.436505	0.065	0.307	3.42e-99	Erythrocyte-like EC-1	CTNNBIP1
1.23e-103	0.294089	0.043	0.265	3.8e-99	Erythrocyte-like EC-1	RPF2
1.26e-103	0.278903	0.057	0.291	3.89e-99	Erythrocyte-like EC-1	TIMMDC1
1.86e-103	0.251562	0.131	0.43	5.73e-99	Erythrocyte-like EC-1	EMP3
3.64e-103	0.278438	0.054	0.285	1.12e-98	Erythrocyte-like EC-1	DYNLT3
4.79e-103	0.321827	0.039	0.255	1.48e-98	Erythrocyte-like EC-1	SFT2D1
8.76e-103	0.370118	0.06	0.295	2.7e-98	Erythrocyte-like EC-1	ANAPC13
1.01e-102	0.457708	0.065	0.307	3.12e-98	Erythrocyte-like EC-1	ALYREF
1.17e-102	0.332305	0.106	0.381	3.61e-98	Erythrocyte-like EC-1	TMEM88
1.39e-102	0.411814	0.062	0.3	4.29e-98	Erythrocyte-like EC-1	MRPL13
1.42e-102	0.341891	0.088	0.348	4.4e-98	Erythrocyte-like EC-1	HMGB3
1.78e-102	0.371193	0.21	0.583	5.5e-98	Erythrocyte-like EC-1	CARHSP1
2.32e-102	0.326476	0.233	0.63	7.16e-98	Erythrocyte-like EC-1	POMP
2.68e-102	0.326778	0.058	0.291	8.27e-98	Erythrocyte-like EC-1	SEPHS1
3.12e-102	0.328652	0.051	0.277	9.62e-98	Erythrocyte-like EC-1	HRAS
3.94e-102	0.360991	0.232	0.63	1.21e-97	Erythrocyte-like EC-1	SH3BGRL
5.17e-102	0.495208	0.158	0.484	1.6e-97	Erythrocyte-like EC-1	PDCD5
1.13e-101	0.30083	0.214	0.589	3.47e-97	Erythrocyte-like EC-1	PEBP1
1.42e-101	0.291997	0.047	0.268	4.38e-97	Erythrocyte-like EC-1	LIX1L
1.44e-101	0.36118	0.05	0.274	4.44e-97	Erythrocyte-like EC-1	PPCS
1.86e-101	0.432451	0.064	0.301	5.72e-97	Erythrocyte-like EC-1	MRPS33
2.68e-101	0.311139	0.061	0.296	8.25e-97	Erythrocyte-like EC-1	EXOSC8
2.95e-101	0.56444	0.12	0.409	9.11e-97	Erythrocyte-like EC-1	LSM4
3.79e-101	0.30386	0.038	0.251	1.17e-96	Erythrocyte-like EC-1	ZNF770
4.42e-101	0.260037	0.062	0.296	1.36e-96	Erythrocyte-like EC-1	FKBP4
5.23e-101	0.258832	0.054	0.281	1.61e-96	Erythrocyte-like EC-1	PSMC2
5.61e-101	0.485681	0.077	0.326	1.73e-96	Erythrocyte-like EC-1	MRPL47
8.87e-101	0.513997	0.181	0.525	2.74e-96	Erythrocyte-like EC-1	TOMM6
8.92e-101	0.472482	0.058	0.29	2.75e-96	Erythrocyte-like EC-1	BABAM1
1.07e-100	0.398436	0.05	0.273	3.31e-96	Erythrocyte-like EC-1	NFYB
1.26e-100	0.329978	0.054	0.281	3.9e-96	Erythrocyte-like EC-1	DPM1
1.31e-100	0.292163	0.217	0.596	4.04e-96	Erythrocyte-like EC-1	NOP53
1.49e-100	0.450427	0.062	0.296	4.59e-96	Erythrocyte-like EC-1	AC010642.2
1.52e-100	0.360032	0.051	0.276	4.7e-96	Erythrocyte-like EC-1	RARS
1.67e-100	0.320123	0.233	0.627	5.16e-96	Erythrocyte-like EC-1	MRFAP1
2.06e-100	0.473151	0.204	0.569	6.35e-96	Erythrocyte-like EC-1	SF3B6
3e-100	0.283873	0.054	0.28	9.26e-96	Erythrocyte-like EC-1	HSD17B4
3.48e-100	0.313243	0.052	0.276	1.07e-95	Erythrocyte-like EC-1	URM1
4.28e-100	0.489224	0.075	0.321	1.32e-95	Erythrocyte-like EC-1	LSM6
4.58e-100	0.621113	0.089	0.348	1.41e-95	Erythrocyte-like EC-1	ARL3
5.43e-100	0.371309	0.206	0.573	1.68e-95	Erythrocyte-like EC-1	HMGN3
6.13e-100	0.304483	0.047	0.267	1.89e-95	Erythrocyte-like EC-1	SRRT
6.41e-100	0.476139	0.065	0.301	1.98e-95	Erythrocyte-like EC-1	CHCHD5
9.29e-100	0.477049	0.934	0.978	2.86e-95	Erythrocyte-like EC-1	RPS3A
1.96e-99	0.254528	0.042	0.255	6.05e-95	Erythrocyte-like EC-1	API5
2.15e-99	0.379017	0.993	0.997	6.64e-95	Erythrocyte-like EC-1	EEF1A1
2.25e-99	0.452545	0.097	0.362	6.94e-95	Erythrocyte-like EC-1	CFAP20
3.18e-99	0.452274	0.071	0.311	9.82e-95	Erythrocyte-like EC-1	OCIAD2
3.46e-99	0.401677	0.056	0.283	1.07e-94	Erythrocyte-like EC-1	YIF1A
3.62e-99	0.475289	0.099	0.364	1.12e-94	Erythrocyte-like EC-1	NME1
5.2e-99	0.368861	0.048	0.267	1.6e-94	Erythrocyte-like EC-1	FAM192A
1.05e-98	0.4437	0.058	0.287	3.24e-94	Erythrocyte-like EC-1	PDCD2
1.31e-98	0.264456	0.046	0.262	4.05e-94	Erythrocyte-like EC-1	NT5C3B
5.75e-98	0.588295	0.075	0.316	1.77e-93	Erythrocyte-like EC-1	CDC26
5.93e-98	0.646133	0.112	0.387	1.83e-93	Erythrocyte-like EC-1	LSM5
8.19e-98	0.27826	0.11	0.38	2.53e-93	Erythrocyte-like EC-1	HOXA5
8.91e-98	0.430396	0.197	0.551	2.75e-93	Erythrocyte-like EC-1	LSM7
1.13e-97	0.375338	0.069	0.305	3.48e-93	Erythrocyte-like EC-1	PDLIM2
1.96e-97	0.262413	0.054	0.276	6.06e-93	Erythrocyte-like EC-1	CHN1
2.18e-97	0.414061	0.051	0.27	6.72e-93	Erythrocyte-like EC-1	RNF187
2.57e-97	0.383459	0.046	0.26	7.93e-93	Erythrocyte-like EC-1	MRPL38
2.71e-97	0.308066	0.235	0.622	8.35e-93	Erythrocyte-like EC-1	S100A13
2.97e-97	0.445991	0.213	0.582	9.15e-93	Erythrocyte-like EC-1	NDUFB1
3.38e-97	0.416702	0.208	0.574	1.04e-92	Erythrocyte-like EC-1	PRDX6
3.45e-97	0.430729	0.072	0.309	1.06e-92	Erythrocyte-like EC-1	SEC11C
6.76e-97	0.307026	0.046	0.259	2.09e-92	Erythrocyte-like EC-1	PMVK
7.81e-97	0.402726	0.215	0.588	2.41e-92	Erythrocyte-like EC-1	SNRPB
9.49e-97	0.412083	0.094	0.349	2.93e-92	Erythrocyte-like EC-1	NENF
9.63e-97	0.403837	0.048	0.264	2.97e-92	Erythrocyte-like EC-1	CTNNBL1
1.15e-96	0.570599	0.086	0.337	3.54e-92	Erythrocyte-like EC-1	IMPDH2
1.33e-96	0.384631	0.055	0.276	4.1e-92	Erythrocyte-like EC-1	TAF9
1.53e-96	0.393436	0.23	0.619	4.71e-92	Erythrocyte-like EC-1	SRP9
1.68e-96	0.455391	0.084	0.331	5.19e-92	Erythrocyte-like EC-1	FHL1
2.12e-96	0.432216	0.223	0.603	6.55e-92	Erythrocyte-like EC-1	UQCR10
2.83e-96	0.438531	0.053	0.272	8.72e-92	Erythrocyte-like EC-1	CCNC
3.27e-96	0.423069	0.061	0.286	1.01e-91	Erythrocyte-like EC-1	MTREX
3.8e-96	0.291916	0.046	0.259	1.17e-91	Erythrocyte-like EC-1	ZNF358
5.48e-96	0.363552	0.046	0.257	1.69e-91	Erythrocyte-like EC-1	C12orf10
6.46e-96	0.357258	0.052	0.27	1.99e-91	Erythrocyte-like EC-1	SDHB
6.99e-96	0.413039	0.067	0.298	2.16e-91	Erythrocyte-like EC-1	ANXA6
1.39e-95	0.290959	0.054	0.272	4.28e-91	Erythrocyte-like EC-1	RAP2B
1.45e-95	0.445076	0.205	0.563	4.47e-91	Erythrocyte-like EC-1	ANAPC11
2.05e-95	0.452954	0.053	0.27	6.34e-91	Erythrocyte-like EC-1	DAP
2.8e-95	0.44776	0.961	0.987	8.65e-91	Erythrocyte-like EC-1	RPLP1
3e-95	0.272241	0.054	0.271	9.26e-91	Erythrocyte-like EC-1	CMC1
3.51e-95	0.250318	0.051	0.267	1.08e-90	Erythrocyte-like EC-1	SNRPA
3.56e-95	0.361179	0.053	0.269	1.1e-90	Erythrocyte-like EC-1	RNF5
6.69e-95	0.605296	0.07	0.303	2.06e-90	Erythrocyte-like EC-1	DYNLL2
6.89e-95	1.35337	0.602	0.595	2.13e-90	Erythrocyte-like EC-1	HBA2
8.03e-95	0.55771	0.066	0.296	2.48e-90	Erythrocyte-like EC-1	CCNB1IP1
2.06e-94	0.341714	0.075	0.31	6.37e-90	Erythrocyte-like EC-1	CITED2
2.12e-94	0.336246	0.049	0.261	6.55e-90	Erythrocyte-like EC-1	IMMP1L
2.54e-94	0.559342	0.059	0.281	7.83e-90	Erythrocyte-like EC-1	C14orf119
3.06e-94	0.294114	0.044	0.252	9.43e-90	Erythrocyte-like EC-1	ZCCHC3
3.15e-94	0.329092	0.048	0.259	9.71e-90	Erythrocyte-like EC-1	TCEAL3
4.23e-94	0.436766	0.043	0.25	1.31e-89	Erythrocyte-like EC-1	FAM229B
1.82e-93	0.577154	0.202	0.557	5.62e-89	Erythrocyte-like EC-1	SNRPG
3.59e-93	0.377785	0.234	0.617	1.11e-88	Erythrocyte-like EC-1	HSBP1
4.65e-93	0.448445	0.049	0.26	1.43e-88	Erythrocyte-like EC-1	TGIF1
4.77e-93	0.333971	0.061	0.281	1.47e-88	Erythrocyte-like EC-1	MCM7
1.06e-92	0.413193	0.061	0.28	3.27e-88	Erythrocyte-like EC-1	CDC123
1.5e-92	0.336467	0.046	0.252	4.64e-88	Erythrocyte-like EC-1	MRPS11
1.75e-92	0.493604	0.075	0.308	5.41e-88	Erythrocyte-like EC-1	HTATSF1
4.08e-92	0.529406	0.141	0.433	1.26e-87	Erythrocyte-like EC-1	NME4
4.43e-92	0.252267	0.05	0.259	1.37e-87	Erythrocyte-like EC-1	NAPA
4.49e-92	0.380664	0.069	0.295	1.39e-87	Erythrocyte-like EC-1	ABRACL
4.95e-92	0.31563	0.045	0.25	1.53e-87	Erythrocyte-like EC-1	SDHAF2
1.03e-91	0.333649	0.046	0.25	3.19e-87	Erythrocyte-like EC-1	CIAPIN1
1.25e-91	0.280746	0.051	0.26	3.87e-87	Erythrocyte-like EC-1	TMA16
1.66e-91	0.345444	0.055	0.267	5.13e-87	Erythrocyte-like EC-1	ITGAE
2.11e-91	0.422869	0.076	0.307	6.52e-87	Erythrocyte-like EC-1	TSC22D3
2.14e-91	0.32994	0.047	0.252	6.6e-87	Erythrocyte-like EC-1	HAUS1
2.49e-91	0.362964	0.151	0.446	7.69e-87	Erythrocyte-like EC-1	RFLNB
2.5e-91	0.364686	0.059	0.275	7.71e-87	Erythrocyte-like EC-1	LLPH
2.86e-91	0.410134	0.054	0.267	8.81e-87	Erythrocyte-like EC-1	MEA1
3.8e-91	0.539192	0.071	0.297	1.17e-86	Erythrocyte-like EC-1	CNN2
1.5e-90	0.407208	0.057	0.27	4.64e-86	Erythrocyte-like EC-1	EIF4EBP1
1.53e-90	0.330401	0.05	0.256	4.72e-86	Erythrocyte-like EC-1	PTPRN2
2.63e-90	0.490005	0.047	0.25	8.12e-86	Erythrocyte-like EC-1	ERI3
3.04e-90	0.374117	0.067	0.288	9.38e-86	Erythrocyte-like EC-1	DTYMK
5.05e-90	0.578041	0.061	0.278	1.56e-85	Erythrocyte-like EC-1	ACAA2
5.55e-90	0.347174	0.053	0.261	1.71e-85	Erythrocyte-like EC-1	SMIM15
5.89e-90	0.275894	0.265	0.672	1.82e-85	Erythrocyte-like EC-1	SAP18
8.91e-90	0.455499	0.055	0.264	2.75e-85	Erythrocyte-like EC-1	COA6
1.64e-89	0.40665	0.242	0.628	5.05e-85	Erythrocyte-like EC-1	SOD1
6.57e-89	0.605706	0.177	0.497	2.03e-84	Erythrocyte-like EC-1	SNHG32
1.24e-88	0.288437	0.232	0.598	3.83e-84	Erythrocyte-like EC-1	TXN
4.59e-88	0.512025	0.054	0.26	1.41e-83	Erythrocyte-like EC-1	FMC1
5.55e-88	0.321677	0.245	0.627	1.71e-83	Erythrocyte-like EC-1	NREP
7.42e-88	0.478901	0.063	0.277	2.29e-83	Erythrocyte-like EC-1	HSPB11
1.59e-87	0.518604	0.05	0.253	4.91e-83	Erythrocyte-like EC-1	PFDN6
1.7e-87	0.45988	0.198	0.533	5.26e-83	Erythrocyte-like EC-1	SNHG8
3.71e-87	0.429085	0.051	0.253	1.14e-82	Erythrocyte-like EC-1	PAXX
4.18e-87	0.261543	0.28	0.694	1.29e-82	Erythrocyte-like EC-1	PTGES3
8.44e-87	0.614196	0.104	0.354	2.6e-82	Erythrocyte-like EC-1	ARHGDIB
9.18e-87	0.318464	0.098	0.341	2.83e-82	Erythrocyte-like EC-1	PPP1R14A
9.62e-87	0.524002	0.121	0.384	2.97e-82	Erythrocyte-like EC-1	ENAH
1.65e-86	0.270357	0.057	0.262	5.1e-82	Erythrocyte-like EC-1	ADORA2A
3.01e-86	0.38636	0.07	0.287	9.29e-82	Erythrocyte-like EC-1	RND3
3.25e-86	0.726833	0.166	0.471	1e-81	Erythrocyte-like EC-1	CSRP1
3.63e-86	0.362114	0.25	0.638	1.12e-81	Erythrocyte-like EC-1	SEC61G
7.48e-86	0.515473	0.075	0.296	2.31e-81	Erythrocyte-like EC-1	SKA2
1.39e-85	0.57188	0.066	0.279	4.27e-81	Erythrocyte-like EC-1	CETN2
1.69e-85	0.462786	0.204	0.538	5.21e-81	Erythrocyte-like EC-1	DUT
2.18e-85	0.273182	0.281	0.692	6.73e-81	Erythrocyte-like EC-1	GNG5
2.74e-85	0.557589	0.058	0.264	8.45e-81	Erythrocyte-like EC-1	BCAS2
3.32e-85	0.342265	0.051	0.251	1.02e-80	Erythrocyte-like EC-1	BLVRB
1.09e-84	0.412331	0.053	0.252	3.37e-80	Erythrocyte-like EC-1	TFDP1
1.22e-84	0.314419	0.233	0.595	3.76e-80	Erythrocyte-like EC-1	ANP32B
1.26e-84	0.371238	0.248	0.627	3.9e-80	Erythrocyte-like EC-1	PRMT1
3.58e-84	0.634021	0.095	0.33	1.11e-79	Erythrocyte-like EC-1	GCSH
4.9e-84	0.596567	0.06	0.266	1.51e-79	Erythrocyte-like EC-1	SNHG9
9.15e-84	0.427775	0.053	0.251	2.82e-79	Erythrocyte-like EC-1	MAGOHB
8.05e-83	0.522587	0.212	0.552	2.48e-78	Erythrocyte-like EC-1	SNRPF
1.3e-82	0.601283	0.094	0.326	4e-78	Erythrocyte-like EC-1	IFI27L2
1.45e-82	0.5232	0.061	0.264	4.46e-78	Erythrocyte-like EC-1	PAICS
1.7e-82	0.525229	0.059	0.261	5.25e-78	Erythrocyte-like EC-1	MRPL17
2.39e-82	0.272023	0.288	0.699	7.37e-78	Erythrocyte-like EC-1	RPL36AL
8.75e-82	0.697109	0.058	0.257	2.7e-77	Erythrocyte-like EC-1	CMSS1
1.64e-81	0.381011	0.055	0.252	5.06e-77	Erythrocyte-like EC-1	MTLN
2.23e-81	0.40695	0.249	0.618	6.88e-77	Erythrocyte-like EC-1	H1FX
6.96e-81	0.656482	0.095	0.325	2.15e-76	Erythrocyte-like EC-1	TUBA1C
1.02e-80	0.523675	0.125	0.38	3.13e-76	Erythrocyte-like EC-1	HMGA1
6.02e-80	0.420178	0.064	0.266	1.86e-75	Erythrocyte-like EC-1	PTPRD
2.1e-79	0.313596	0.165	0.443	6.47e-75	Erythrocyte-like EC-1	IL32
3.76e-78	0.367956	0.269	0.655	1.16e-73	Erythrocyte-like EC-1	PRDX2
7.21e-78	0.469986	0.244	0.612	2.22e-73	Erythrocyte-like EC-1	SNRPE
1.83e-77	0.447968	0.068	0.269	5.65e-73	Erythrocyte-like EC-1	SLC40A1
3.43e-77	0.349404	0.197	0.505	1.06e-72	Erythrocyte-like EC-1	TPM1
6.69e-77	0.507995	0.059	0.25	2.06e-72	Erythrocyte-like EC-1	ZSCAN16-AS1
9.97e-77	0.429057	0.275	0.669	3.08e-72	Erythrocyte-like EC-1	TBCA
2.71e-76	0.613873	0.066	0.263	8.37e-72	Erythrocyte-like EC-1	ERRFI1
3.55e-76	0.648275	0.105	0.335	1.1e-71	Erythrocyte-like EC-1	CEBPB
3.69e-76	0.296948	0.276	0.66	1.14e-71	Erythrocyte-like EC-1	NDUFS5
4.75e-76	0.559288	0.069	0.268	1.47e-71	Erythrocyte-like EC-1	KPNA2
1.25e-75	0.355408	0.258	0.627	3.87e-71	Erythrocyte-like EC-1	RAN
1.54e-75	0.436978	0.088	0.301	4.77e-71	Erythrocyte-like EC-1	CKS1B
4.24e-75	0.397359	0.264	0.642	1.31e-70	Erythrocyte-like EC-1	GPX4
9.71e-75	0.37999	0.134	0.382	3e-70	Erythrocyte-like EC-1	ODC1
2.29e-74	0.461944	0.247	0.607	7.07e-70	Erythrocyte-like EC-1	ATP5MC3
1.64e-73	0.307595	0.266	0.623	5.07e-69	Erythrocyte-like EC-1	SLC9A3R2
2.02e-73	0.53472	0.172	0.454	6.24e-69	Erythrocyte-like EC-1	LBH
7.44e-73	0.588983	0.084	0.289	2.3e-68	Erythrocyte-like EC-1	CTSC
9.02e-73	0.350516	0.184	0.468	2.78e-68	Erythrocyte-like EC-1	HMGB2
3.27e-72	0.617938	0.165	0.439	1.01e-67	Erythrocyte-like EC-1	LMO4
4.62e-72	0.82437	0.078	0.278	1.42e-67	Erythrocyte-like EC-1	RAB34
6.26e-71	0.373337	0.086	0.289	1.93e-66	Erythrocyte-like EC-1	COL5A2
1.41e-69	0.298416	0.305	0.706	4.36e-65	Erythrocyte-like EC-1	ATP5ME
4.26e-69	0.675427	0.066	0.25	1.32e-64	Erythrocyte-like EC-1	VEGFA
1.34e-68	0.720666	0.09	0.293	4.14e-64	Erythrocyte-like EC-1	CKS2
2.34e-68	0.466494	0.271	0.643	7.23e-64	Erythrocyte-like EC-1	SNRPD2
2.61e-67	0.373268	0.307	0.707	8.04e-63	Erythrocyte-like EC-1	ARPC3
1.16e-66	0.351093	0.269	0.614	3.58e-62	Erythrocyte-like EC-1	CYB5A
1.26e-66	0.613322	0.227	0.527	3.89e-62	Erythrocyte-like EC-1	AL627171.2
6.42e-66	0.692033	0.104	0.314	1.98e-61	Erythrocyte-like EC-1	MYL9
9.53e-66	0.319613	0.308	0.708	2.94e-61	Erythrocyte-like EC-1	SELENOH
1.02e-65	0.437183	0.899	0.969	3.15e-61	Erythrocyte-like EC-1	RPL17
4.17e-65	0.373102	0.3	0.688	1.29e-60	Erythrocyte-like EC-1	COMMD6
8.65e-65	0.561467	0.085	0.276	2.67e-60	Erythrocyte-like EC-1	HIST1H1E
1.73e-63	0.388427	0.158	0.402	5.35e-59	Erythrocyte-like EC-1	TPM2
4.43e-63	0.3941	0.312	0.711	1.37e-58	Erythrocyte-like EC-1	SUB1
6.47e-63	0.438213	0.242	0.566	1.99e-58	Erythrocyte-like EC-1	LDHB
9.11e-62	0.688698	0.125	0.342	2.81e-57	Erythrocyte-like EC-1	STARD4-AS1
3.08e-61	0.267053	0.328	0.729	9.49e-57	Erythrocyte-like EC-1	TOMM7
9.34e-60	0.695205	0.08	0.258	2.88e-55	Erythrocyte-like EC-1	PCNA
2.38e-59	0.251695	0.321	0.713	7.33e-55	Erythrocyte-like EC-1	GABARAP
2.75e-59	0.336492	0.311	0.696	8.49e-55	Erythrocyte-like EC-1	CIRBP
7.63e-59	0.540442	0.144	0.369	2.35e-54	Erythrocyte-like EC-1	COL6A1
1.12e-58	0.587703	0.096	0.284	3.47e-54	Erythrocyte-like EC-1	THBS1
2.4e-58	0.356284	0.95	0.985	7.41e-54	Erythrocyte-like EC-1	RPS23
3.09e-58	0.520564	0.122	0.329	9.53e-54	Erythrocyte-like EC-1	MYLK
5.56e-58	0.273026	0.332	0.736	1.71e-53	Erythrocyte-like EC-1	EDF1
1.28e-57	0.351957	0.966	0.988	3.96e-53	Erythrocyte-like EC-1	RPL41
1.64e-57	0.336977	0.973	0.992	5.07e-53	Erythrocyte-like EC-1	TPT1
1.54e-56	0.470461	0.277	0.622	4.74e-52	Erythrocyte-like EC-1	C12orf57
3.63e-56	0.481493	0.083	0.255	1.12e-51	Erythrocyte-like EC-1	CDH11
4.46e-56	0.405036	0.158	0.386	1.37e-51	Erythrocyte-like EC-1	ZEB2
9.45e-56	0.340675	0.328	0.717	2.91e-51	Erythrocyte-like EC-1	BEX3
5.42e-54	0.315997	0.97	0.99	1.67e-49	Erythrocyte-like EC-1	RPL13
6.87e-54	0.464613	0.102	0.284	2.12e-49	Erythrocyte-like EC-1	PEG10
7.67e-54	0.335376	0.949	0.985	2.37e-49	Erythrocyte-like EC-1	RPS12
1.89e-53	0.349705	0.324	0.699	5.83e-49	Erythrocyte-like EC-1	S100A11
2.34e-53	0.598694	0.102	0.284	7.23e-49	Erythrocyte-like EC-1	CCN1
2.71e-53	0.371429	0.901	0.973	8.36e-49	Erythrocyte-like EC-1	RPL30
5.14e-52	0.438551	0.115	0.301	1.58e-47	Erythrocyte-like EC-1	PLAC9
1.56e-51	0.380548	0.903	0.979	4.81e-47	Erythrocyte-like EC-1	RPS24
2.52e-50	0.265859	0.35	0.743	7.77e-46	Erythrocyte-like EC-1	ELOB
3.22e-49	1.22534	0.497	0.501	9.93e-45	Erythrocyte-like EC-1	HBG1
2.45e-48	0.318505	0.349	0.734	7.55e-44	Erythrocyte-like EC-1	DSTN
1.26e-47	0.373084	0.219	0.472	3.89e-43	Erythrocyte-like EC-1	ID2
1.15e-46	0.260319	0.349	0.72	3.54e-42	Erythrocyte-like EC-1	PPDPF
2.97e-46	0.430851	0.861	0.965	9.16e-42	Erythrocyte-like EC-1	RPL21
3.07e-46	0.409588	0.877	0.962	9.47e-42	Erythrocyte-like EC-1	RPL9
1.27e-45	0.342021	0.912	0.975	3.93e-41	Erythrocyte-like EC-1	RPL26
5.37e-45	0.396725	0.87	0.961	1.66e-40	Erythrocyte-like EC-1	RPL13A
1.09e-44	0.348894	0.925	0.977	3.35e-40	Erythrocyte-like EC-1	RPL32
1.49e-44	0.34293	0.356	0.738	4.6e-40	Erythrocyte-like EC-1	UBL5
7.62e-44	0.370876	0.923	0.978	2.35e-39	Erythrocyte-like EC-1	RPS27
7.88e-43	0.347179	0.913	0.974	2.43e-38	Erythrocyte-like EC-1	RPS27A
2.43e-42	0.2835	0.367	0.756	7.49e-38	Erythrocyte-like EC-1	ATP5MG
4.05e-42	1.33614	0.47	0.466	1.25e-37	Erythrocyte-like EC-1	HBA1
1.1e-39	0.327383	0.367	0.748	3.4e-35	Erythrocyte-like EC-1	SRSF3
6.08e-39	0.620757	0.299	0.621	1.88e-34	Erythrocyte-like EC-1	SNHG6
2.24e-38	0.357043	0.874	0.964	6.9e-34	Erythrocyte-like EC-1	RPS7
4.22e-38	0.38318	0.881	0.964	1.3e-33	Erythrocyte-like EC-1	RPL35A
7.85e-38	0.395997	0.868	0.961	2.42e-33	Erythrocyte-like EC-1	RPL39
1.75e-37	0.386574	0.866	0.959	5.39e-33	Erythrocyte-like EC-1	RPL5
2.01e-37	0.310706	0.918	0.979	6.21e-33	Erythrocyte-like EC-1	RPL11
2.93e-37	0.385208	0.877	0.966	9.05e-33	Erythrocyte-like EC-1	RPL6
3.31e-36	0.349667	0.917	0.974	1.02e-31	Erythrocyte-like EC-1	RPL37
3.95e-36	0.453139	0.788	0.928	1.22e-31	Erythrocyte-like EC-1	RPL10A
4.72e-36	0.337519	0.884	0.966	1.46e-31	Erythrocyte-like EC-1	RPS19
2.99e-35	0.352977	0.913	0.977	9.22e-31	Erythrocyte-like EC-1	RPL34
3.14e-35	0.375755	0.874	0.965	9.69e-31	Erythrocyte-like EC-1	RPS6
5.44e-35	0.258593	0.321	0.585	1.68e-30	Erythrocyte-like EC-1	H19
6.25e-35	0.290653	0.944	0.981	1.93e-30	Erythrocyte-like EC-1	RPS18
6.88e-35	0.515591	0.224	0.447	2.12e-30	Erythrocyte-like EC-1	EGR1
8.79e-35	0.252708	0.387	0.775	2.71e-30	Erythrocyte-like EC-1	RHOA
1.46e-33	0.377586	0.828	0.95	4.5e-29	Erythrocyte-like EC-1	RPL24
3.82e-33	0.367479	0.232	0.457	1.18e-28	Erythrocyte-like EC-1	RPS4Y1
6.65e-33	0.351955	0.369	0.718	2.05e-28	Erythrocyte-like EC-1	HMGN2
7.66e-33	0.360722	0.331	0.622	2.36e-28	Erythrocyte-like EC-1	ID3
1.12e-32	0.301926	0.96	0.989	3.45e-28	Erythrocyte-like EC-1	TMSB4X
2.13e-32	0.26568	0.406	0.795	6.58e-28	Erythrocyte-like EC-1	MYL12B
2.21e-32	0.384435	0.376	0.744	6.82e-28	Erythrocyte-like EC-1	GSTP1
6.53e-32	0.30578	0.907	0.971	2.02e-27	Erythrocyte-like EC-1	RPS14
9.23e-32	0.342023	0.377	0.742	2.85e-27	Erythrocyte-like EC-1	NDUFA4
1.23e-31	0.427598	0.802	0.942	3.78e-27	Erythrocyte-like EC-1	RPS13
1.89e-31	0.309422	0.876	0.964	5.82e-27	Erythrocyte-like EC-1	RPL7A
4.89e-31	0.254069	0.42	0.809	1.51e-26	Erythrocyte-like EC-1	HNRNPA3
2.99e-30	0.268472	0.954	0.986	9.23e-26	Erythrocyte-like EC-1	RPS8
5.61e-30	0.879977	0.118	0.255	1.73e-25	Erythrocyte-like EC-1	RARRES2
6.55e-30	0.281784	0.403	0.77	2.02e-25	Erythrocyte-like EC-1	NCL
9.07e-30	0.472475	0.745	0.908	2.8e-25	Erythrocyte-like EC-1	RPLP0
8.94e-28	0.322521	0.889	0.969	2.76e-23	Erythrocyte-like EC-1	RPS15A
1.06e-27	0.377805	0.385	0.756	3.27e-23	Erythrocyte-like EC-1	OAZ1
1.33e-27	0.462834	0.362	0.689	4.1e-23	Erythrocyte-like EC-1	HSPE1
1.36e-27	0.398523	0.786	0.931	4.21e-23	Erythrocyte-like EC-1	RPL27A
3.51e-27	0.368039	0.385	0.75	1.08e-22	Erythrocyte-like EC-1	COX6C
2.28e-26	0.407228	0.385	0.736	7.02e-22	Erythrocyte-like EC-1	GAS5
7.01e-26	1.00014	0.126	0.259	2.16e-21	Erythrocyte-like EC-1	FBLN1
7.12e-26	0.419906	0.761	0.923	2.2e-21	Erythrocyte-like EC-1	RPL7
1.03e-25	0.283312	0.904	0.966	3.17e-21	Erythrocyte-like EC-1	RPS2
1.4e-25	0.258808	0.408	0.772	4.33e-21	Erythrocyte-like EC-1	EEF1D
8.85e-25	0.284789	0.891	0.967	2.73e-20	Erythrocyte-like EC-1	RPL3
1.01e-24	0.29132	0.399	0.751	3.12e-20	Erythrocyte-like EC-1	SLC25A6
3.51e-24	0.349833	0.399	0.755	1.08e-19	Erythrocyte-like EC-1	CHCHD2
3.72e-24	0.370411	0.786	0.938	1.15e-19	Erythrocyte-like EC-1	RPL22
5.66e-24	0.321238	0.849	0.952	1.75e-19	Erythrocyte-like EC-1	RPS3
7.87e-24	0.280987	0.956	0.987	2.43e-19	Erythrocyte-like EC-1	PTMA
3.49e-23	0.273626	0.901	0.969	1.08e-18	Erythrocyte-like EC-1	RPL15
9.28e-23	0.422444	0.746	0.927	2.86e-18	Erythrocyte-like EC-1	RPL35
1.21e-21	0.286085	0.418	0.78	3.72e-17	Erythrocyte-like EC-1	ATP5MC2
1.29e-21	0.411101	0.804	0.929	3.97e-17	Erythrocyte-like EC-1	RPS29
1.32e-21	0.317794	0.881	0.97	4.08e-17	Erythrocyte-like EC-1	RPL37A
1.5e-21	0.31445	0.821	0.94	4.64e-17	Erythrocyte-like EC-1	RPL18
1.74e-19	0.376308	0.758	0.927	5.37e-15	Erythrocyte-like EC-1	RPS16
1.47e-18	0.509321	0.67	0.884	4.55e-14	Erythrocyte-like EC-1	RPL31
2.05e-18	0.325734	0.819	0.944	6.34e-14	Erythrocyte-like EC-1	RPL12
5.16e-18	0.258815	0.871	0.966	1.59e-13	Erythrocyte-like EC-1	RPS4X
1.53e-17	0.303588	0.821	0.943	4.72e-13	Erythrocyte-like EC-1	RPL29
3.47e-17	0.391644	0.747	0.921	1.07e-12	Erythrocyte-like EC-1	RPL23A
4.05e-17	0.46025	0.708	0.899	1.25e-12	Erythrocyte-like EC-1	RPS20
1.36e-16	0.329233	0.788	0.937	4.2e-12	Erythrocyte-like EC-1	RPS11
1.42e-16	0.286155	0.843	0.958	4.39e-12	Erythrocyte-like EC-1	RPL19
2.9e-16	0.291211	0.454	0.807	8.95e-12	Erythrocyte-like EC-1	SET
6.86e-16	0.405687	0.737	0.916	2.12e-11	Erythrocyte-like EC-1	RPL23
1.07e-15	0.47425	0.407	0.744	3.3e-11	Erythrocyte-like EC-1	EIF3E
4.75e-15	0.350185	0.758	0.933	1.47e-10	Erythrocyte-like EC-1	RPS25
7.3e-15	0.302414	0.442	0.797	2.25e-10	Erythrocyte-like EC-1	SUMO2
1.32e-14	0.37268	0.747	0.926	4.06e-10	Erythrocyte-like EC-1	RPL36A
1.36e-14	0.286936	0.457	0.766	4.19e-10	Erythrocyte-like EC-1	RPS10
5.4e-14	0.254309	0.834	0.952	1.67e-09	Erythrocyte-like EC-1	RPS15
5.85e-14	0.262671	0.464	0.798	1.8e-09	Erythrocyte-like EC-1	MIF
1.09e-13	0.345008	0.445	0.78	3.36e-09	Erythrocyte-like EC-1	NAP1L1
1.24e-13	0.258113	0.464	0.81	3.81e-09	Erythrocyte-like EC-1	EIF4A1
6.21e-13	0.433158	0.693	0.899	1.92e-08	Erythrocyte-like EC-1	RPL38
1.55e-12	0.322894	0.461	0.816	4.78e-08	Erythrocyte-like EC-1	TMA7
1.67e-12	0.259925	0.833	0.952	5.16e-08	Erythrocyte-like EC-1	RPL18A
2.44e-12	0.339905	0.473	0.804	7.53e-08	Erythrocyte-like EC-1	PFN1
3.94e-12	0.314131	0.752	0.928	1.21e-07	Erythrocyte-like EC-1	RPL14
6.97e-12	0.327724	0.76	0.922	2.15e-07	Erythrocyte-like EC-1	FTL
9.88e-11	0.480936	0.709	0.892	3.05e-06	Erythrocyte-like EC-1	RPS26
4.8e-10	0.260264	0.822	0.946	1.48e-05	Erythrocyte-like EC-1	ACTG1
7e-10	0.303874	0.742	0.932	2.16e-05	Erythrocyte-like EC-1	NACA
7.6e-10	0.276064	0.5	0.831	2.34e-05	Erythrocyte-like EC-1	STMN1
8.56e-10	0.501374	0.622	0.871	2.64e-05	Erythrocyte-like EC-1	NPM1
1.26e-09	1.36038	0.283	0.28	3.88e-05	Erythrocyte-like EC-1	HBB
1.27e-08	0.276504	0.773	0.934	0.00039095	Erythrocyte-like EC-1	RPL8
3.1e-08	0.263455	0.782	0.943	0.00095675	Erythrocyte-like EC-1	RPLP2
3.15e-08	0.464315	0.619	0.874	0.00097201	Erythrocyte-like EC-1	HNRNPA1
1.59e-07	0.796411	0.208	0.313	0.00489973	Erythrocyte-like EC-1	VCAN
2.68e-07	0.322392	0.704	0.894	0.00826038	Erythrocyte-like EC-1	RPS5
2.73e-07	0.389993	0.636	0.876	0.00843708	Erythrocyte-like EC-1	RPL27
1.95e-06	0.951414	0.2	0.295	0.0602727	Erythrocyte-like EC-1	COL6A3
2.93e-06	0.332881	0.493	0.825	0.0904222	Erythrocyte-like EC-1	PFDN5
7.69e-06	0.486097	0.397	0.584	0.237191	Erythrocyte-like EC-1	RGCC
8.85e-06	0.39663	0.647	0.88	0.272906	Erythrocyte-like EC-1	RPS17
1.21e-05	0.392865	0.487	0.788	0.373408	Erythrocyte-like EC-1	H2AFZ
2.06e-05	0.329038	0.713	0.923	0.636046	Erythrocyte-like EC-1	HMGB1
3.84e-05	0.365306	0.478	0.762	1	Erythrocyte-like EC-1	TUBA1B
4.32e-05	1.15989	0.299	0.331	1	Erythrocyte-like EC-1	SCGB3A2
7.1e-05	0.363747	0.417	0.575	1	Erythrocyte-like EC-1	HPGD
0.00028648	0.257966	0.529	0.838	1	Erythrocyte-like EC-1	RPL4
0.00093802	0.350398	0.619	0.859	1	Erythrocyte-like EC-1	RPSA
0.00192076	0.311785	0.527	0.836	1	Erythrocyte-like EC-1	BTF3
0.00851686	0.279937	0.657	0.9	1	Erythrocyte-like EC-1	UBA52
2.85e-42	0.303732	0.153	0.342	8.79e-38	Erythrocyte-like EC-2	PLEKHG1
3.67e-37	0.290621	0.19	0.382	1.13e-32	Erythrocyte-like EC-2	SHANK3
6.43e-36	0.29133	0.127	0.286	1.98e-31	Erythrocyte-like EC-2	NOVA2
2.58e-35	0.265682	0.194	0.378	7.95e-31	Erythrocyte-like EC-2	SOS1
4.7e-35	0.268372	0.149	0.317	1.45e-30	Erythrocyte-like EC-2	GALNT18
1.84e-34	0.39066	0.175	0.354	5.67e-30	Erythrocyte-like EC-2	RGS12
4.03e-34	0.263563	0.184	0.362	1.24e-29	Erythrocyte-like EC-2	MYO1C
4.77e-34	0.288743	0.167	0.339	1.47e-29	Erythrocyte-like EC-2	PAXBP1
1.29e-33	0.279797	0.171	0.344	3.98e-29	Erythrocyte-like EC-2	TANC1
4.69e-33	0.391485	0.18	0.354	1.45e-28	Erythrocyte-like EC-2	CYFIP1
1.45e-32	0.275513	0.123	0.27	4.49e-28	Erythrocyte-like EC-2	DELE1
2.28e-32	0.286404	0.118	0.262	7.04e-28	Erythrocyte-like EC-2	PSME4
2.56e-32	0.41154	0.171	0.339	7.89e-28	Erythrocyte-like EC-2	TRIO
2.67e-32	0.254554	0.214	0.398	8.23e-28	Erythrocyte-like EC-2	KIAA1109
3.42e-32	0.347755	0.163	0.326	1.05e-27	Erythrocyte-like EC-2	PPP6R3
9.88e-32	0.263744	0.123	0.265	3.05e-27	Erythrocyte-like EC-2	ARID2
1.06e-31	0.257793	0.153	0.31	3.28e-27	Erythrocyte-like EC-2	SUCO
1.36e-31	0.273857	0.128	0.275	4.2e-27	Erythrocyte-like EC-2	PCGF3
3.69e-31	0.300751	0.186	0.354	1.14e-26	Erythrocyte-like EC-2	DGKE
6.41e-31	0.263662	0.167	0.329	1.98e-26	Erythrocyte-like EC-2	OGT
1.07e-30	0.367585	0.17	0.331	3.3e-26	Erythrocyte-like EC-2	MKLN1
1.63e-30	0.282102	0.116	0.254	5.02e-26	Erythrocyte-like EC-2	RIN2
1.66e-30	0.259628	0.151	0.303	5.11e-26	Erythrocyte-like EC-2	ABLIM1
3.19e-30	0.326399	0.168	0.327	9.83e-26	Erythrocyte-like EC-2	EHMT1
4.11e-30	0.314307	0.207	0.386	1.27e-25	Erythrocyte-like EC-2	FNBP4
7.32e-30	0.283717	0.189	0.36	2.26e-25	Erythrocyte-like EC-2	HECW2
1.24e-29	0.269302	0.127	0.267	3.83e-25	Erythrocyte-like EC-2	PPFIA1
2.91e-29	0.257135	0.205	0.378	8.98e-25	Erythrocyte-like EC-2	KDM2A
4.38e-29	0.251747	0.269	0.469	1.35e-24	Erythrocyte-like EC-2	DGKH
4.66e-29	0.304996	0.153	0.3	1.44e-24	Erythrocyte-like EC-2	MAP3K20
1.15e-28	0.273825	0.127	0.263	3.53e-24	Erythrocyte-like EC-2	NSUN6
1.15e-28	0.315784	0.122	0.257	3.56e-24	Erythrocyte-like EC-2	RAP2A
1.56e-28	0.288669	0.142	0.285	4.81e-24	Erythrocyte-like EC-2	MGA
1.59e-28	0.296711	0.136	0.276	4.89e-24	Erythrocyte-like EC-2	NCOA1
1.62e-28	0.640735	0.738	0.759	5.01e-24	Erythrocyte-like EC-2	HBG2
1.76e-28	0.295569	0.117	0.252	5.43e-24	Erythrocyte-like EC-2	TSC2
2.82e-28	0.276086	0.229	0.412	8.7e-24	Erythrocyte-like EC-2	UBE3A
3.07e-28	0.263916	0.141	0.28	9.48e-24	Erythrocyte-like EC-2	HIVEP1
3.21e-28	0.423332	0.181	0.345	9.89e-24	Erythrocyte-like EC-2	DOCK6
4.61e-28	0.334257	0.189	0.351	1.42e-23	Erythrocyte-like EC-2	MLLT6
5.28e-28	0.255463	0.156	0.303	1.63e-23	Erythrocyte-like EC-2	MSH6
5.73e-28	0.254246	0.123	0.255	1.77e-23	Erythrocyte-like EC-2	HMGXB3
6.06e-28	0.297155	0.142	0.284	1.87e-23	Erythrocyte-like EC-2	MORC3
6.35e-28	0.271853	0.131	0.266	1.96e-23	Erythrocyte-like EC-2	DPF2
8.22e-28	0.29324	0.177	0.334	2.54e-23	Erythrocyte-like EC-2	BRAF
1e-27	0.269322	0.164	0.314	3.09e-23	Erythrocyte-like EC-2	CDC73
1.03e-27	0.33932	0.131	0.268	3.17e-23	Erythrocyte-like EC-2	EXOC4
1.54e-27	0.266707	0.132	0.267	4.76e-23	Erythrocyte-like EC-2	CREBZF
1.99e-27	0.314118	0.123	0.254	6.13e-23	Erythrocyte-like EC-2	IBTK
2.54e-27	0.303296	0.178	0.334	7.85e-23	Erythrocyte-like EC-2	GPATCH2L
6.42e-27	0.270079	0.142	0.277	1.98e-22	Erythrocyte-like EC-2	GRK5
7.41e-27	0.269228	0.132	0.267	2.29e-22	Erythrocyte-like EC-2	ACADVL
8.52e-27	0.289075	0.159	0.307	2.63e-22	Erythrocyte-like EC-2	R3HDM2
9.1e-27	0.329794	0.151	0.294	2.81e-22	Erythrocyte-like EC-2	VSIR
2.81e-26	0.251629	0.301	0.502	8.66e-22	Erythrocyte-like EC-2	IGF2BP2
4.12e-26	0.436252	0.127	0.259	1.27e-21	Erythrocyte-like EC-2	YEATS2
4.43e-26	0.324099	0.129	0.258	1.37e-21	Erythrocyte-like EC-2	SIAH1
4.69e-26	0.424023	0.16	0.305	1.45e-21	Erythrocyte-like EC-2	GRAMD1A
7.34e-26	0.335249	0.149	0.29	2.26e-21	Erythrocyte-like EC-2	NIBAN2
7.36e-26	0.307647	0.123	0.25	2.27e-21	Erythrocyte-like EC-2	LINC00342
9.19e-26	0.398198	0.198	0.355	2.84e-21	Erythrocyte-like EC-2	LINC00472
1.34e-25	0.276491	0.231	0.402	4.13e-21	Erythrocyte-like EC-2	VCL
2.35e-25	0.346055	0.29	0.486	7.24e-21	Erythrocyte-like EC-2	DOCK9
3.14e-25	0.382875	0.171	0.32	9.68e-21	Erythrocyte-like EC-2	CNOT1
3.9e-25	0.378571	0.212	0.377	1.2e-20	Erythrocyte-like EC-2	AC020916.1
3.98e-25	0.259862	0.2	0.352	1.23e-20	Erythrocyte-like EC-2	NCKAP5
5.93e-25	0.365159	0.127	0.253	1.83e-20	Erythrocyte-like EC-2	UBN2
1.05e-24	0.270641	0.179	0.33	3.24e-20	Erythrocyte-like EC-2	ZNF91
1.35e-24	0.354075	0.135	0.264	4.15e-20	Erythrocyte-like EC-2	EPM2AIP1
1.47e-24	0.333273	0.138	0.267	4.52e-20	Erythrocyte-like EC-2	ARHGEF15
1.82e-24	0.343657	0.161	0.3	5.62e-20	Erythrocyte-like EC-2	GSE1
1.86e-24	0.520516	0.129	0.254	5.73e-20	Erythrocyte-like EC-2	CASC15
3.81e-24	0.300316	0.263	0.446	1.18e-19	Erythrocyte-like EC-2	ASH1L
1.26e-23	0.364802	0.177	0.32	3.9e-19	Erythrocyte-like EC-2	DOCK4
1.38e-23	0.304651	0.152	0.287	4.26e-19	Erythrocyte-like EC-2	ISG15
1.43e-23	0.358451	0.169	0.311	4.41e-19	Erythrocyte-like EC-2	N4BP3
1.51e-23	0.457423	0.134	0.26	4.67e-19	Erythrocyte-like EC-2	POLG2
2.13e-23	0.313872	0.148	0.278	6.57e-19	Erythrocyte-like EC-2	ANKRD36C
4.89e-23	0.269039	0.138	0.264	1.51e-18	Erythrocyte-like EC-2	TMEM9
1.35e-22	0.386333	0.139	0.262	4.17e-18	Erythrocyte-like EC-2	MBD5
2e-22	0.435475	0.139	0.264	6.17e-18	Erythrocyte-like EC-2	LENG8
2.11e-22	0.330362	0.157	0.287	6.51e-18	Erythrocyte-like EC-2	SLC5A3
2.91e-22	0.325859	0.175	0.31	8.99e-18	Erythrocyte-like EC-2	TET2
3.47e-22	0.373952	0.213	0.37	1.07e-17	Erythrocyte-like EC-2	TPRKB
4.75e-22	0.313466	0.158	0.287	1.46e-17	Erythrocyte-like EC-2	PUM3
4.76e-22	0.317219	0.226	0.384	1.47e-17	Erythrocyte-like EC-2	ARHGAP5
5.36e-22	0.354825	0.181	0.32	1.65e-17	Erythrocyte-like EC-2	SH3D19
8.14e-22	0.274083	0.197	0.339	2.51e-17	Erythrocyte-like EC-2	SPECC1L
9.79e-22	0.290643	0.158	0.286	3.02e-17	Erythrocyte-like EC-2	MXI1
1.92e-21	0.257201	0.241	0.4	5.93e-17	Erythrocyte-like EC-2	HIF3A
2.89e-21	0.320306	0.164	0.293	8.93e-17	Erythrocyte-like EC-2	RYK
7.33e-21	0.277071	0.247	0.401	2.26e-16	Erythrocyte-like EC-2	JAM3
7.81e-21	0.312184	0.243	0.398	2.41e-16	Erythrocyte-like EC-2	SLC25A37
8.01e-21	0.258724	0.193	0.329	2.47e-16	Erythrocyte-like EC-2	PAPSS2
2.28e-20	0.548631	0.136	0.253	7.02e-16	Erythrocyte-like EC-2	PPP6R2
3.78e-20	0.300315	0.288	0.476	1.17e-15	Erythrocyte-like EC-2	TRA2A
5.52e-20	0.279178	0.149	0.269	1.7e-15	Erythrocyte-like EC-2	SCFD1
5.9e-20	0.269859	0.315	0.499	1.82e-15	Erythrocyte-like EC-2	ROBO4
6.73e-20	0.314283	0.194	0.332	2.08e-15	Erythrocyte-like EC-2	DNMT1
7.29e-20	0.326343	0.137	0.25	2.25e-15	Erythrocyte-like EC-2	LHX6
1.13e-19	0.295064	0.163	0.286	3.5e-15	Erythrocyte-like EC-2	CDC42EP1
2.2e-18	0.370703	0.224	0.367	6.77e-14	Erythrocyte-like EC-2	PREX1
2.47e-18	0.422211	0.142	0.254	7.63e-14	Erythrocyte-like EC-2	PTAR1
3.99e-18	0.26925	0.194	0.327	1.23e-13	Erythrocyte-like EC-2	CDK4
5.19e-18	0.341865	0.302	0.483	1.6e-13	Erythrocyte-like EC-2	INTS6
6.12e-18	0.536467	0.163	0.281	1.89e-13	Erythrocyte-like EC-2	CASZ1
6.78e-18	0.350567	0.221	0.361	2.09e-13	Erythrocyte-like EC-2	VMP1
8.42e-18	0.252761	0.16	0.274	2.6e-13	Erythrocyte-like EC-2	ANXA6
9.56e-18	0.261448	0.161	0.279	2.95e-13	Erythrocyte-like EC-2	ECI1
1.08e-17	0.369159	0.166	0.284	3.32e-13	Erythrocyte-like EC-2	NEDD4L
1.31e-17	0.279844	0.196	0.331	4.05e-13	Erythrocyte-like EC-2	C1orf122
1.4e-17	0.276668	0.214	0.345	4.33e-13	Erythrocyte-like EC-2	ADGRL3
1.67e-17	0.255162	0.273	0.424	5.17e-13	Erythrocyte-like EC-2	NOTCH4
2.19e-17	0.385575	0.294	0.469	6.76e-13	Erythrocyte-like EC-2	SNHG14
3.86e-17	0.284881	0.182	0.307	1.19e-12	Erythrocyte-like EC-2	NT5C
5.69e-17	0.303238	0.299	0.473	1.76e-12	Erythrocyte-like EC-2	RCN1
8.47e-17	0.263735	0.189	0.312	2.61e-12	Erythrocyte-like EC-2	GNAI1
1.32e-16	0.261343	0.186	0.311	4.07e-12	Erythrocyte-like EC-2	IMPDH2
2.23e-16	0.326233	0.185	0.308	6.88e-12	Erythrocyte-like EC-2	BDH2
3.65e-15	0.59618	0.148	0.252	1.13e-10	Erythrocyte-like EC-2	RASSF2
1.63e-14	0.256009	0.162	0.266	5.02e-10	Erythrocyte-like EC-2	SLC2A4RG
3.08e-14	0.820889	0.435	0.414	9.51e-10	Erythrocyte-like EC-2	DCN
5.09e-14	0.447697	0.182	0.292	1.57e-09	Erythrocyte-like EC-2	PDE3B
8.04e-14	0.418468	0.188	0.302	2.48e-09	Erythrocyte-like EC-2	COL5A1
1.09e-13	0.327143	0.307	0.466	3.35e-09	Erythrocyte-like EC-2	MT-ND6
1.88e-13	0.32242	0.212	0.327	5.81e-09	Erythrocyte-like EC-2	NR4A1
3.87e-13	0.348659	0.301	0.447	1.19e-08	Erythrocyte-like EC-2	IRF1
9.82e-13	0.270194	0.269	0.406	3.03e-08	Erythrocyte-like EC-2	ARHGAP28
1.2e-12	0.387737	0.21	0.329	3.71e-08	Erythrocyte-like EC-2	TMEM98
2.74e-12	0.304368	0.214	0.333	8.44e-08	Erythrocyte-like EC-2	PLXDC2
1.17e-11	0.766741	0.404	0.378	3.6e-07	Erythrocyte-like EC-2	COL1A1
2.07e-11	0.420873	0.164	0.253	6.4e-07	Erythrocyte-like EC-2	AFF3
2.09e-11	0.283804	0.17	0.263	6.46e-07	Erythrocyte-like EC-2	RND3
5.46e-11	0.388746	0.272	0.392	1.69e-06	Erythrocyte-like EC-2	ACE
6.29e-11	0.309645	0.326	0.462	1.94e-06	Erythrocyte-like EC-2	ADGRL2
8.09e-11	0.320694	0.429	0.616	2.5e-06	Erythrocyte-like EC-2	MT-ATP8
1.08e-10	0.680164	0.423	0.405	3.32e-06	Erythrocyte-like EC-2	COL1A2
1.12e-10	0.35393	0.283	0.408	3.44e-06	Erythrocyte-like EC-2	PDGFB
1.35e-10	0.436896	0.258	0.377	4.16e-06	Erythrocyte-like EC-2	MYO10
4.26e-10	0.313893	0.212	0.32	1.31e-05	Erythrocyte-like EC-2	NENF
3.96e-09	0.272131	0.283	0.4	0.00012209	Erythrocyte-like EC-2	SOX11
1.38e-08	0.858086	0.574	0.6	0.00042721	Erythrocyte-like EC-2	HBA2
1.62e-08	0.350347	0.319	0.462	0.00049943	Erythrocyte-like EC-2	SNHG32
2.39e-08	0.441048	0.217	0.312	0.00073752	Erythrocyte-like EC-2	PPP1R14A
2.96e-08	0.270696	0.328	0.441	0.00091222	Erythrocyte-like EC-2	MCAM
3.15e-08	0.286928	0.181	0.263	0.00097122	Erythrocyte-like EC-2	THBS1
3.22e-08	0.316745	0.312	0.428	0.00099416	Erythrocyte-like EC-2	SOD2
1.03e-07	0.369842	0.305	0.437	0.00317594	Erythrocyte-like EC-2	CSRP1
3.07e-07	0.370538	0.215	0.308	0.00948436	Erythrocyte-like EC-2	CEBPB
5.07e-07	0.594244	0.409	0.407	0.0156433	Erythrocyte-like EC-2	COL3A1
6.04e-07	0.750313	0.233	0.323	0.0186347	Erythrocyte-like EC-2	MEG8
8.11e-07	0.387315	0.327	0.422	0.0250272	Erythrocyte-like EC-2	IFI27
1.32e-06	0.320265	0.251	0.353	0.0406528	Erythrocyte-like EC-2	ENAH
1.99e-06	0.91396	0.307	0.294	0.0612467	Erythrocyte-like EC-2	LUM
7.04e-06	0.717305	0.311	0.292	0.217263	Erythrocyte-like EC-2	VCAN
8.51e-06	0.262026	0.534	0.722	0.26268	Erythrocyte-like EC-2	MACF1
9.42e-06	0.361348	0.192	0.263	0.290737	Erythrocyte-like EC-2	CCN1
1.5e-05	0.299513	0.25	0.335	0.461846	Erythrocyte-like EC-2	C11orf96
6.2e-05	0.684547	0.397	0.537	1	Erythrocyte-like EC-2	KCNQ1OT1
9.65e-05	0.543751	0.202	0.271	1	Erythrocyte-like EC-2	MEIS1
0.00011212	0.270167	0.421	0.584	1	Erythrocyte-like EC-2	NREP
0.00028613	0.292826	0.257	0.317	1	Erythrocyte-like EC-2	XIST
0.00039527	0.334831	0.7	0.764	1	Erythrocyte-like EC-2	A2M
0.00050392	0.99328	0.474	0.504	1	Erythrocyte-like EC-2	HBG1
0.00052177	0.449349	0.296	0.407	1	Erythrocyte-like EC-2	LMO4
0.00055796	0.311515	0.34	0.428	1	Erythrocyte-like EC-2	FENDRR
0.00083127	0.500768	0.291	0.277	1	Erythrocyte-like EC-2	COL6A3
0.00251902	0.279612	0.344	0.442	1	Erythrocyte-like EC-2	ID2
0.0048555	0.359671	0.49	0.525	1	Erythrocyte-like EC-2	SPARCL1
0.00980301	0.30049	0.334	0.42	1	Erythrocyte-like EC-2	EGR1
0.00988013	0.895882	0.436	0.472	1	Erythrocyte-like EC-2	HBA1
0	4.8813	0.972	0.093	0	Lymphatic EC	CCL21
0	4.66958	0.928	0.078	0	Lymphatic EC	PROX1
0	4.54021	0.885	0.06	0	Lymphatic EC	TFF3
0	4.28353	0.859	0.067	0	Lymphatic EC	PTX3
0	4.49276	0.829	0.041	0	Lymphatic EC	STAB2
0	4.7379	0.788	0.015	0	Lymphatic EC	RELN
0	4.46711	0.764	0.022	0	Lymphatic EC	TBX1
0	3.80959	0.749	0.053	0	Lymphatic EC	IGF1
0	3.20354	0.872	0.195	0	Lymphatic EC	ARL4A
0	4.48911	0.691	0.023	0	Lymphatic EC	SLC38A1
0	4.2669	0.692	0.025	0	Lymphatic EC	PDPN
0	3.14129	0.775	0.133	0	Lymphatic EC	MRC1
0	2.22788	0.917	0.279	0	Lymphatic EC	NR2F1
0	2.89439	0.909	0.285	0	Lymphatic EC	GJA1
0	2.79141	0.889	0.27	0	Lymphatic EC	MMRN1
0	3.63051	0.685	0.071	0	Lymphatic EC	RAB11FIP1
0	3.84792	0.666	0.056	0	Lymphatic EC	LOX
0	4.2103	0.62	0.016	0	Lymphatic EC	STON2
0	4.25442	0.63	0.032	0	Lymphatic EC	DOCK5
0	3.17731	0.742	0.145	0	Lymphatic EC	CTHRC1
0	3.21065	0.966	0.371	0	Lymphatic EC	NRP2
0	2.87825	0.8	0.207	0	Lymphatic EC	PRSS23
0	3.2321	0.671	0.086	0	Lymphatic EC	FLRT2
0	2.69508	0.714	0.13	0	Lymphatic EC	PGM5
0	2.6369	0.832	0.253	0	Lymphatic EC	FLT4
0	3.53984	0.651	0.073	0	Lymphatic EC	ITGA9
0	3.74968	0.643	0.071	0	Lymphatic EC	PARD6G
0	3.44809	0.633	0.068	0	Lymphatic EC	KBTBD11
0	2.81433	0.962	0.406	0	Lymphatic EC	PPFIBP1
0	2.95668	0.677	0.122	0	Lymphatic EC	NUPR1
0	4.61335	0.569	0.015	0	Lymphatic EC	PCLO
0	3.06432	0.701	0.149	0	Lymphatic EC	LAPTM5
0	4.3272	0.566	0.018	0	Lymphatic EC	MPP7
0	3.92143	0.556	0.018	0	Lymphatic EC	GPM6A
0	2.42791	0.816	0.282	0	Lymphatic EC	REXO2
0	2.22582	0.683	0.153	0	Lymphatic EC	LGALS3
0	3.74034	0.589	0.06	0	Lymphatic EC	EFNA5
0	3.80612	0.56	0.039	0	Lymphatic EC	SIRPA
0	2.51451	0.693	0.174	0	Lymphatic EC	MAN1A1
0	3.82409	0.538	0.023	0	Lymphatic EC	CXADR
0	2.13556	0.871	0.357	0	Lymphatic EC	GYPC
0	4.27554	0.561	0.047	0	Lymphatic EC	NTS
0	2.24638	0.911	0.397	0	Lymphatic EC	CCL14
0	2.75961	0.637	0.134	0	Lymphatic EC	BMP2K
0	2.33322	0.692	0.189	0	Lymphatic EC	LYN
0	2.989	0.546	0.045	0	Lymphatic EC	CFI
0	2.06772	0.799	0.305	0	Lymphatic EC	SHC1
0	2.67155	0.675	0.182	0	Lymphatic EC	PTPRE
0	4.85141	0.497	0.007	0	Lymphatic EC	C6orf141
0	2.0588	0.884	0.396	0	Lymphatic EC	LIMS1
0	3.25591	0.564	0.079	0	Lymphatic EC	SEMA3A
0	2.77742	0.979	0.497	0	Lymphatic EC	IGFBP7
0	2.98309	0.579	0.097	0	Lymphatic EC	PDGFA
0	2.84776	0.609	0.127	0	Lymphatic EC	SCN3B
0	3.24968	0.527	0.046	0	Lymphatic EC	MICAL2
0	2.01199	0.775	0.294	0	Lymphatic EC	CDC42EP5
0	4.38181	0.497	0.019	0	Lymphatic EC	LINC01197
0	1.54081	0.716	0.238	0	Lymphatic EC	PIEZO2
0	2.11513	0.663	0.187	0	Lymphatic EC	FILIP1
0	4.26567	0.487	0.012	0	Lymphatic EC	NFIA-AS2
0	2.52246	0.603	0.128	0	Lymphatic EC	TSHZ2
0	3.5861	0.498	0.027	0	Lymphatic EC	LY96
0	2.09282	0.75	0.281	0	Lymphatic EC	SERPING1
0	2.585	0.593	0.128	0	Lymphatic EC	SCN9A
0	3.4205	0.502	0.038	0	Lymphatic EC	CALHM6
0	3.42551	0.528	0.066	0	Lymphatic EC	CYTL1
0	1.55138	0.907	0.445	0	Lymphatic EC	NR2F2
0	0.368217	0.743	0.283	0	Lymphatic EC	ELN
0	1.70671	0.783	0.325	0	Lymphatic EC	SMAD1
0	2.57456	0.588	0.13	0	Lymphatic EC	REEP1
0	1.85754	0.714	0.256	0	Lymphatic EC	DSP
0	1.62369	0.862	0.406	0	Lymphatic EC	AKAP12
0	2.76016	0.554	0.1	0	Lymphatic EC	SFRP1
0	2.71826	0.535	0.081	0	Lymphatic EC	SLC9A9
0	1.72532	0.865	0.415	0	Lymphatic EC	FAM107B
0	1.78948	0.71	0.26	0	Lymphatic EC	GNG12
0	1.94137	0.736	0.295	0	Lymphatic EC	PPP1R2
0	1.71212	0.778	0.338	0	Lymphatic EC	DAB2
0	2.53638	0.516	0.077	0	Lymphatic EC	ABI3BP
0	2.31902	0.611	0.172	0	Lymphatic EC	WFS1
0	2.16208	0.627	0.189	0	Lymphatic EC	NIBAN1
0	3.67694	0.466	0.03	0	Lymphatic EC	RAB3IL1
0	2.84777	0.531	0.097	0	Lymphatic EC	OAF
0	2.36915	0.547	0.115	0	Lymphatic EC	SEPTIN6
0	2.10726	0.612	0.184	0	Lymphatic EC	TSTA3
0	1.45501	0.782	0.355	0	Lymphatic EC	TIMP2
0	1.70577	0.591	0.165	0	Lymphatic EC	RASSF9
0	1.46914	0.9	0.479	0	Lymphatic EC	MAF
0	2.07382	0.584	0.164	0	Lymphatic EC	PCSK6
0	3.24408	0.521	0.102	0	Lymphatic EC	ANGPT2
0	1.64259	0.686	0.269	0	Lymphatic EC	CD47
0	1.40368	0.879	0.465	0	Lymphatic EC	ADD3
0	2.40125	0.522	0.118	0	Lymphatic EC	CRACR2B
0	4.50653	0.408	0.005	0	Lymphatic EC	IL7
0	2.66578	0.504	0.104	0	Lymphatic EC	FAM102A
0	2.68614	0.497	0.097	0	Lymphatic EC	SLC24A1
0	1.8781	0.933	0.535	0	Lymphatic EC	SELENOP
0	2.10841	0.523	0.127	0	Lymphatic EC	VAV3
0	3.67868	0.432	0.036	0	Lymphatic EC	TNFRSF11A
0	2.86237	0.455	0.06	0	Lymphatic EC	FAM174B
0	2.77778	0.472	0.077	0	Lymphatic EC	TRMT9B
0	4.08494	0.408	0.018	0	Lymphatic EC	AC007998.3
0	1.24883	0.917	0.533	0	Lymphatic EC	LAMA4
0	1.3956	0.902	0.518	0	Lymphatic EC	CSTB
0	3.22451	0.433	0.051	0	Lymphatic EC	PRKAG2
0	3.06998	0.424	0.044	0	Lymphatic EC	FLNC
0	2.43206	0.484	0.108	0	Lymphatic EC	SLC27A3
0	2.46302	0.471	0.097	0	Lymphatic EC	KLHL3
0	3.43686	0.411	0.038	0	Lymphatic EC	PDE2A
0	3.33043	0.414	0.043	0	Lymphatic EC	PRR5L
0	4.64294	0.376	0.008	0	Lymphatic EC	DTX1
0	4.4158	0.375	0.007	0	Lymphatic EC	TNFAIP8L3
0	2.97477	0.403	0.039	0	Lymphatic EC	GPRIN3
0	2.0975	0.49	0.126	0	Lymphatic EC	CCDC102B
0	2.3854	0.459	0.098	0	Lymphatic EC	KLHL4
0	1.68984	0.929	0.57	0	Lymphatic EC	RBP1
0	3.94849	0.373	0.015	0	Lymphatic EC	THEMIS2
0	2.50407	0.435	0.086	0	Lymphatic EC	KCTD17
0	2.20827	0.447	0.101	0	Lymphatic EC	UBTD1
0	2.02394	0.447	0.102	0	Lymphatic EC	ASPH
0	2.06961	0.984	0.639	0	Lymphatic EC	TFPI
0	2.18228	0.431	0.089	0	Lymphatic EC	RHOU
0	2.74776	0.404	0.068	0	Lymphatic EC	HELLPAR
0	1.26174	0.955	0.622	0	Lymphatic EC	HSPB1
0	3.01791	0.358	0.027	0	Lymphatic EC	SNX10
[truncated: 8,442 more rows]

## Sheet: Schwann
CRYABhi Schwann cells	STMN2hi Schwann cells
CRYAB	STMN2
PLP1	SOX11
SPARC	TUBB2B
COL1A1	GPM6A
B2M	TUBB3
VIM	BASP1
S100B	SYT1
COL3A1	PCSK1N
COL4A1	CD24
MPZ	RTN1
COL1A2	SYT4
TIMP3	FABP7
ANXA2	ELAVL3
FGL2	MAP1B
CDH19	UCHL1
ALDH1A1	GAP43
COL4A2	MIAT
ITGA6	DPYSL3
S100A10	CRMP1
TGFBR2	GAL
EGFL8	EEF1A2
ZFP36L1	BCL11A
MIA	BEX1
SEMA3B	SCG2
CTNNAL1	TUBA1A
IGFBP7	NNAT
HSPB1	ELAVL4
JUN	SLA
KCTD12	JPT1
ITGA1	C4orf48
OLFML2A	TCF4
NRXN1	KLHL23
CCN1	KIF21A
TIMP1	INHBA
COL18A1	ARPP21
S100A6	SHTN1
AHR	ADRA2A
GFRA3	MEIS2
CADM1	LINC00461
ERBB3	HMGCS1
XKR4	CSRP2
FOS	SQLE
WWTR1	PLXNA4
PLCG2	KIF5A
ARPC1B	IGFBPL1
HES1	MARCKSL1
PPFIBP1	SCG5
PTN	SCG3
HSPG2	FAM107B
S100A11	RIMBP2
TMEM176B	KIF5C
ATF3	PCLO
CCND1	BEX2
FST	SCN3A
COL28A1	STMN1
PLAT	CHGA
ANXA1	FABP5
GASK1B	TTL
EDNRB	SCN3B
FOSB	PRPH
SLC35F1	PAK3
TMEM176A	TSPAN14
SFRP1	STRBP
GADD45B	KIF1A
GSN	NOVA2
NR4A2	TCEAL2
SCN9A	YWHAH
NID2	TMSB10
HMGN3	TMEM181
MAL	ARL4C
FILIP1L	EPHB1
JUNB	CXADR
UTRN	LY6H
GFRA1	OCIAD2
TLN1	RALGDS
LMNA	RAMP1
RELN	CELF4
VWA1	TUBB
HMGB2	BRI3
COL5A3	TLE4
NPR3	CAMK2B
LGALS3	CYSTM1
PMEPA1	TKT
RDX	NSG1
TFAP2A	SYT5
NRP2	CTXN1
SIPA1L2	MYO5A
MT2A	ARHGEF28
ALCAM	PLPPR3
TUBA1B	CPEB4
HBEGF	SEPTIN6
SNCA	WFDC2
MBP	TPM3
GATM	ISLR2
MYL9	TSPAN13
ATP1A2	REEP1
TTYH1	DHCR24
TJP1	TMSB4X
UACA	PCP4
MCAM	FAM49A
COL20A1	CPE
COL9A3	MLF1
CD59	DGKH
ETS1	CHGB
TUBB4B	NHSL1
NIBAN1	NOL4
PDLIM4	TCTEX1D2
IQGAP2	NEFM
CD44	SLC38A1
COL15A1	KLF7
EMP1	HINT1
CMTM5	ACSL4
CD9	AFDN
EGR1	TXN
NR4A1	CRIP2
GAS2L3	NETO2
SERTAD1	DEDD2
TPM2	CALY
H2AFJ	LRRN1
PPP1R15A	SPINT2
APOA1	LRRFIP1
NPC2	ADM
TSPAN15	DUSP8
THBS1	ADGRL3
EMP2	PTPRF
FLRT3	SNHG29
RHOJ	ACTB
TNFAIP6	SH3BGRL3
PON2	BMPR2
HLA-A	TFF3
SERPINE2	FJX1
PCDH20	NBEA
CEBPD	TSTD1
MKI67	SMARCA4
NFE2L2	MAPRE3
RASSF4	GKAP1
CDH6	FLRT2
SSR4	CMIP
CEMIP2	BEX5
CXXC5	MYCN
PRIMA1	LONRF2
SLC15A3	DANCR
CREB5	ARG2
COTL1	SYT14
MYADM	RAB11A
FBLN2	GNG4
NES	ARFGEF3
IFI16	ZNF804A
HLA-B	DLK1
SBSPON	NUAK1
PTPRZ1	IFT22
PLAAT3	SELENOW
SMC2	SEC11C
PFN1	C20orf96
SOCS3	FXYD6
ARHGAP26	MASP1
NDUFAF3	PEG10
TSPAN11	OTUD1
TCIM	TLNRD1
HLA-C	SLAIN1
TUBB6	GUCY1A2
GYPC	ABRACL
TNC	CYFIP2
CST3	ARHGAP18
CIB1	HSPH1
RGS10	EPCAM
MAFF	C11orf96
CAVIN1	TTN
RAB11FIP1	HS3ST1
SMIM5	CKB
MYL12A	IFT172
RGCC	AMOTL2
TUBA1C	ATP5IF1
CAPS	GRP
ITGA2	NME2
MYH9	SINHCAF
RETREG1	BID
TMEM123	DTX1
FOSL2	ARC
KLF2	FBP1
TSPAN18	F2R
ADAMTS1	DOC2B
MSN	SLC4A10
INSC	C1orf115
MIS18BP1	SPRY2
DUSP6	ETV5
RAB32	TPM1
FIBIN	TPH1
ITGA4	ATP13A3
NFKBIA	PDLIM5
MAP4K3-DT	VGF
GPNMB	AMER2
COMT	GAS6
SOD2	NKX2-1
CKS1B	MEF2C
SCRG1	HMGA1
LEF1	ARHGEF3
ZFP36	MPP1
DMD	CLDN3
PCDH17	MIDN
BCL6	HSBP1L1
IFIT2	SHANK2
CDK2AP2	DYNLT1
ST3GAL6	ELMOD1
IL1B	ATP1A1
PTPN13	RASSF2
ZNF536	CTSS
HLA-E	CCDC24
ZMAT1	PPP1R14C
COL27A1	DGKI
AGRN	INSIG1
PCNA	THY1
CTSL	SMPD3
NLGN4X	CCP110
PDLIM1	MTHFD2
EFHC1	SLC1A2
SPHK1	TM7SF2
RDH10	ATP1B1
CCDC34	GLCCI1
GRIK3	NPDC1
ADAMTS5	PRR36
ADAMTS9	CORO1A
ENTPD1	TMEM158
HMGB1	ASCL1
LINC02381	TMEM59L
TFRC	MSI2
PLXND1	HOPX
OLFML2B	TSGA10
PPDPF	DOCK9
CSRNP1	LMNB1
PLTP	KRT8
RFX3	TRIP13
ASPSCR1	IRX2
SLC9A3R2	MS4A8
YBX3	RPRM
COL25A1	PPIL6
CLSTN2	DNAJC12
JADE1	TWISTNB
FBLN5	OSBPL6
NFATC2
LINC00511
LAP3
INPP4B
BHLHE40
YES1
POSTN
LGALS3BP
BCL3
RGS16
TFPI
JAM2
MORN2
ANKRD37
CNKSR3
NABP1
LINC01197
BIRC3
BLVRB
SPP1
RAPGEF5
NRARP
SULT1C4
SMTN
CIT
HIST1H1A
IFIT3
IFT57
FAM184A
PTPRE
SH3BP5
PDPN
CCNB2
PHLDA1
TYMS
CENPK
SERPINB9
HIST1H2AJ
RRM2
STOM
C2orf88
DOCK5
ADAMTS6
PCLAF
PBK
NEURL1B
NFKB1
FBXO5
DIAPH3
NAMPT
MSRB3
PRC1
NTRK2
CRISPLD2
MAD2L1
BRCA2
TPPP3
RARRES1
PLEKHG1
ELL2
EPB41L4B
GIHCG
CCL4

## Sheet: Schwann_additional_info
p_val	avg_log2FC	pct.1	pct.2	p_val_adj	cluster	gene
5.85e-19	2.93183	0.992	0.923	1.75e-15	CRYABhi Schwann cells	CRYAB
1.79e-21	2.88232	1	1	5.37e-18	CRYABhi Schwann cells	PLP1
1.47e-21	2.76394	1	1	4.42e-18	CRYABhi Schwann cells	SPARC
6.98e-20	2.54455	0.998	1	2.09e-16	CRYABhi Schwann cells	COL1A1
1.1e-20	2.53403	1	0.923	3.29e-17	CRYABhi Schwann cells	B2M
6.73e-24	2.51261	1	1	2.02e-20	CRYABhi Schwann cells	VIM
4.06e-19	2.51185	0.987	1	1.22e-15	CRYABhi Schwann cells	S100B
2.25e-18	2.50278	0.996	0.974	6.75e-15	CRYABhi Schwann cells	COL3A1
7.25e-21	2.47893	0.994	0.974	2.17e-17	CRYABhi Schwann cells	COL4A1
2.13e-16	2.36315	0.983	1	6.38e-13	CRYABhi Schwann cells	MPZ
7.92e-19	2.20085	1	1	2.38e-15	CRYABhi Schwann cells	COL1A2
2.25e-20	2.18653	0.996	1	6.76e-17	CRYABhi Schwann cells	TIMP3
3.25e-18	2.15717	0.987	0.872	9.75e-15	CRYABhi Schwann cells	ANXA2
2.35e-17	2.13102	0.973	1	7.06e-14	CRYABhi Schwann cells	FGL2
1.15e-17	2.1091	0.975	0.923	3.44e-14	CRYABhi Schwann cells	CDH19
1.43e-16	2.03642	0.92	0.744	4.3e-13	CRYABhi Schwann cells	ALDH1A1
1.09e-17	2.02815	0.975	1	3.28e-14	CRYABhi Schwann cells	COL4A2
4.4e-16	1.95494	0.953	0.769	1.32e-12	CRYABhi Schwann cells	ITGA6
2.74e-16	1.91294	0.979	0.897	8.21e-13	CRYABhi Schwann cells	S100A10
1.64e-14	1.86606	0.953	1	4.91e-11	CRYABhi Schwann cells	TGFBR2
2.05e-13	1.80152	0.956	1	6.15e-10	CRYABhi Schwann cells	EGFL8
2.52e-12	1.7861	0.958	0.769	7.57e-09	CRYABhi Schwann cells	ZFP36L1
1.59e-12	1.7768	0.932	1	4.78e-09	CRYABhi Schwann cells	MIA
5.83e-18	1.77138	0.979	1	1.75e-14	CRYABhi Schwann cells	SEMA3B
8.89e-15	1.68022	0.981	1	2.67e-11	CRYABhi Schwann cells	CTNNAL1
1.5e-16	1.67516	0.973	0.897	4.5e-13	CRYABhi Schwann cells	IGFBP7
3.2e-11	1.65189	0.992	0.949	9.6e-08	CRYABhi Schwann cells	HSPB1
2.87e-12	1.63285	0.989	0.897	8.61e-09	CRYABhi Schwann cells	JUN
4.28e-12	1.58101	0.962	0.692	1.28e-08	CRYABhi Schwann cells	KCTD12
4.19e-14	1.55735	0.979	0.795	1.26e-10	CRYABhi Schwann cells	ITGA1
5.39e-12	1.54647	0.886	0.974	1.62e-08	CRYABhi Schwann cells	OLFML2A
7.65e-15	1.53691	1	0.974	2.29e-11	CRYABhi Schwann cells	NRXN1
3.04e-13	1.53187	0.932	0.513	9.13e-10	CRYABhi Schwann cells	CCN1
3.63e-13	1.52368	0.979	0.923	1.09e-09	CRYABhi Schwann cells	TIMP1
2.31e-12	1.51218	0.937	0.641	6.93e-09	CRYABhi Schwann cells	COL18A1
4.45e-12	1.48009	0.983	1	1.34e-08	CRYABhi Schwann cells	S100A6
1.8e-12	1.47441	0.983	0.949	5.4e-09	CRYABhi Schwann cells	AHR
5.56e-10	1.4682	0.953	1	1.67e-06	CRYABhi Schwann cells	GFRA3
3.84e-11	1.46496	0.97	0.974	1.15e-07	CRYABhi Schwann cells	CADM1
4.74e-12	1.458	0.956	1	1.42e-08	CRYABhi Schwann cells	ERBB3
8.7e-09	1.45749	0.943	0.923	2.61e-05	CRYABhi Schwann cells	XKR4
4.51e-07	1.45685	0.987	0.949	0.00135373	CRYABhi Schwann cells	FOS
4.81e-14	1.44469	0.953	0.846	1.44e-10	CRYABhi Schwann cells	WWTR1
3.22e-08	1.43215	0.681	0.359	9.65e-05	CRYABhi Schwann cells	PLCG2
1.35e-11	1.42424	0.996	0.974	4.05e-08	CRYABhi Schwann cells	ARPC1B
2.63e-07	1.41915	0.782	0.59	0.000787897	CRYABhi Schwann cells	HES1
1.17e-11	1.39941	0.962	0.897	3.52e-08	CRYABhi Schwann cells	PPFIBP1
1.5e-07	1.39508	0.966	0.795	0.000448531	CRYABhi Schwann cells	PTN
2.7e-11	1.38857	0.894	1	8.11e-08	CRYABhi Schwann cells	HSPG2
2.36e-08	1.37684	0.962	0.949	7.09e-05	CRYABhi Schwann cells	S100A11
2.12e-15	1.36992	0.983	0.923	6.35e-12	CRYABhi Schwann cells	TMEM176B
5.05e-06	1.3539	0.767	0.641	0.0151362	CRYABhi Schwann cells	ATF3
8.64e-10	1.35222	0.962	0.692	2.59e-06	CRYABhi Schwann cells	CCND1
4.16e-08	1.34881	0.778	0.615	0.000124708	CRYABhi Schwann cells	FST
1.17e-09	1.34718	0.892	1	3.51e-06	CRYABhi Schwann cells	COL28A1
6.33e-11	1.32032	0.833	0.462	1.9e-07	CRYABhi Schwann cells	PLAT
6.8e-06	1.31569	0.92	0.897	0.0204023	CRYABhi Schwann cells	ANXA1
2.04e-18	1.29935	0.968	0.974	6.11e-15	CRYABhi Schwann cells	GASK1B
1.25e-07	1.29653	0.805	0.795	0.000375414	CRYABhi Schwann cells	EDNRB
9.9e-08	1.25702	0.915	0.897	0.000296898	CRYABhi Schwann cells	FOSB
4.73e-13	1.24943	0.911	0.462	1.42e-09	CRYABhi Schwann cells	SLC35F1
3.6e-13	1.24123	0.966	0.821	1.08e-09	CRYABhi Schwann cells	TMEM176A
1.1e-07	1.23433	0.863	0.744	0.000329824	CRYABhi Schwann cells	SFRP1
4.32e-06	1.23411	0.776	0.462	0.0129477	CRYABhi Schwann cells	GADD45B
9.96e-10	1.21869	0.964	1	2.99e-06	CRYABhi Schwann cells	GSN
1.19e-07	1.21817	0.92	0.974	0.00035737	CRYABhi Schwann cells	NR4A2
9.62e-09	1.21129	0.985	0.872	2.88e-05	CRYABhi Schwann cells	SCN9A
1.03e-12	1.20985	0.953	1	3.08e-09	CRYABhi Schwann cells	NID2
9.28e-10	1.20325	0.945	0.744	2.78e-06	CRYABhi Schwann cells	HMGN3
4.56e-09	1.19894	0.89	1	1.37e-05	CRYABhi Schwann cells	MAL
7.39e-10	1.19727	0.786	0.436	2.22e-06	CRYABhi Schwann cells	FILIP1L
4.2e-07	1.1922	0.975	0.872	0.00126119	CRYABhi Schwann cells	JUNB
2.41e-11	1.18184	0.903	0.949	7.23e-08	CRYABhi Schwann cells	UTRN
6.05e-07	1.17833	0.757	0.462	0.00181428	CRYABhi Schwann cells	GFRA1
8.03e-09	1.15531	0.983	0.974	2.41e-05	CRYABhi Schwann cells	TLN1
5.85e-08	1.15022	0.973	0.923	0.000175624	CRYABhi Schwann cells	LMNA
2.98e-07	1.15001	0.911	0.974	0.000893463	CRYABhi Schwann cells	RELN
1.6e-09	1.12619	0.97	1	4.81e-06	CRYABhi Schwann cells	VWA1
0.0024614	1.12596	0.871	0.872	1	CRYABhi Schwann cells	HMGB2
1.03e-07	1.1177	0.852	1	0.000310029	CRYABhi Schwann cells	COL5A3
1.78e-11	1.11322	0.926	0.974	5.35e-08	CRYABhi Schwann cells	NPR3
1.05e-11	1.10009	0.97	1	3.15e-08	CRYABhi Schwann cells	LGALS3
6.38e-06	1.09426	0.989	1	0.0191456	CRYABhi Schwann cells	PMEPA1
5.83e-06	1.08454	0.973	0.974	0.0174892	CRYABhi Schwann cells	RDX
1.39e-18	1.07975	0.953	0.744	4.17e-15	CRYABhi Schwann cells	TFAP2A
1.98e-05	1.07305	0.93	0.872	0.0595095	CRYABhi Schwann cells	NRP2
2.55e-08	1.05943	0.903	0.897	7.66e-05	CRYABhi Schwann cells	SIPA1L2
0.005137	1.05112	0.818	0.872	1	CRYABhi Schwann cells	MT2A
5.14e-07	1.03845	0.928	0.795	0.00154055	CRYABhi Schwann cells	ALCAM
0.00018589	1.03675	0.983	1	0.55767	CRYABhi Schwann cells	TUBA1B
0.000394403	1.03001	0.708	0.538	1	CRYABhi Schwann cells	HBEGF
1.84e-09	1.01458	0.97	0.795	5.53e-06	CRYABhi Schwann cells	SNCA
0.00910579	1.01046	0.831	0.949	1	CRYABhi Schwann cells	MBP
7.4e-14	1.00967	0.945	1	2.22e-10	CRYABhi Schwann cells	GATM
9.24e-09	0.987883	0.975	1	2.77e-05	CRYABhi Schwann cells	MYL9
4.73e-05	0.985097	0.774	0.974	0.141926	CRYABhi Schwann cells	ATP1A2
1.17e-05	0.980128	0.825	1	0.0351624	CRYABhi Schwann cells	TTYH1
2.26e-07	0.977952	0.86	0.538	0.000677908	CRYABhi Schwann cells	TJP1
1.05e-08	0.977867	0.922	0.846	3.14e-05	CRYABhi Schwann cells	UACA
3.51e-06	0.975142	0.973	0.974	0.0105372	CRYABhi Schwann cells	MCAM
0.00161529	0.95304	0.503	0.256	1	CRYABhi Schwann cells	COL20A1
1.43e-13	0.952664	0.941	0.718	4.28e-10	CRYABhi Schwann cells	COL9A3
1.65e-05	0.948978	0.97	1	0.0495876	CRYABhi Schwann cells	CD59
0.000130604	0.945647	0.729	0.769	0.391812	CRYABhi Schwann cells	ETS1
0.000984494	0.94399	0.903	0.821	1	CRYABhi Schwann cells	TUBB4B
5.74e-12	0.939988	0.92	0.923	1.72e-08	CRYABhi Schwann cells	NIBAN1
3.38e-05	0.929555	0.888	1	0.101399	CRYABhi Schwann cells	PDLIM4
3.7e-09	0.925669	0.97	0.974	1.11e-05	CRYABhi Schwann cells	IQGAP2
4.3e-11	0.919432	0.93	0.744	1.29e-07	CRYABhi Schwann cells	CD44
2.53e-07	0.91778	0.871	1	0.0007599	CRYABhi Schwann cells	COL15A1
0.000844596	0.917177	0.789	0.949	1	CRYABhi Schwann cells	EMP1
5.26e-09	0.915329	0.96	1	1.58e-05	CRYABhi Schwann cells	CMTM5
6.48e-06	0.914255	0.985	1	0.0194528	CRYABhi Schwann cells	CD9
0.000493808	0.909221	0.951	0.872	1	CRYABhi Schwann cells	EGR1
1.02e-06	0.903557	0.985	0.949	0.00305113	CRYABhi Schwann cells	NR4A1
0.00013121	0.902576	0.945	1	0.39363	CRYABhi Schwann cells	GAS2L3
4.51e-06	0.894382	0.905	0.872	0.0135183	CRYABhi Schwann cells	SERTAD1
6.59e-06	0.892814	0.858	0.718	0.019764	CRYABhi Schwann cells	TPM2
0.00030067	0.890774	0.949	1	0.90201	CRYABhi Schwann cells	H2AFJ
2.01e-05	0.88198	0.867	0.795	0.0604184	CRYABhi Schwann cells	PPP1R15A
0.000298048	0.871702	0.827	1	0.894144	CRYABhi Schwann cells	APOA1
1.34e-08	0.870067	0.953	0.846	4.02e-05	CRYABhi Schwann cells	NPC2
1.1e-11	0.867359	0.958	0.974	3.31e-08	CRYABhi Schwann cells	TSPAN15
9.34e-11	0.859594	0.835	0.41	2.8e-07	CRYABhi Schwann cells	THBS1
0.00091216	0.859383	0.966	0.974	1	CRYABhi Schwann cells	EMP2
3.15e-05	0.850557	0.816	0.615	0.0946283	CRYABhi Schwann cells	FLRT3
2.66e-07	0.850009	0.939	1	0.00079746	CRYABhi Schwann cells	RHOJ
5.82e-09	0.849044	0.911	0.974	1.75e-05	CRYABhi Schwann cells	TNFAIP6
2.56e-05	0.847445	0.922	0.949	0.0768448	CRYABhi Schwann cells	PON2
2.35e-05	0.846795	0.968	1	0.0705971	CRYABhi Schwann cells	HLA-A
1.13e-07	0.844991	0.958	1	0.000338029	CRYABhi Schwann cells	SERPINE2
5.3e-15	0.822444	0.757	0.103	1.59e-11	CRYABhi Schwann cells	PCDH20
2.73e-05	0.813709	0.958	0.923	0.0819796	CRYABhi Schwann cells	CEBPD
0.00485572	0.807694	0.82	0.641	1	CRYABhi Schwann cells	MKI67
0.00051069	0.806168	0.846	0.795	1	CRYABhi Schwann cells	NFE2L2
0.000485527	0.781366	0.926	1	1	CRYABhi Schwann cells	RASSF4
5.99e-05	0.778893	0.759	0.564	0.179553	CRYABhi Schwann cells	CDH6
1.55e-05	0.77728	0.89	0.949	0.0466459	CRYABhi Schwann cells	SSR4
1.54e-11	0.773724	0.776	0.282	4.62e-08	CRYABhi Schwann cells	CEMIP2
2.25e-05	0.770487	0.869	0.692	0.067484	CRYABhi Schwann cells	CXXC5
5.78e-12	0.753197	0.835	0.436	1.73e-08	CRYABhi Schwann cells	PRIMA1
0.00629682	0.751701	0.869	0.974	1	CRYABhi Schwann cells	SLC15A3
1.23e-06	0.750289	0.875	0.59	0.00368198	CRYABhi Schwann cells	CREB5
0.000807783	0.747425	0.871	0.795	1	CRYABhi Schwann cells	COTL1
1.71e-06	0.746919	0.934	0.564	0.00513599	CRYABhi Schwann cells	MYADM
1.2e-07	0.727733	0.89	0.923	0.00035956	CRYABhi Schwann cells	FBLN2
7.99e-05	0.727088	0.774	0.564	0.239703	CRYABhi Schwann cells	NES
1.35e-05	0.72542	0.958	0.641	0.040414	CRYABhi Schwann cells	IFI16
5.78e-08	0.720667	0.981	1	0.000173415	CRYABhi Schwann cells	HLA-B
7.74e-16	0.719781	0.951	1	2.32e-12	CRYABhi Schwann cells	SBSPON
0.00506589	0.71824	0.899	0.821	1	CRYABhi Schwann cells	PTPRZ1
2.19e-08	0.71611	0.903	1	6.56e-05	CRYABhi Schwann cells	PLAAT3
5.26e-06	0.704938	0.803	0.487	0.0157905	CRYABhi Schwann cells	SMC2
0.000495894	0.701906	0.987	0.897	1	CRYABhi Schwann cells	PFN1
4.07e-06	0.694675	0.913	0.744	0.0121995	CRYABhi Schwann cells	SOCS3
1.92e-05	0.686252	0.93	0.769	0.0577156	CRYABhi Schwann cells	ARHGAP26
0.000206868	0.683433	0.941	0.744	0.620604	CRYABhi Schwann cells	NDUFAF3
7.41e-09	0.679632	0.926	0.949	2.22e-05	CRYABhi Schwann cells	TSPAN11
3.67e-06	0.663963	0.96	1	0.0110049	CRYABhi Schwann cells	TCIM
0.00258335	0.661547	0.956	0.949	1	CRYABhi Schwann cells	HLA-C
5.29e-09	0.650529	0.831	0.359	1.59e-05	CRYABhi Schwann cells	TUBB6
7.46e-09	0.650401	0.791	0.282	2.24e-05	CRYABhi Schwann cells	GYPC
1.15e-05	0.647914	0.774	0.923	0.0346108	CRYABhi Schwann cells	TNC
0.000788378	0.639962	0.941	1	1	CRYABhi Schwann cells	CST3
1.13e-08	0.630884	0.901	0.718	3.4e-05	CRYABhi Schwann cells	CIB1
5.86e-06	0.628316	0.877	0.974	0.0175782	CRYABhi Schwann cells	RGS10
0.000457632	0.619467	0.913	0.667	1	CRYABhi Schwann cells	MAFF
0.00468984	0.616629	0.846	0.897	1	CRYABhi Schwann cells	CAVIN1
9.63e-05	0.615089	0.873	0.872	0.288992	CRYABhi Schwann cells	RAB11FIP1
1.09e-07	0.61398	0.926	1	0.000325695	CRYABhi Schwann cells	SMIM5
0.00228421	0.611977	0.892	0.846	1	CRYABhi Schwann cells	MYL12A
0.00309406	0.611568	0.945	0.949	1	CRYABhi Schwann cells	RGCC
4.19e-05	0.606215	0.753	0.487	0.125689	CRYABhi Schwann cells	TUBA1C
2.53e-10	0.605641	0.951	0.949	7.58e-07	CRYABhi Schwann cells	CAPS
0.000363498	0.602003	0.759	0.641	1	CRYABhi Schwann cells	ITGA2
7.24e-07	0.599796	0.552	0.231	0.00217105	CRYABhi Schwann cells	MYH9
0.0016221	0.594692	0.962	0.974	1	CRYABhi Schwann cells	RETREG1
0.000824414	0.59312	0.945	0.974	1	CRYABhi Schwann cells	TMEM123
2.94e-07	0.592126	0.856	0.667	0.000882284	CRYABhi Schwann cells	FOSL2
3.6e-07	0.590174	0.884	0.769	0.00108083	CRYABhi Schwann cells	KLF2
0.000160941	0.589193	0.674	0.436	0.482823	CRYABhi Schwann cells	TSPAN18
0.000166839	0.589156	0.634	0.385	0.500517	CRYABhi Schwann cells	ADAMTS1
0.00216707	0.587585	0.865	0.795	1	CRYABhi Schwann cells	MSN
3.52e-07	0.587262	0.839	0.641	0.00105504	CRYABhi Schwann cells	INSC
2.06e-05	0.581541	0.727	0.436	0.0619198	CRYABhi Schwann cells	MIS18BP1
0.00399732	0.569839	0.448	0.231	1	CRYABhi Schwann cells	DUSP6
5.63e-05	0.564057	0.968	1	0.168767	CRYABhi Schwann cells	RAB32
0.00629709	0.563433	0.717	0.923	1	CRYABhi Schwann cells	FIBIN
0.000303225	0.561652	0.772	0.692	0.909675	CRYABhi Schwann cells	ITGA4
0.000697301	0.558245	0.894	0.692	1	CRYABhi Schwann cells	NFKBIA
4.9e-12	0.55553	0.918	0.462	1.47e-08	CRYABhi Schwann cells	MAP4K3-DT
3.17e-15	0.555236	0.636	0	9.5e-12	CRYABhi Schwann cells	GPNMB
0.000396134	0.555169	0.989	1	1	CRYABhi Schwann cells	COMT
0.00385766	0.55436	0.634	0.487	1	CRYABhi Schwann cells	SOD2
6.13e-05	0.551897	0.841	0.513	0.183846	CRYABhi Schwann cells	CKS1B
8.41e-09	0.533534	0.704	0.231	2.52e-05	CRYABhi Schwann cells	SCRG1
3.8e-17	0.532802	0.837	0.308	1.14e-13	CRYABhi Schwann cells	LEF1
0.00985144	0.527392	0.949	0.974	1	CRYABhi Schwann cells	ZFP36
0.00233614	0.527356	0.968	1	1	CRYABhi Schwann cells	DMD
0.00763653	0.518882	0.706	0.564	1	CRYABhi Schwann cells	PCDH17
0.000145645	0.51849	0.66	0.41	0.436936	CRYABhi Schwann cells	BCL6
0.00800225	0.516996	0.852	1	1	CRYABhi Schwann cells	IFIT2
0.00186921	0.515908	0.947	0.949	1	CRYABhi Schwann cells	CDK2AP2
0.00869438	0.513394	0.7	0.615	1	CRYABhi Schwann cells	ST3GAL6
3.36e-05	0.51224	0.934	1	0.10084	CRYABhi Schwann cells	IL1B
0.000249116	0.508652	0.907	0.846	0.747349	CRYABhi Schwann cells	PTPN13
0.00991645	0.507962	0.896	1	1	CRYABhi Schwann cells	ZNF536
0.00181997	0.499061	0.928	0.949	1	CRYABhi Schwann cells	HLA-E
3.02e-05	0.493351	0.888	0.615	0.0904895	CRYABhi Schwann cells	ZMAT1
1.51e-10	0.491258	0.937	0.872	4.54e-07	CRYABhi Schwann cells	COL27A1
0.00261088	0.491001	0.372	0.231	1	CRYABhi Schwann cells	AGRN
0.00217445	0.487869	0.474	0.308	1	CRYABhi Schwann cells	PCNA
3.96e-06	0.477603	0.909	0.718	0.0118723	CRYABhi Schwann cells	CTSL
0.00319739	0.470501	0.89	0.821	1	CRYABhi Schwann cells	NLGN4X
0.000702864	0.46706	0.801	0.744	1	CRYABhi Schwann cells	PDLIM1
0.000172148	0.465267	0.715	0.487	0.516443	CRYABhi Schwann cells	EFHC1
1.82e-05	0.465197	0.776	0.846	0.0545876	CRYABhi Schwann cells	SPHK1
1.18e-05	0.463457	0.791	0.692	0.0353343	CRYABhi Schwann cells	RDH10
0.00128366	0.458869	0.448	0.359	1	CRYABhi Schwann cells	CCDC34
2.33e-08	0.456739	0.732	0.231	6.99e-05	CRYABhi Schwann cells	GRIK3
2.5e-07	0.45608	0.812	0.846	0.000750582	CRYABhi Schwann cells	ADAMTS5
1.24e-06	0.454313	0.941	1	0.00372373	CRYABhi Schwann cells	ADAMTS9
0.00934701	0.452843	0.636	0.641	1	CRYABhi Schwann cells	ENTPD1
0.00726224	0.450268	1	1	1	CRYABhi Schwann cells	HMGB1
1.53e-05	0.447136	0.732	0.436	0.0459178	CRYABhi Schwann cells	LINC02381
0.000487398	0.446828	0.529	0.282	1	CRYABhi Schwann cells	TFRC
2.64e-08	0.445926	0.812	0.41	7.91e-05	CRYABhi Schwann cells	PLXND1
6.23e-10	0.442352	0.907	0.897	1.87e-06	CRYABhi Schwann cells	OLFML2B
0.000413389	0.439926	0.939	1	1	CRYABhi Schwann cells	PPDPF
0.00141045	0.427774	0.837	0.846	1	CRYABhi Schwann cells	CSRNP1
2.19e-09	0.427659	0.951	0.949	6.57e-06	CRYABhi Schwann cells	PLTP
2.75e-09	0.423995	0.789	0.231	8.25e-06	CRYABhi Schwann cells	RFX3
2.4e-05	0.423116	0.632	0.308	0.071972	CRYABhi Schwann cells	ASPSCR1
0.000384393	0.41898	0.841	0.821	1	CRYABhi Schwann cells	SLC9A3R2
0.000523567	0.418746	0.689	0.487	1	CRYABhi Schwann cells	YBX3
2.67e-06	0.417274	0.658	0.231	0.00800454	CRYABhi Schwann cells	COL25A1
6.76e-08	0.415848	0.786	0.462	0.000202745	CRYABhi Schwann cells	CLSTN2
1.99e-06	0.413301	0.782	0.359	0.00596965	CRYABhi Schwann cells	JADE1
0.000300635	0.412644	0.93	1	0.901906	CRYABhi Schwann cells	FBLN5
2.62e-06	0.412277	0.469	0.103	0.0078733	CRYABhi Schwann cells	NFATC2
0.00766015	0.407309	0.607	0.538	1	CRYABhi Schwann cells	LINC00511
3.67e-05	0.399912	0.59	0.308	0.110151	CRYABhi Schwann cells	LAP3
5.51e-11	0.398634	0.63	0.205	1.65e-07	CRYABhi Schwann cells	INPP4B
4.48e-06	0.390984	0.941	1	0.0134416	CRYABhi Schwann cells	BHLHE40
0.000329228	0.390112	0.725	0.41	0.987684	CRYABhi Schwann cells	YES1
0.00962877	0.385371	0.865	0.795	1	CRYABhi Schwann cells	POSTN
0.000129415	0.384814	0.962	0.949	0.388246	CRYABhi Schwann cells	LGALS3BP
1.85e-09	0.376563	0.825	0.333	5.56e-06	CRYABhi Schwann cells	BCL3
0.00343715	0.374792	0.772	0.795	1	CRYABhi Schwann cells	RGS16
0.00225798	0.371613	0.86	0.795	1	CRYABhi Schwann cells	TFPI
8.74e-08	0.368922	0.776	0.333	0.000262052	CRYABhi Schwann cells	JAM2
2.96e-05	0.365611	0.751	0.462	0.0887099	CRYABhi Schwann cells	MORN2
2.1e-05	0.359269	0.825	0.641	0.0628727	CRYABhi Schwann cells	ANKRD37
0.000465329	0.359129	0.598	0.282	1	CRYABhi Schwann cells	CNKSR3
0.00286408	0.357265	0.522	0.231	1	CRYABhi Schwann cells	NABP1
1.14e-10	0.346189	0.934	1	3.42e-07	CRYABhi Schwann cells	LINC01197
0.000243565	0.346077	0.719	0.692	0.730694	CRYABhi Schwann cells	BIRC3
0.000111726	0.344808	0.949	0.949	0.335179	CRYABhi Schwann cells	BLVRB
1.5e-06	0.344057	0.865	0.564	0.00451172	CRYABhi Schwann cells	SPP1
0.00254438	0.342448	0.605	0.231	1	CRYABhi Schwann cells	RAPGEF5
2.86e-08	0.339762	0.638	0.308	8.59e-05	CRYABhi Schwann cells	NRARP
0.00118672	0.338579	0.672	0.385	1	CRYABhi Schwann cells	SULT1C4
2.33e-10	0.338212	0.841	0.282	7e-07	CRYABhi Schwann cells	SMTN
0.000147	0.336132	0.922	0.974	0.441	CRYABhi Schwann cells	CIT
4.82e-05	0.330832	0.503	0.282	0.144574	CRYABhi Schwann cells	HIST1H1A
2.54e-06	0.330527	0.846	0.692	0.00761888	CRYABhi Schwann cells	IFIT3
0.00541152	0.327853	0.765	0.538	1	CRYABhi Schwann cells	IFT57
4.48e-06	0.322305	0.869	0.462	0.0134392	CRYABhi Schwann cells	FAM184A
6.93e-10	0.320224	0.909	0.897	2.08e-06	CRYABhi Schwann cells	PTPRE
0.000861923	0.31746	0.945	0.949	1	CRYABhi Schwann cells	SH3BP5
2.89e-12	0.309564	0.945	1	8.67e-09	CRYABhi Schwann cells	PDPN
8.02e-05	0.308872	0.389	0.179	0.240582	CRYABhi Schwann cells	CCNB2
6.05e-06	0.307856	0.941	0.744	0.0181521	CRYABhi Schwann cells	PHLDA1
1.42e-05	0.304233	0.763	0.436	0.042724	CRYABhi Schwann cells	TYMS
0.00171073	0.303709	0.433	0.231	1	CRYABhi Schwann cells	CENPK
1.22e-08	0.301605	0.765	0.333	3.66e-05	CRYABhi Schwann cells	SERPINB9
0.000369591	0.301583	0.808	0.615	1	CRYABhi Schwann cells	HIST1H2AJ
6.26e-08	0.301442	0.865	0.692	0.000187926	CRYABhi Schwann cells	RRM2
5.65e-05	0.299661	0.856	0.641	0.169493	CRYABhi Schwann cells	STOM
9.03e-06	0.298584	0.854	0.872	0.0271005	CRYABhi Schwann cells	C2orf88
0.0035765	0.296573	0.512	0.179	1	CRYABhi Schwann cells	DOCK5
3.15e-06	0.290948	0.86	0.564	0.00943782	CRYABhi Schwann cells	ADAMTS6
0.000153046	0.290435	0.755	0.41	0.459138	CRYABhi Schwann cells	PCLAF
0.000538932	0.286608	0.522	0.333	1	CRYABhi Schwann cells	PBK
1.18e-07	0.28427	0.626	0.231	0.000354786	CRYABhi Schwann cells	NEURL1B
1.32e-07	0.28403	0.812	0.333	0.000396498	CRYABhi Schwann cells	NFKB1
2.71e-09	0.280879	0.844	0.359	8.13e-06	CRYABhi Schwann cells	FBXO5
5.08e-05	0.278352	0.873	0.846	0.152464	CRYABhi Schwann cells	DIAPH3
0.00789613	0.276371	0.782	0.615	1	CRYABhi Schwann cells	NAMPT
7.76e-06	0.276187	0.901	0.897	0.0232753	CRYABhi Schwann cells	MSRB3
2.29e-05	0.273498	0.438	0.821	0.0687945	CRYABhi Schwann cells	PRC1
1.77e-08	0.272245	0.812	1	5.31e-05	CRYABhi Schwann cells	NTRK2
2.12e-10	0.270398	0.812	0.462	6.36e-07	CRYABhi Schwann cells	CRISPLD2
0.00408334	0.267971	0.438	0.821	1	CRYABhi Schwann cells	MAD2L1
0.00606222	0.261945	0.617	0.436	1	CRYABhi Schwann cells	BRCA2
0.00332699	0.259219	0.835	0.769	1	CRYABhi Schwann cells	TPPP3
6.43e-09	0.258138	0.937	0.59	1.93e-05	CRYABhi Schwann cells	RARRES1
1.25e-06	0.255585	0.717	0.333	0.00376334	CRYABhi Schwann cells	PLEKHG1
0.000377729	0.254598	0.558	0.256	1	CRYABhi Schwann cells	ELL2
0.000988145	0.25369	0.858	0.641	1	CRYABhi Schwann cells	EPB41L4B
7.11e-09	0.253203	0.85	0.538	2.13e-05	CRYABhi Schwann cells	GIHCG
0.00965817	0.252952	0.825	0.795	1	CRYABhi Schwann cells	CCL4
6.05e-24	3.3595	1	0.579	1.81e-20	STMN2hi Schwann cells	STMN2
6.8e-15	2.44221	0.923	0.552	2.04e-11	STMN2hi Schwann cells	SOX11
1.39e-17	2.40543	1	0.945	4.18e-14	STMN2hi Schwann cells	TUBB2B
2.19e-23	2.26756	1	0.911	6.56e-20	STMN2hi Schwann cells	GPM6A
5.3e-21	2.22267	1	0.81	1.59e-17	STMN2hi Schwann cells	TUBB3
1.34e-19	2.18033	1	0.886	4.02e-16	STMN2hi Schwann cells	BASP1
4.82e-23	2.16884	1	0.816	1.45e-19	STMN2hi Schwann cells	SYT1
1.16e-23	2.12609	1	0.778	3.47e-20	STMN2hi Schwann cells	PCSK1N
2.69e-21	2.12303	0.974	0.406	8.06e-18	STMN2hi Schwann cells	CD24
1.1e-22	2.10405	0.974	0.482	3.3e-19	STMN2hi Schwann cells	RTN1
2.82e-20	2.09507	0.949	0.383	8.47e-17	STMN2hi Schwann cells	SYT4
6.47e-24	2.07327	1	0.799	1.94e-20	STMN2hi Schwann cells	FABP7
2.26e-23	2.05304	1	0.455	6.78e-20	STMN2hi Schwann cells	ELAVL3
3.92e-18	1.90093	1	0.985	1.18e-14	STMN2hi Schwann cells	MAP1B
1.3e-20	1.7441	1	0.501	3.89e-17	STMN2hi Schwann cells	UCHL1
6.25e-19	1.60256	0.949	0.818	1.88e-15	STMN2hi Schwann cells	GAP43
6.19e-21	1.59501	0.974	0.349	1.86e-17	STMN2hi Schwann cells	MIAT
1.34e-17	1.57308	1	0.708	4.01e-14	STMN2hi Schwann cells	DPYSL3
1.85e-18	1.57119	0.974	0.457	5.56e-15	STMN2hi Schwann cells	CRMP1
5.15e-06	1.55976	0.744	0.784	0.0154437	STMN2hi Schwann cells	GAL
3.62e-23	1.54551	0.974	0.395	1.09e-19	STMN2hi Schwann cells	EEF1A2
1.03e-13	1.52168	0.872	0.59	3.09e-10	STMN2hi Schwann cells	BCL11A
4.86e-19	1.48531	1	0.877	1.46e-15	STMN2hi Schwann cells	BEX1
6.72e-17	1.48424	0.949	0.573	2.02e-13	STMN2hi Schwann cells	SCG2
1.47e-15	1.43757	1	0.956	4.41e-12	STMN2hi Schwann cells	TUBA1A
8.49e-15	1.43601	0.923	0.497	2.55e-11	STMN2hi Schwann cells	NNAT
1.83e-16	1.4273	0.923	0.545	5.49e-13	STMN2hi Schwann cells	ELAVL4
6.56e-25	1.27502	1	0.414	1.97e-21	STMN2hi Schwann cells	SLA
1.38e-13	1.22999	0.949	0.624	4.13e-10	STMN2hi Schwann cells	JPT1
2.27e-10	1.21813	0.897	0.651	6.8e-07	STMN2hi Schwann cells	C4orf48
4.78e-12	1.20583	1	0.877	1.43e-08	STMN2hi Schwann cells	TCF4
8.4e-14	1.17489	0.923	0.598	2.52e-10	STMN2hi Schwann cells	KLHL23
2.36e-13	1.14388	0.923	0.67	7.08e-10	STMN2hi Schwann cells	KIF21A
3.02e-24	1.13648	1	0.833	9.06e-21	STMN2hi Schwann cells	INHBA
3.94e-21	1.13405	0.974	0.486	1.18e-17	STMN2hi Schwann cells	ARPP21
1.43e-12	1.05608	0.974	0.776	4.29e-09	STMN2hi Schwann cells	SHTN1
1.77e-24	1.05093	1	0.414	5.31e-21	STMN2hi Schwann cells	ADRA2A
5.06e-18	1.04446	0.923	0.7	1.52e-14	STMN2hi Schwann cells	MEIS2
9.33e-19	1.00729	0.949	0.239	2.8e-15	STMN2hi Schwann cells	LINC00461
1.07e-09	0.998844	0.949	0.943	3.2e-06	STMN2hi Schwann cells	HMGCS1
6.26e-10	0.997774	0.846	0.617	1.88e-06	STMN2hi Schwann cells	CSRP2
1.5e-09	0.967066	0.974	0.941	4.49e-06	STMN2hi Schwann cells	SQLE
7.69e-21	0.931131	1	0.63	2.31e-17	STMN2hi Schwann cells	PLXNA4
1.61e-11	0.927462	0.846	0.543	4.82e-08	STMN2hi Schwann cells	KIF5A
3.74e-17	0.924151	0.923	0.6	1.12e-13	STMN2hi Schwann cells	IGFBPL1
5.12e-09	0.922894	1	0.973	1.54e-05	STMN2hi Schwann cells	MARCKSL1
4.15e-09	0.917662	0.949	0.873	1.24e-05	STMN2hi Schwann cells	SCG5
4.51e-11	0.916415	0.846	0.524	1.35e-07	STMN2hi Schwann cells	SCG3
5.48e-11	0.90276	1	0.645	1.64e-07	STMN2hi Schwann cells	FAM107B
1.36e-06	0.892874	0.769	0.531	0.00409002	STMN2hi Schwann cells	RIMBP2
2.52e-11	0.884678	0.974	0.814	7.56e-08	STMN2hi Schwann cells	KIF5C
5.41e-12	0.877796	0.846	0.353	1.62e-08	STMN2hi Schwann cells	PCLO
2.78e-10	0.852782	0.897	0.81	8.33e-07	STMN2hi Schwann cells	BEX2
4.15e-24	0.849764	1	0.579	1.25e-20	STMN2hi Schwann cells	SCN3A
4.85e-10	0.841999	0.974	0.979	1.46e-06	STMN2hi Schwann cells	STMN1
1.87e-06	0.838038	0.718	0.558	0.00559878	STMN2hi Schwann cells	CHGA
5.6e-08	0.824404	0.949	0.691	0.000167963	STMN2hi Schwann cells	FABP5
1.46e-13	0.814174	1	0.584	4.38e-10	STMN2hi Schwann cells	TTL
3.18e-05	0.793486	0.718	0.793	0.0954828	STMN2hi Schwann cells	SCN3B
6.9e-11	0.789845	0.795	0.41	2.07e-07	STMN2hi Schwann cells	PRPH
1.1e-15	0.781004	0.897	0.575	3.31e-12	STMN2hi Schwann cells	PAK3
8.16e-16	0.777046	0.949	0.548	2.45e-12	STMN2hi Schwann cells	TSPAN14
7.37e-08	0.751535	0.795	0.512	0.000221221	STMN2hi Schwann cells	STRBP
2.43e-09	0.739205	0.821	0.649	7.29e-06	STMN2hi Schwann cells	KIF1A
1.45e-24	0.73285	1	0.548	4.36e-21	STMN2hi Schwann cells	NOVA2
2.17e-18	0.731941	0.949	0.571	6.51e-15	STMN2hi Schwann cells	TCEAL2
1.72e-08	0.726178	1	0.918	5.15e-05	STMN2hi Schwann cells	YWHAH
4.97e-08	0.72532	1	0.996	0.000149019	STMN2hi Schwann cells	TMSB10
9.15e-14	0.721362	0.949	0.841	2.75e-10	STMN2hi Schwann cells	TMEM181
7.86e-09	0.717233	0.846	0.577	2.36e-05	STMN2hi Schwann cells	ARL4C
1.35e-16	0.70188	0.923	0.357	4.06e-13	STMN2hi Schwann cells	EPHB1
1.76e-23	0.694945	1	0.307	5.28e-20	STMN2hi Schwann cells	CXADR
3.56e-09	0.694494	0.769	0.133	1.07e-05	STMN2hi Schwann cells	LY6H
2.07e-10	0.692175	0.872	0.594	6.22e-07	STMN2hi Schwann cells	OCIAD2
1.85e-05	0.691323	0.744	0.56	0.0553915	STMN2hi Schwann cells	RALGDS
2.55e-09	0.688309	0.821	0.562	7.64e-06	STMN2hi Schwann cells	RAMP1
0.000297833	0.687624	0.667	0.37	0.893499	STMN2hi Schwann cells	CELF4
8.21e-08	0.686291	1	0.966	0.000246382	STMN2hi Schwann cells	TUBB
4.53e-09	0.682817	0.974	0.622	1.36e-05	STMN2hi Schwann cells	BRI3
0.00114497	0.678083	0.769	0.505	1	STMN2hi Schwann cells	TLE4
2.71e-20	0.670826	0.949	0.751	8.12e-17	STMN2hi Schwann cells	CAMK2B
2.15e-17	0.669722	1	0.858	6.46e-14	STMN2hi Schwann cells	CYSTM1
7.84e-06	0.646785	0.846	0.63	0.0235233	STMN2hi Schwann cells	TKT
2.25e-05	0.644627	0.667	0.277	0.0674032	STMN2hi Schwann cells	NSG1
3.04e-16	0.641373	0.897	0.362	9.11e-13	STMN2hi Schwann cells	SYT5
2.3e-13	0.64087	0.923	0.689	6.89e-10	STMN2hi Schwann cells	CTXN1
2.78e-10	0.639167	0.949	0.626	8.33e-07	STMN2hi Schwann cells	MYO5A
0.00342337	0.635641	0.744	0.746	1	STMN2hi Schwann cells	ARHGEF28
1.67e-10	0.628223	0.872	0.767	5.02e-07	STMN2hi Schwann cells	PLPPR3
1.69e-08	0.618214	0.821	0.427	5.08e-05	STMN2hi Schwann cells	CPEB4
1.36e-09	0.617178	0.923	0.774	4.09e-06	STMN2hi Schwann cells	SEPTIN6
1.81e-12	0.604709	0.923	0.294	5.43e-09	STMN2hi Schwann cells	WFDC2
1.98e-05	0.600825	0.897	0.734	0.0595023	STMN2hi Schwann cells	TPM3
7.29e-22	0.595238	0.974	0.395	2.19e-18	STMN2hi Schwann cells	ISLR2
1.29e-09	0.591564	0.923	0.738	3.87e-06	STMN2hi Schwann cells	TSPAN13
4.6e-21	0.590416	1	0.677	1.38e-17	STMN2hi Schwann cells	REEP1
9.2e-16	0.585771	0.974	0.611	2.76e-12	STMN2hi Schwann cells	DHCR24
9.33e-06	0.585016	1	0.992	0.0279765	STMN2hi Schwann cells	TMSB4X
8.4e-05	0.584349	0.718	0.624	0.25214	STMN2hi Schwann cells	PCP4
2.48e-17	0.580499	0.974	0.279	7.45e-14	STMN2hi Schwann cells	FAM49A
7.71e-06	0.579744	0.872	0.879	0.0231427	STMN2hi Schwann cells	CPE
4.23e-09	0.57659	0.923	0.486	1.27e-05	STMN2hi Schwann cells	MLF1
0.00107447	0.576188	0.564	0.355	1	STMN2hi Schwann cells	DGKH
1.05e-10	0.5755	0.821	0.579	3.14e-07	STMN2hi Schwann cells	CHGB
6.31e-17	0.571645	0.923	0.924	1.89e-13	STMN2hi Schwann cells	NHSL1
2.43e-16	0.56837	0.897	0.725	7.28e-13	STMN2hi Schwann cells	NOL4
1.88e-09	0.559219	1	0.778	5.64e-06	STMN2hi Schwann cells	TCTEX1D2
0.000377635	0.557833	0.795	0.672	1	STMN2hi Schwann cells	NEFM
7.76e-14	0.557573	0.846	0.211	2.33e-10	STMN2hi Schwann cells	SLC38A1
6.07e-08	0.549255	0.821	0.455	0.00018214	STMN2hi Schwann cells	KLF7
1.84e-06	0.548945	0.949	0.825	0.00552467	STMN2hi Schwann cells	HINT1
0.00120988	0.546735	0.641	0.309	1	STMN2hi Schwann cells	ACSL4
3.77e-07	0.544943	0.872	0.598	0.00113246	STMN2hi Schwann cells	AFDN
1.21e-06	0.538359	1	0.983	0.00362019	STMN2hi Schwann cells	TXN
1.96e-08	0.530716	1	0.742	5.87e-05	STMN2hi Schwann cells	CRIP2
5.13e-10	0.525834	0.846	0.304	1.54e-06	STMN2hi Schwann cells	NETO2
4.38e-07	0.519075	0.795	0.507	0.00131285	STMN2hi Schwann cells	DEDD2
0.000921921	0.507441	0.641	0.478	1	STMN2hi Schwann cells	CALY
1.41e-11	0.507221	0.897	0.662	4.23e-08	STMN2hi Schwann cells	LRRN1
6.46e-08	0.50424	0.769	0.467	0.000193845	STMN2hi Schwann cells	SPINT2
0.000610788	0.501559	0.821	0.529	1	STMN2hi Schwann cells	LRRFIP1
1.54e-05	0.497152	0.667	0.296	0.0461133	STMN2hi Schwann cells	ADM
1.28e-05	0.494648	0.795	0.535	0.0383628	STMN2hi Schwann cells	DUSP8
3.2e-05	0.492706	0.923	0.683	0.0960344	STMN2hi Schwann cells	ADGRL3
2.07e-09	0.485593	0.923	0.59	6.22e-06	STMN2hi Schwann cells	PTPRF
6.8e-06	0.480624	0.974	0.951	0.0204038	STMN2hi Schwann cells	SNHG29
3.65e-06	0.477123	1	0.994	0.0109467	STMN2hi Schwann cells	ACTB
1.32e-05	0.476113	0.949	0.875	0.0395832	STMN2hi Schwann cells	SH3BGRL3
5.93e-05	0.475976	0.846	0.729	0.177847	STMN2hi Schwann cells	BMPR2
7.93e-21	0.473456	0.974	0.385	2.38e-17	STMN2hi Schwann cells	TFF3
1.67e-09	0.467649	0.769	0.37	5.01e-06	STMN2hi Schwann cells	FJX1
7.72e-06	0.467085	0.846	0.607	0.0231452	STMN2hi Schwann cells	NBEA
2.96e-08	0.467013	0.974	0.907	8.88e-05	STMN2hi Schwann cells	TSTD1
2.4e-09	0.465835	0.923	0.476	7.19e-06	STMN2hi Schwann cells	SMARCA4
1.55e-12	0.462136	0.923	0.831	4.65e-09	STMN2hi Schwann cells	MAPRE3
6.77e-14	0.462057	0.949	0.543	2.03e-10	STMN2hi Schwann cells	GKAP1
8.53e-16	0.461734	0.923	0.345	2.56e-12	STMN2hi Schwann cells	FLRT2
0.000180011	0.455499	0.744	0.581	0.540033	STMN2hi Schwann cells	CMIP
1.06e-06	0.447734	0.744	0.613	0.0031874	STMN2hi Schwann cells	BEX5
1.48e-15	0.444938	1	0.795	4.44e-12	STMN2hi Schwann cells	MYCN
0.000534345	0.442622	0.692	0.761	1	STMN2hi Schwann cells	LONRF2
8.3e-06	0.441002	0.769	0.461	0.0249112	STMN2hi Schwann cells	DANCR
1.54e-17	0.433793	0.974	0.48	4.63e-14	STMN2hi Schwann cells	ARG2
7.79e-15	0.431495	0.974	0.702	2.34e-11	STMN2hi Schwann cells	SYT14
1.05e-07	0.425573	0.923	0.723	0.000313651	STMN2hi Schwann cells	RAB11A
0.00108705	0.422323	0.692	0.493	1	STMN2hi Schwann cells	GNG4
0.000299068	0.420567	0.692	0.636	0.897203	STMN2hi Schwann cells	ARFGEF3
0.000310952	0.417273	0.795	0.666	0.932855	STMN2hi Schwann cells	ZNF804A
4.07e-11	0.414702	0.923	0.696	1.22e-07	STMN2hi Schwann cells	DLK1
2.08e-16	0.414503	1	0.647	6.23e-13	STMN2hi Schwann cells	NUAK1
1.08e-12	0.412164	1	0.45	3.25e-09	STMN2hi Schwann cells	IFT22
0.00052591	0.41158	1	0.873	1	STMN2hi Schwann cells	SELENOW
2.01e-05	0.409324	0.949	0.839	0.0604132	STMN2hi Schwann cells	SEC11C
3.52e-14	0.40457	1	0.683	1.06e-10	STMN2hi Schwann cells	C20orf96
1.49e-07	0.393638	0.949	0.767	0.000448372	STMN2hi Schwann cells	FXYD6
1.28e-24	0.393238	1	0.486	3.84e-21	STMN2hi Schwann cells	MASP1
0.00602283	0.390088	0.897	0.687	1	STMN2hi Schwann cells	PEG10
2.31e-12	0.386538	0.923	0.334	6.92e-09	STMN2hi Schwann cells	OTUD1
1.74e-11	0.384455	0.949	0.488	5.22e-08	STMN2hi Schwann cells	TLNRD1
1.77e-21	0.384242	0.974	0.638	5.32e-18	STMN2hi Schwann cells	SLAIN1
4.1e-07	0.382688	0.872	0.772	0.0012303	STMN2hi Schwann cells	GUCY1A2
7.53e-07	0.378658	0.923	0.748	0.00225992	STMN2hi Schwann cells	ABRACL
7.03e-07	0.377136	0.897	0.801	0.00210789	STMN2hi Schwann cells	CYFIP2
1.23e-14	0.373946	1	0.712	3.69e-11	STMN2hi Schwann cells	ARHGAP18
0.000717634	0.371639	0.974	0.738	1	STMN2hi Schwann cells	HSPH1
1.72e-09	0.369792	0.795	0.414	5.15e-06	STMN2hi Schwann cells	EPCAM
5.54e-05	0.369292	0.795	0.526	0.166277	STMN2hi Schwann cells	C11orf96
3.86e-11	0.367902	0.872	0.412	1.16e-07	STMN2hi Schwann cells	TTN
9.2e-20	0.367504	1	0.892	2.76e-16	STMN2hi Schwann cells	HS3ST1
0.000198713	0.365427	0.821	0.653	0.596138	STMN2hi Schwann cells	CKB
5.12e-12	0.357297	0.897	0.364	1.54e-08	STMN2hi Schwann cells	IFT172
2.13e-11	0.35623	1	0.698	6.39e-08	STMN2hi Schwann cells	AMOTL2
0.00264156	0.354217	1	0.835	1	STMN2hi Schwann cells	ATP5IF1
1.19e-18	0.352894	0.974	0.548	3.57e-15	STMN2hi Schwann cells	GRP
0.00816521	0.349177	1	0.915	1	STMN2hi Schwann cells	NME2
2.47e-06	0.347006	0.718	0.349	0.00740846	STMN2hi Schwann cells	SINHCAF
0.00018165	0.345683	0.667	0.55	0.544949	STMN2hi Schwann cells	BID
3.15e-19	0.345357	0.949	0.488	9.45e-16	STMN2hi Schwann cells	DTX1
8.57e-10	0.345262	0.974	0.666	2.57e-06	STMN2hi Schwann cells	ARC
0.000196821	0.34296	0.692	0.419	0.590463	STMN2hi Schwann cells	FBP1
1.47e-10	0.34006	0.897	0.554	4.4e-07	STMN2hi Schwann cells	F2R
0.00375951	0.339279	0.692	0.649	1	STMN2hi Schwann cells	DOC2B
1.16e-22	0.337793	0.974	0.526	3.48e-19	STMN2hi Schwann cells	SLC4A10
8.83e-23	0.336005	1	0.791	2.65e-19	STMN2hi Schwann cells	C1orf115
0.000309848	0.335984	0.744	0.562	0.929543	STMN2hi Schwann cells	SPRY2
5.41e-17	0.335547	0.974	0.503	1.62e-13	STMN2hi Schwann cells	ETV5
3.58e-05	0.334974	0.846	0.664	0.107511	STMN2hi Schwann cells	TPM1
1.05e-19	0.334354	0.949	0.689	3.15e-16	STMN2hi Schwann cells	TPH1
0.00396952	0.333562	0.718	0.465	1	STMN2hi Schwann cells	ATP13A3
0.00355096	0.332832	0.795	0.727	1	STMN2hi Schwann cells	PDLIM5
8.22e-09	0.332418	0.795	0.829	2.47e-05	STMN2hi Schwann cells	VGF
1.24e-09	0.332073	0.795	0.49	3.72e-06	STMN2hi Schwann cells	AMER2
1.91e-16	0.328165	0.923	0.412	5.73e-13	STMN2hi Schwann cells	GAS6
1.04e-12	0.326012	0.897	0.545	3.12e-09	STMN2hi Schwann cells	NKX2-1
0.000631575	0.31968	1	0.71	1	STMN2hi Schwann cells	MEF2C
4.41e-06	0.318638	0.897	0.448	0.0132206	STMN2hi Schwann cells	HMGA1
1.76e-09	0.314935	0.821	0.476	5.29e-06	STMN2hi Schwann cells	ARHGEF3
1.8e-18	0.314587	0.974	0.67	5.39e-15	STMN2hi Schwann cells	MPP1
1.66e-18	0.31247	0.949	0.636	4.97e-15	STMN2hi Schwann cells	CLDN3
0.000280403	0.309245	0.949	0.822	0.84121	STMN2hi Schwann cells	MIDN
2.17e-15	0.30849	0.949	0.721	6.5e-12	STMN2hi Schwann cells	HSBP1L1
4.55e-14	0.305581	0.872	0.459	1.37e-10	STMN2hi Schwann cells	SHANK2
0.000744581	0.304777	1	0.975	1	STMN2hi Schwann cells	DYNLT1
4.84e-25	0.301558	1	0.144	1.45e-21	STMN2hi Schwann cells	ELMOD1
0.00290696	0.30132	0.744	0.438	1	STMN2hi Schwann cells	ATP1A1
2.19e-10	0.298864	0.846	0.611	6.58e-07	STMN2hi Schwann cells	RASSF2
1.78e-21	0.296491	0.949	0.214	5.34e-18	STMN2hi Schwann cells	CTSS
1.47e-13	0.295047	0.897	0.732	4.41e-10	STMN2hi Schwann cells	CCDC24
1.68e-14	0.29476	0.923	0.334	5.05e-11	STMN2hi Schwann cells	PPP1R14C
0.00629335	0.294454	0.615	0.258	1	STMN2hi Schwann cells	DGKI
0.000105687	0.293521	1	0.922	0.317061	STMN2hi Schwann cells	INSIG1
0.000413288	0.291261	0.897	0.609	1	STMN2hi Schwann cells	THY1
1.81e-07	0.290862	0.769	0.471	0.000544038	STMN2hi Schwann cells	SMPD3
3.34e-05	0.290837	1	0.698	0.100346	STMN2hi Schwann cells	CCP110
1.87e-09	0.290602	0.821	0.406	5.6e-06	STMN2hi Schwann cells	MTHFD2
2.1e-07	0.289041	0.744	0.465	0.000629256	STMN2hi Schwann cells	SLC1A2
1.27e-05	0.288514	0.769	0.52	0.0381528	STMN2hi Schwann cells	TM7SF2
0.00546859	0.286751	0.897	0.875	1	STMN2hi Schwann cells	ATP1B1
2.79e-07	0.286163	0.846	0.685	0.000835794	STMN2hi Schwann cells	GLCCI1
0.00219992	0.282541	0.949	0.909	1	STMN2hi Schwann cells	NPDC1
8.44e-16	0.281084	0.872	0.518	2.53e-12	STMN2hi Schwann cells	PRR36
4.18e-14	0.274506	0.974	0.903	1.25e-10	STMN2hi Schwann cells	CORO1A
4.53e-11	0.27091	0.769	0.362	1.36e-07	STMN2hi Schwann cells	TMEM158
0.000380883	0.269711	0.795	0.715	1	STMN2hi Schwann cells	ASCL1
0.00485572	0.269188	0.846	0.905	1	STMN2hi Schwann cells	TMEM59L
7.84e-05	0.26637	0.821	0.467	0.235193	STMN2hi Schwann cells	MSI2
1.18e-18	0.262701	1	0.844	3.54e-15	STMN2hi Schwann cells	HOPX
1.05e-16	0.260936	0.974	0.725	3.16e-13	STMN2hi Schwann cells	TSGA10
4.2e-13	0.260762	0.949	0.626	1.26e-09	STMN2hi Schwann cells	DOCK9
2.87e-11	0.258209	0.949	0.596	8.6e-08	STMN2hi Schwann cells	LMNB1
1.21e-08	0.257188	0.821	0.376	3.63e-05	STMN2hi Schwann cells	KRT8
1.38e-13	0.256961	1	0.651	4.13e-10	STMN2hi Schwann cells	TRIP13
8.85e-18	0.256503	0.974	0.662	2.66e-14	STMN2hi Schwann cells	IRX2
1.85e-19	0.255656	0.949	0.837	5.55e-16	STMN2hi Schwann cells	MS4A8
3.53e-18	0.253908	0.923	0.541	1.06e-14	STMN2hi Schwann cells	RPRM
2.03e-10	0.253063	0.744	0.368	6.08e-07	STMN2hi Schwann cells	PPIL6
0.000394058	0.253003	0.615	0.427	1	STMN2hi Schwann cells	DNAJC12
1.62e-07	0.250384	1	0.636	0.000485352	STMN2hi Schwann cells	TWISTNB
3.8e-07	0.250028	0.769	0.558	0.00113857	STMN2hi Schwann cells	OSBPL6

## Sheet: Immune
Proliferating mac/mono	Monocyte 1	aM1	aM-like cells	aM2	B cells	Monocyte/Neutrophil precursor cells	CD1C+ DC	Monocyte 2	Plasma cell	Cycling B cell	Macrophage	FLT3+ preDC	pDC	IL7R+ T cells	common lymphoid precursor (CLP)	Immature DP leukocyte	Cycling Lymphocytes
RNASE1	S100A9	SPP1	AL355881.1	C1QC	CD79B	MPO	CLEC10A	S100A8	CD79A	HMGB1	HBG2	S100B	IL3RA	IL7R	NKG7	IL32	MKI67
C1QA	LYZ	CCL3L1	CCL3L1	MS4A7	VPREB3	PRTN3	HLA-DQB1	S100A9	CD37	STMN1	HBA2	IDO1	PMEPA1	LTB	GZMA	ENPP1	TYMS
C1QB	S100A8	LGMN	MS4A7	GPR183	CD79A	PRSS57	HLA-DPB1	G0S2	SPIB	IGLL1	HBA1	CPVL	PTCRA	TRAC	CCL5	ZBTB16	PCLAF
DAB2	FCN1	MS4A7	CCL3	C1QA	AKAP12	HDC	HLA-DRB1	PTGS2	VPREB3	HMGB2	HBG1	CST3	SEL1L3	CD3D	KLRB1	TRGC1	SMC2
C1QC	IL1RN	CCL3	RNASE1	MRC1	SOX4	AZU1	HLA-DPA1	PROK2	CD52	VPREB3	HBB	C1orf54	MAP1A	IL32	GNLY	CXCR4	RRM2
VSIG4	TIMP1	CCL4L2	FTL	C1QB	CD24	LYZ	CST3	FPR1	CD79B	TUBB	AIF1	DNASE1L3	RAB11FIP1	BCL11B	CST7	CD3D	HMGB2
TMEM176B	IFI30	RNASE1	NPL	CTSB	ARPP21	OLIG1	TIMP1	OSM	NIBAN3	MYB	CST3	HLA-DQB1	PLP2	CD52	KLRC1	IL7R	STMN1
TMEM176A	TNFAIP2	NRP2	CAVIN1	FCGR2A	RCSD1	ELANE	IFI30	CMTM2	EZR	PDLIM1	LGALS2	HLA-DPA1	PLD4	TRBC1	GZMB	LTB	TK1
FTL	IL1B	MRC1	CCL4	CSF1R	MZB1	GIHCG	HLA-DRA	CSF3R	CD74	CD24	C1orf54	LGALS2	UGCG	CD3E	CTSW	GZMK	SMC4
CALML4	G0S2	LYVE1	IL1B	FOLR2	TCF4	ATAD5	NRARP	GCA	CCDC191	NUSAP1	HLA-DPB1	CD74	C12orf75	TRBC2	HOPX	SPOCK2	CENPK
AIF1	BCL2A1	CD36	HBB	LGMN	CD37	S100A8	LGALS2	CDA	YBX3	TMPO	DNASE1L3	HLA-DPB1	BCL11A	ITM2A	CD7	KLRB1	HELLS
NPC2	S100A4	F13A1	C1QA	PDGFB	CD9	S100P	HLA-DMA	S100P	PMEPA1	CMTM8	HLA-DPA1	HLA-DRB1	MZB1	SPOCK2	GZMM	TRBC1	ASPM
F13A1	SOD2	CCL2	F13A1	CD163	YBX3	RNASE2	CTSH	BCL2A1	HLA-DRB1	H2AFZ	DAB2	CADM1	IRF4	ETS1	KLRD1	GZMM	CDT1
FOLR2	PPIF	FOLR2	HSPA1A	CD83	MME	MS4A3	S100B	BASP1	HLA-DRA	MKI67	C1QA	WDFY4	TSPAN13	LEPROTL1	XCL1	CD96	TRAC
LYVE1	CXCL2	DAB2	HSPA6	NRP2	RAG1	AL034397.3	CD74	CXCL8	IGKC	PCLAF	RNASE1	PKIB	IGKC	LIME1	CLIC3	ITM2A	CENPF
PLTP	PLAUR	FOSB	CXCL8	MS4A4A	CD38	S100A9	IL18	SLC11A1	RBM38	SMC4	S100B	HLA-DRA	TCF4	CYTIP	IL32	GATA3	NUSAP1
LY96	S100A6	CXCL8	ADAP2	FGL2	FOXP1	CDCA7	TYMP	NAMPT	HLA-DQB1	EBF1	HLA-DQB1	CALCRL	TPM2	AQP3	CD247	ETS1	TMPO
SPP1	KYNU	C1QA	OTUD1	RBM47	MYB	ATAD2	CPVL	SLC25A37	FOXP1	CD79B	RGS10	FLT3	SERPINF1	LDHB	SYTL3	SLC4A10	TMEM106C
MS4A4A	EHD1	CTSL	PDGFB	ADAP2	EBF1	MCM4	SPIB	PLAUR	TUBB6	TUBA1B	HLA-DRA	BATF3	PLAC8	LEF1	TRDC	TC2N	CRIP1
LGMN	CXCL8	CCL4	IER3	MMP19	MIS18BP1	RRM1	CYP2S1	TREM1	HLA-DMB	CENPF	CPVL	S100A10	DERL3	TRAT1	GZMK	CD3E	RRM1
CD14	RETN	GPR183	BAG3	CSF2RA	MSI2	CSTA	GPR183	SOD2	FCMR	SMC2	TUBA1B	SHTN1	SPIB	PGM2L1	IRF1	CTSW	TMEM238
CD36	MNDA	VMP1	SPP1	CD40	IGLL1	CLEC5A	CFP	CD55	TPD52	CDT1	CCND1	NRARP	BTG2	SH2D1A	PRF1	CD69	ITM2A
MS4A6A	C5AR1	CD163	AIF1	FCGR1A	CCDC191	CLSPN	JAML	PADI4	CLEC2D	HIST1H4C	C1QC	TSPAN33	LILRB4	TMEM238	STK17A	STK17A	CD3G
IGF1	CSTA	CXCL3	FOSB	GASK1B	APBB1IP	MCM7	HLA-DMB	S100A11	HRK	TYMS	SCGB3A2	HLA-DMA	ZC3HAV1	ARG2	KLRK1	CD52	ANP32E
HBA2	MXD1	CD14	RGS10	GLA	KIAA0040	PCLAF	PKIB	STX3	CD55	CKS1B	NPC2	TMSB4X	ALOX5AP	FXYD5	CLEC2B	BCL11B	BIRC5
FCGR1A	CTSS	CXCL2	C1QC	NPC2	NIBAN3	MNDA	COTL1	FCAR	TSPAN13	CD79A	C1QB	C1orf162	GZMB	LCK	TRBC1	NCR3	TPX2
GATM	SERPINA1	CTSB	CCL2	C5AR1	HIST1H2AC	RAB3IP	CALHM6	F11R	RGS16	ORC6	HLA-DRB1	ENPP1	LIME1	CD7	RUNX3	AQP3	CD3E
CTSB	POU2F2	C1QB	FOLR2	HLA-DRB1	STMN1	S100A6	SAMHD1	ANPEP	BANK1	KNL1	GSTP1	ACTB	SELL	PTPN22	CD69	SH2D1A	ATAD2
HBG1	TSPO	C1QC	ATF3	EPS8	ACSM3	CLEC12A	RALA	OLIG1	CXCR4	TOP2A	F13A1	TACSTD2	RGS1	OCIAD2	IL2RB	XCL1	CKS1B
HBA1	LST1	CSF1R	SCGB3A2	PLTP	S1PR4	SQLE	C15orf48	SRGN	HLA-DPB1	ATAD2	BLVRB	CLIC2	SSR4	LAT	MATK	ARAP2	HIST1H4C
CST3	OLR1	LILRB5	CXCL3	CD74	RIPOR2	MEG8	CLIC2	SULT1B1	CD9	MIS18BP1	IDO1	COTL1	SMPD3	TSTD1	IL2RG	GIMAP7	KIF15
NPL	NAMPT	ABCA1	MAFF	MS4A6A	REXO2	RETN	CD86	PPP1R3B	BTG2	CARHSP1		PSMB9	EGLN3	RHOH	TNFSF14	FLNB	SH2D1A
PCDH12	CD44	NR4A2	C1QB	CYBB	CDKN2D	RAB32	BID	CRISPLD2	MIS18BP1	ATAD5		TMSB10	SLC7A5	GIMAP1	CD3E	ITK	CD3D
HBG2	ANXA2	CD83	CXCL2	CD14	DTX1	NFE2	CCR7	FTH1	HLA-DPA1	ASPM		GSTP1	MYL12A	CD2	PYHIN1	TUBA4A	LIME1
MSR1	LGALS3	NR4A3	GATM	CTSZ	CXCR4	VIM	SHTN1	STARD10	KIAA0040	MSI2		DAPP1	EPHB1	CD96	XCL2	TNFSF14	TRBC1
GRN	CDC42EP3	MS4A4A	EGR1	RNASE6	BTK	CFD	C1orf162	KIAA1324	SINHCAF	RRM1		CYP2S1	RNASET2	KLF2	PRKCH	IL2RG	DHFR
HMOX1	ACSL1	B3GNT5	HSPA1B	P2RX7	LINC00426	SERPINB1	VIM	MAK	RHOH	BIRC5		CXCL16	TAGLN2	CD3G	SLC38A1	TMEM238	CEP55
MTUS1	TYMP	ATP1B1	DAB2	FNIP2	SEPTIN6	FCN1	DUSP4	MIAT	IRS2	HMGB3		VDR	TGFBI	STK17A	KLRF1	CD320	ORC6
HPGDS	OLIG1	PDGFB	NINJ1	GATM	KCNQ1OT1	TSPO	GSN	CCDC153	SP140	FAM111B		RAB7B	SLAMF7	IL2RG	DUSP2	DUSP2	CD2
MRC1	PLEK	RBM47	PLEK	PLD4	GADD45A	IGF2BP2	LST1	ARHGAP8	RCSD1	ARPP21		CLNK	EZR	RGCC	IFNG	HEG1	MCM3
CTSD	SERPINB9	IER3	MRC1	ITPR2	IKZF2	MCEMP1	S100A11	HECW2	CD24	RCSD1		RAB11FIP1	CLIC3	GATA3	DOK2	HOPX	TUBB
A2M	SLC11A1	C5AR1	CD36	ABCA1	UTRN	SPN	S100A4	C2CD4B	IFT57	CENPW		NME2	RNASE6	CXCR4	ETS1	SLC38A1	TOP2A
BRI3	CFP	STAB1	MS4A4A	FOSB	HLA-DRA	MGST1	DAPP1	TMEM190	TCF4	SOX4		HLA-DMB	CD37	GYPC	ABHD17A	PCED1B-AS1	TRBC2
RNASE6	FGD4	HMOX1	SOD2	CST3	HLA-B	CSF3R	FGL2	GJA1	ODC1	CDCA7		EEF1B2	GPR183	ACAP1	ADGRE5	TRDC	CORO1A
GASK1B	CD55	EGR1	CEBPD	ETV3	HMGB1	LYL1	IL1R2	VNN2	LTB	TPX2		TYMP	ODC1	ITK	SAMD3	LEPROTL1	DUT
RGS10	PLIN2	OTUD1	NR4A3	MIR155HG	LAPTM5	PADI4	GPAT3	CXCL1	PDLIM1	STRBP		RGS10	NIBAN3	IKZF2	GPR65	NCOA7	C12orf75
GPR34	ETS2	NLRP3	KCTD12	HES4	RASD1	GAPDH	SYNGR2	MXD1	MZB1	RRM2		CYTOR	LINC-PINT	ARL4C	CD96	TRAC	CARHSP1
CD68	ATP13A3	INSIG1	BLVRB	HLA-DPA1	CMTM8	CAPG	FAM49A	EGR3	UBALD2	DUT		RUBCNL	DUSP5	SMC4	ISG15	GPRIN3	CCDC34
LY86	S100A11	ICAM1	HSPB1	HLA-DMA	HLA-DPB1	TKT	CXCL16	VDR	CD47	AKAP12		FGL2	JAML	RCAN3	HCST	UBALD2	RAC2
SLCO2B1	STXBP2	CD84	COL1A1	TNFAIP2	CD74	BASP1	CYTOR	LILRA5	CD69	PTTG1		CTSZ	SH2B3	ICAM2	STK17B	ISG15	HIST1H1B
TYROBP	VMP1	ATF3	STAB1	ICAM1	SMAD1	TXN	NECTIN2	C5AR1	SCN3A	HMGA1		CLEC7A	IRF8	SELL	ARAP2	CD3G	MAD2L1
CYBB	TLR2	FCGR2A	COL1A2	TMEM176B	RUBCNL	CDA	RNASET2	JAML	RUBCNL	MCM7		LSP1	SULF2	TRDC	GIMAP7	RGCC	IL32
GYPC	SLC43A2	HBEGF	SGK1	CD86	SINHCAF	GCA	PEA15	FCN1	CD19	LEF1		LMNA	CYBA	SYTL1	METRNL	CRTAM	CENPE
KCTD12	SOCS3	PLAUR	HNRNPH1	IER3	TLE4	FGR	LAP3	LRRK2	EBF1	MAD2L1		CALHM6	TNFRSF21	STK17B	ACAP1	CD7	CD96
HBB	GK	NR4A1	DDX3X	CD84	MARCKSL1	STXBP2	RUNX3	RNF144B	PHACTR1	LMNB1		PARM1	CXCR4	RGS1	CRIP1	FAM43A	KIF11
SHTN1	CYBB	MPEG1		MAFF	LGALS9	S100A4	CSF2RA	SAT1	SEPTIN6	UBE2C		LYZ	TXN	HINT1	TNFRSF18	NKG7	GATA3
CCL2	VASP	PLTP		CXCL3	PDLIM1	SNHG29	ANXA2	PSTPIP2	NR4A1	ZWINT		VIM	GNA15	ARHGDIB	FCGR3A	ZDBF2	CDK1
BLVRB	NCF2	SGK1		SLC15A3	LINC01013	NUCB2	NME2	TNFAIP3	HHEX	TCF4		C15orf48	DANCR	NCR3	REL	LEF1	PCNA
CD163	FPR1	MAFF		STAB1	SYK	TYMS	PLD4	SLC2A3	LYN	HIST1H1D		EGLN3	PARVB	ISG15	PLAC8	CA2	CENPM
HLA-DMA	COTL1	VSIG4		MSR1	CXXC5	FXYD5	CTSZ	NEAT1	ANKRD33B	CDK1		DUSP4	LTB	TBC1D4	PTPN7	PTPRC	HMGB1
HLA-DPA1	SERPINB1	ADAP2		LAIR1	HLA-A	ANXA1	PPIF	CAPG	IKZF2	KIF20B		GNA15	ARID3A	GBP2	TGFB1	KLRK1	IL2RG
FCER1G	ITGAX	CFLAR		HLA-DRA	HIST1H2BF	DUT	ANXA1	GPAT3	ACSM3	HELLS		TAGLN2	WDFY4	CD69	TENT5C	LCK	PFN1
CCND1	PTAFR	KCTD12		PLAU	BEST3	AC020656.1	IL23A	TNFAIP6	BTK	CENPM		RAB32	HLA-DMB	IL4I1	PTPRC	REL	ZWINT
ARHGAP18	NEAT1	TFRC		CXCL16	LINC00472	PKM	DUSP5	EGLN1	HLA-B	SGO2		CRIP1	EPS8L2	PTPRC	PCED1B-AS1	GZMA	PPDPF
GAS6	BID	PRDM1		A2M	TKT	RFLNB	ARPC1B	JUNB	RASGRP2	MCM3		RNASET2	NCF1	CD48	ISG20	CCL5	CD247
AGR2	PILRA	A2M		TCHH	HLA-E	NME1	EEF1B2	ARG1	MTSS1	APBB1IP		HDAC9	PLXNA4	PPDPF	ZBTB16	CEMIP2	PRKCH
EGFL7	JAML	CTSD		VMP1	CD19	CTSG	SPINT2	MCEMP1	SLC38A1	MYBL2		BID	FLNB	RAC2	CD3D	CCDC88C	GIMAP7
BCAT1	CFD	CYB5D1		CD68	STRBP	HMGB2	GSTP1	SERPINA1	CDKN2D	DHFR		SYNGR2	BID	UBALD2	SPON2	HLA-A	CD7
ASAH1	CTSH	ZNF267		LTC4S	CLEC2D	PNP	SERPINF1	MCL1	CXXC5	FBXO5		ANPEP	TMIGD2	PTPN7	NCR3	LIME1	HIST1H2AJ
STAB1	EMILIN2	CCR1		SAT1	ARHGDIB	MEG3	LY86	MME	RIPOR2	UHRF1		CFL1	HINT1	SEPTIN6	CREM	RAC2	H2AFZ
LAIR1	CLEC12A	MMP19		HLA-DMB	HIST1H1C	SPI1	MXD1	IL6R	MARCKSL1	KIF11		NIBAN1	CIITA	SLC38A1	ENC1	IKZF2	GAPDH
IGSF6	IGSF6	CD28		HLA-DQB1	SCN3A	LST1	NLRP3	CSTA	HLA-DMA	PRC1		TGFBI	CDK2AP2	ABHD17A	FGFBP2	ADGRE5	GZMA
RAB32	LYN	GEM		IGSF6	LEF1	ZBTB7A	CLEC7A	LYL1	STRBP	NCAPD2		RGCC	DNASE1L3	CLEC2D	TES	AC008875.3	ETS1
CSF1R	LRRK2	GATM		HMOX1	RASGRP2	CYSTM1	MNDA	ERRFI1	CYTIP	C21orf58		KCNK6	AREG	ZC3HAV1	SH2D1B	MT2A	HIST1H3G
CD74	STX11	DNAJA4		GRN	TSPAN13	YWHAH	PAPSS2	PPIF	MYO1C	MME		PAWR	RALA	FLNB	PTPN22	CRIP1	HIST1H4D
CD28	SPI1	CPEB4		HAS1	IRF4	PLAC8	SAT1	ATP11A	OCIAD2	ANP32E		SPINT2	SYNGR2	NCOA7	GATA3	ABHD17A	HIST1H2AG
GIMAP4	OSM	BAG3		CD36	BCL11A	CD55	CYBA	NFKBIA	GAPT	KIF15		CSF2RA	IGF2BP2	BIRC3	RAC2	RHOH	NCAPG
VAMP8	IL6R	CD93		RNASET2	CPNE2	GNB2	CDKN1A	RGL4	CKS2	CCND3		TUBA1A	TUBB6	GIMAP7	CD48	CST7	CLSPN
LAPTM5	FGR	IGF1		SLCO2B1	RAB3IP	ENO1	AOAH	DUSP1	DANCR	GTSE1		PRCP	GALNT3	STK4	ITGA4	YES1	MT2A
FSCN1	RNASE2	RUNX1		PRDM1	HLA-DRB1	MYH9	RGS1	SVIL	HINT1	BRCA1		ARPC1B	RASD1	CORO1A	HAVCR2	PRKCH	WDR34
NCF4	RAPGEF2	ATP13A3		HLA-DPB1	CDC25B	S100A11	COX5A	IER3	TMEM123	HIST1H3B		DANCR	GAS6	ZEB1	MAPRE2	PGM2L1	CDCA8
CD59	GPR84	RASGEF1B		ARHGAP18	HMGB2	LDHB	LSP1	ACSL4	LYL1	PSMB8		LCP1	KLHL6	CIB1	RAB11FIP1	IRF1	IL7R
CTSL	AL133330.1	CCRL2		CCR7	HLA-DPA1	ANXA3	IGSF6	LCP1	TAGLN2	SMARCA4		SAMHD1	STRBP	FOXP1	DHRS3	PTPN7	HIST1H2AI
LTC4S	ARHGAP26	NEAT1		INSIG1	KTN1	OLR1	SERPINB1	MNDA	TGFBR2	UBE2T		JPT1	TNNI2	EEF1B2	AC004687.1	GLCCI1	NUF2
MEF2C	NFKBIA	HSPA1B		BHLHE40	TPD52	EMB	ARL4C	CCRL2	BIRC3	HIST1H2AJ		FAM49B	GPR146	GZMM	RHOC	SEPTIN6	KIF4A
C2	SIRPA	SOCS3		TMEM176A	CD52	UGCG	EZR	FCER1G	CCR7	CD38		TXN	MPEG1	CEMIP2	RBM38	BEX2	MCM10
BST2	VIM	ASAH1		MPEG1	HRK	ARG1	ENTPD1	S100A6	CD40	MZB1		CKB	PTPRE	CRIP1	PTGER4	TSTD1	KIF2C
	SH3BGRL3	SLCO2B1		ATP1B1	PALM2-AKAP2	LTF	NUDC	CYSTM1	CD83	HIST1H1B		NCOA7	VCL	S1PR4	JUND	CD44	TUBA1B
	LY86	GAS6		HSPA6	SLC25A5	BPI	GALNT3	RBP7	CYFIP2	SHCBP1		PLP2	CD74	S100A4	HLA-A	SNRK	PRC1
	ANPEP	CYBB		PLEK	HLA-DMB	ABCA13	LYZ	PDLIM5	LGALS9	NCAPG		RALA	SEC11C	GADD45A	SH2D1A	HCST	GIMAP1
	SDC4	CTSZ		C2	SPINT2		LMNA	FOS	CD48	NIBAN3		HSPD1	RBM38	S1PR1	STK4	APOL3	HIST1H3B
	FTH1	CD68		CCL3	DEPP1		MTHFD2	ORAI2	SPINT2	KIAA0040		RAMP1	SPNS3	TAGLN2	ALOX5AP	RBM38	PSMB9
	LGALS2	BCAT1		CXCL2	BTG2		TUBA1B	RAPGEF2	SOX4	CENPU		HMGA1	AC004687.1	MIF	UBALD2	TRBC2	TROAP
	P2RX7	PPP1R15A		TFRC	HLA-DMA		BCL3	DOCK5	ZC3HAV1	HIST1H1C		NET1	NUCB2	PRDX2	CYTIP	CLEC2B	MCM4
	NECTIN2	TMEM176B		ARL5B	CD47		GRN	NFKBIZ	LINC-PINT	SLC25A5		NABP1	CD7	DEDD2	HLA-C	AL121839.2	RTKN2
	DNAAF1	FNIP2		CFLAR	RBM38		IRF4	CDC42EP3	BCL11A	RAD51AP1		BASP1	SLC7A11	PSMB9	EOMES	ZNF331	GTSE1
	FNIP2	HSPA6		NR4A1	FLI1		FXYD5	NIBAN1	UTRN	ODC1		SLAMF7	TGFBR2	FAM107B	HLA-B	CCDC85B	KNL1
	SH3BP5	MTSS1		IL10RA	CYFIP2		LGALS3	CTSS	NCF1	HIST1H2BH		RNASE6	SAMHD1	S100A10	SNRK	PSMB9	CDCA2
	TKT	IRAK2		CCL3L1	SMARCA5		CRIP1	RETN	AKAP12	TACC3		IRF8	LSP1	TUBA4A	RGS3	PLAC8	SPC25
	RTN1	KLF6		TYMP	CCND3		CIITA	PPP2R5A	DEDD2	HIST1H2AI		PARVG	HLA-DMA	CCR7	HEG1	DZIP3	GZMM
	UPP1	ITPR2		OGFRL1	IFT57		STX11	IL1RN	ISG20	IKZF2		SERPINB9	AC016831.5	IRS2	GIMAP1	SAMD3	HIST1H1C
	CPVL	CDKN1A		PLAUR	FCMR		S100A10	GPR65	FAM107B	CDCA5		GPRIN3	ACY3	ZNF331	PFN1	EZR	CDCA5
	SMIM25	GRN		CCRL2	SMARCA4		SLC2A3	ITGA5	JUP	FOXP1		TSTD1	COX5A	PCED1B-AS1	S1PR5	CYTIP	UBALD2
	LUCAT1	ARHGAP18		F13A1	RAPGEF5		ALCAM	LYZ	PSMB8	HIST1H1E		SPI1	CCDC69	CLEC2B	ITK	CD48	KIF14
	SLC2A3	PLD3		LILRB2	PSMB8		SLC43A2	AL133330.1	IRF4	SEPTIN6		CDK2AP2	EPHA2	SSR4	CDKN2D	PYHIN1	CIT
	IL10RA	C3AR1		CD93	MAP4K2		ETV3	CCL20	ARL6IP1	CDKN3		SERPINF1	HLA-DPA1	CD247	TSPAN32	ARHGDIB	KIF20B
	SRGN	SLC15A3		CLIC2	BMP3		RNASE6	KDM6B	KTN1	HMMR		MARCKSL1	PHACTR1	EZR	GIMAP5	GPR65	GZMK
	TRAF1	KDM6B		IGF1	SPIB		PKM	MYADM	DAPP1	CENPE		GRN	CAPG	PRKCH	GBP4	TMIGD2	HIST1H1D
	ZBTB7A	MSR1		ATP13A3	RHOH		GNA15	ALOX5AP	IGFBP4	KIF23		CYBA	HLA-DRB1	S100A6	LINC00299	IKZF3	AURKB
	MAP3K8	NFKBID		NEAT1	CIITA		PLP2	IL1B	RBBP6	YWHAH		ATP1A1	HLA-DPB1	RNF125	KLHL23	HLA-C	LMNB1
	TNFRSF1B	MIDN		NAMPT	IGKC		RILPL2	CD44	SKIL	CLSPN		TXNDC17	LINC00996	ZDBF2	LDB2	RUNX3	SYNJ2
	DUSP1	GPR34		SERPINB9	TMEM123		INSIG1	PREX1	IKZF3	CCNA2		ENO1	BTK	MAL	YES1	HINT1	TSTD1
	NLRP3	CD86		HSPA1A	RBBP6		CD40	TYROBP	STMN1	KHDRBS3		TPM3	CD47	FCMR	ITM2A	CORO1A	MYBL2
	CLEC10A	SLC16A10		GSN	TSPAN14		DUSP1	LST1	TAGAP	CENPK		TUBA1B	DPP4	SLC2A3	TRIM8	DOK2	MCM7
	SAT1	GASK1B		KCTD12	CPM		SPI1	LTB	SLC25A5	BUB1		GSN	GPR65	HLA-E	UPP1	CDK2AP2	ABHD17A
	IER3	IL6R		PHACTR1	HIST1H1D		ITGB2	CAP1	RASGEF1B	C12orf75		LRRK2	UCP2	HLA-A	MBP	LPXN	HIST1H3D
	HCK	MGLL		RGS10	ITGA4		TES	PPP1R15A	ZFP36L1	CXXC5		MYADM	RASSF5	MT2A	ZC3H12A	PPP2R5A	NUCB2
	ITGB2	SH2B3		GADD45B	TMPO		VCL	CCR1	SYNGR2	PCNA		P2RY14	ZDBF2	LPXN	SQSTM1	JUND	CD69
	LAIR1	HSPA1A		AIF1	RYBP		CHMP1B	NOTCH1	STK17B	PSMB9		NUDC	RASGRP2	CD44	CEMIP2	CD247	HIST2H2AC
	CD68	MCL1		CCDC170	S1PR1		RGS10	LSP1	PMAIP1	HMGN3		PKM	TSTD1	APBB1IP	PIM1	HLA-B	STK17A
	SLC25A37	CSF2RA		SOCS3	GLRX		SERPINB9	CREB5	REL	HIST1H2BF		ZEB1	SLC25A5	RBM38	CD2	ARL4C	BRCA1
	WARS	GLA		RILPL2	GBP4		CAP1	SMIM25	ORAI2	HIST1H3G		PFN1	APBB1IP	GPSM3	C12orf75	PTPN22	PTPN7
	ITGA5	EPS8		CCL4L2	FOXO1		OGFRL1	FYB1	MSI2	DIAPH3		COX5A	PEA15	CD37	CDK2AP2	TENT5C	SLC25A5
	ANXA1	LAIR1		TLR2	DANCR		SRGN	EHD1	PLCG2	HIST1H3D		CD86	LYN	ABRACL	FASLG	BSG	CDC25B
	C15orf48	HSPH1		NINJ1	FAM43A		HSPD1	RHOB	ZDBF2	GIHCG		MCM5	EEF1B2	SLFN5	SLA	SEC14L1	HOPX
	BRI3	CXCL16		IL6R	RAB11A		RBM47	ACSL1	POU2F2	NDUFAF3		MYEF2	IL10RA	TMIGD2	HLA-E	AC004687.1	OCIAD2
	CCRL2	TLR2		TNFAIP3	CSRP2		HSPB1	MYO5A	S1PR1	MARCKSL1		HLA-B	COBLL1	TRGC1	FMNL1	TRAT1	FAM111B
	SERPINB8	DNAJB1		CPEB4	RGS16		AIF1	MAP2K3	MYC	S1PR4		ARHGAP30	CREM	GMFG	GBP2	CD2	PTTG1
	MYADM	TMEM176A		IRAK2	SH2D3C		NR4A1	MCTP1	NR4A1	CLEC2D		SEPTIN6	MYBL2	KLHL6	RBBP8	CLIC3	CFL1
	KLF6	TMEM88		RGS1	GIHCG		TGFBI	TAGAP	PPM1K	CEP55		LY86	SCN9A	ARL4A	ELL2	XCL2	RHOH
	CFLAR	ITPKB		RASGEF1B	ORAI2		GLIPR1	TNFRSF1B	YWHAZ	GKAP1		TIMP1	CALCRL	INPP4B	PPP2R5A	HIST1H1D	RCAN3
	NFKBIZ	P2RX7		FTL	GLCCI1		COMT	TRIB1	SMAD7	PALM2-AKAP2		TES	BCL3	AHR	ARL4C	STK17B	RAD51AP1
	MCL1	GIMAP5		MEF2C	STK26		TNFAIP2	NEDD9	IRF4	LDHB		MBP	P3H2	RTKN2	SKIL	CCR6	SYTL1
	LSP1	IQGAP2		IL1B	GNG11		CAPG	PILRA	IRS2	CDC20		LAP3	CCR7	NME2	NFKB1	FOSL2	CLEC2B
	FAM49A	GADD45B		GK	TRABD		RAB32	S100A4	PCDH9	BRCA2		SH2B3	HLA-DRA	GIMAP4	AC008875.3	TGFB1	CD52
	CAPG	MEF2C		ASAH1	CLEC2D		VASP	MAP3K11	HLA-DMB	KIF4A		BST2	ST3GAL5	RIPOR2	STOM	FAM107B	LCK
	MAP2K3	ETS2		TNFRSF1B	TERF2IP		LIMS1	AL034397.3	TSPAN13	SINHCAF		ZC3HAV1	HIST1H4C	GPR65	CCND3	MYC	ENO1
	BCL3	PLEK		C3AR1	YPEL3		METRNL	TSPO	CD9	HIST1H2AG		UCP2	SPINT2	IKZF1	TYROBP	ACAP1	KIF18A
	ASAH1	ABL2		LCP2	TSPAN13		CYTIP	LUCAT1	AC007384.1	NUCB2		HINT1	CORO1A	KLRB1	GALNT3	LDHB	CYTIP
	ARL5B	MS4A6A		TBXAS1	JAK1		BASP1	ICAM1	HINT1	TMEM106C		MPEG1	HMGA1	CCR6	GIMAP4	DUSP4	SAMD3
	RBP7	HRH1		DAB2	PDLIM1		YWHAH	KLF7	BIRC3	CCP110		SAT1	SEPTIN6	ZBTB16	CXCR4	MSN	UBE2T
	PPM1F	SAT1		TGFBI	STK38		SH3BGRL3	ITGAX	ANKRD11	CKAP2		VAV3	P2RX1	FYB1	APOC2	DEDD2	NCAPD2
	CLEC7A	MPP1		CD163L1	EIF4A2		MRC1	RALB	TCF4	CCNB1		RASSF2	NME2	CREM	SSR4	BIN2	S1PR4
	CD48	SLFN11		ZNF267	BBX		LRRFIP1	PLIN2	TAGLN2	HIST1H2AL		ARL4C	MIS18BP1	RETREG1	RHOH	BTG2	CCNA2
	SAMSN1	NPC2		CPVL	UTRN		NR4A3	ETS2	JUP	NUF2		DPP4	NPC2	TC2N	LAT2	RBBP6	HINT1
	TNFAIP3	NINJ1		CTSH	STX7		CEBPD	SLA	SWAP70	GADD45A		PTTG1	COMT	KIT	GADD45B	LINC-PINT	PTPRC
	RILPL2	ATP2A2		BAG3	RHOH		MEF2C	RASSF2	LDLRAD4	KIFC1		PPIF	TBC1D4		FCMR	TAGLN2	ARHGDIB
	ICAM1	ETV3		SH2B3	N4BP2L2		ALOX5AP	PLEK	PRKCB	MAP4K2		CAP1	RBBP6		RAB29	SLC2A3	TRAT1
	STX3	ARL5B		TMEM88	TLE4		DOCK8	AZIN1-AS1	HLA-A	CCNB2		ENTPD1	ZFP36		ZNF331	FXYD5	JPT1
	BASP1	LILRB2		HSPA1B	RUBCNL		S100A6	MYH9	ARL4C	DTX1		ODC1	ST14		MSN	GMFG	SEPTIN6
	SPHK1	TLNRD1		CTSS	ARID4B		WAS	LYN	IRF2BPL	BUB1B		EZR	CDKN1A		ADGRG1	S100A10	C21orf58
	CREB5	C2		AOAH	NSMCE1		SLC25A5	RIPOR2	BPTF	TK1		PTPRE	DEDD2		FYB1	TNFAIP3	PIM1
	KDM6B	IL1B		SIRPA	EBLN3P		ATF3	ZFP36L1	ETS1	ESCO2		MEF2C	HSPA1B		RAP1B	MYL12A	PYHIN1
	SLC15A3	PHACTR1		NFKBIA	RSF1		HAS1	TYMP	RPS10	RAB3IP		RASSF5	CRIP1		TIGIT	PTGER4	HIST1H2AL
	CDKN1A	TNFRSF1B		NECTIN2	GADD45A		CFLAR	HBB	SRSF7	CYFIP2		EVI2B	RASSF2		EFHD2	GYPC	KLRC2
	THBS1	TRIB1		TMEM144	RIPOR2		NME1	IQGAP1	TNRC6B	NEK2		AC004687.1	PLAAT3		BAZ1A	TES	HIST1H1E
	SAMHD1	ZFP36		CCL4	MAP4K2		VAMP8	SAMSN1	CRIP1	LGALS9		SLC2A3	FERMT3		UTRN	ZEB1	HIST1H2BF
	GCA	MAP2K3		VSIG4	HLA-DRA		NABP1	PTPRE	KMT2E	RUVBL2		NCKAP5	CYBB		SPN	CLEC2D	PSMB8
	FCGR2A	MIR155HG		SAMHD1	PARP1		CD48	TNFAIP2	CCDC107	CD9		SLC25A5	STMN1		FOSL2	KPNA2	LDHB
	HSPA1A	PTGS2		CTSD	ZNF292		IL10RA	PECAM1	NCF1	CCDC34		WARS	MEF2C		TRBC2	STK4	UBE2C
	PKM	HES4		NLRP3	SYNE3		EFHD2	NABP1	EIF4A2	TUBB3		TUBA1C	BHLHE40		IFI16	UBE2S	GINS2
	ARPC1B	CSRNP1		PTGS2	NCOA3		GNAI2	ARL5B	SMAD3	HIST2H2AC		HMOX1	NR4A3		ZC3HAV1	JUN	ATAD5
	CTSB	CCR5		LAP3	TTC7A		IL1B	RALGAPA2	GAS5	E2F8		MIR4435-2HG	PDGFB		FCER1G	HIST1H4C	SYTL3
	INSIG1	LCP2		C15orf48	NOP53		RAB11FIP1	NR4A3	GNG7	ARHGDIB		RUNX1	S100A6		TLN1	PPDPF	HMGB3
	PHLDA1	IL10RA		CLEC10A	SF1		SOCS3	HBG1	SDE2	DTL		CCND1	ARL4C		CCDC85B	SSR4	DLGAP5
	CSF3R	TLR4		IFI30	SELENOF		MARCKSL1	MIDN	BCL2L11	HJURP		ARHGDIB	LDHB		CLIC1	CREM	BRCA2
	AIF1	NFKBIZ		NR4A3	LDLRAD4		TUBA1A	NCF2	EEF1D	IGKC		PSMB8	GRN		KLRC2	MIF	NCR3
	LILRB2	NCF4		TLR4	TFDP2		AREG	ZNF267	STK4	XRCC2		CMIP	GLIPR1		IRF8	S100A4	DIAPH3
	NINJ1	THBD		IQGAP2	SECISBP2L		TNFAIP8	B3GNT5	ZFAS1	CDCA3		AC020656.1	PPP1R15A		BHLHE40	NFKB1	CDKN3
	FGL2	ARID3A		SPHK1	CD52		FAM49B	FPR2	KLHL24	AURKB		HCLS1	UNC93B1		KRT86	MATK	TUBA4A
	FOSL2	SIGLEC1		LY96	BPTF		PLAUR	FKBP1A	AC004687.1	CDKN2D		KTN1	P2RY14		ACTN4	ZC3HAV1	SLC38A1
	MAP3K11	HPGDS		SHTN1	GABPB1-IT1		CSTB	PARVG	TSTD1	UBE2S		SMARCA5	MBP		NFKBID	CKS2	CKAP2
	ATP1A1	FMN1		CXCL8	AKAP9		SNHG29	GPR84	SINHCAF	HIST1H3H		ANXA2	UBE2S		BIN2	ZC3H12A	SGO2
	TLNRD1	GK		IRF8	YPEL5		INHBA	SLC43A2	FAM214A	KIF14		GLIPR1	FCER1G		TAGAP	TLE4	TACC3
	IL1A	MAP3K8		SLC43A2	BCL11A		HMGA1	ELL2	SARAF	RIPOR2		HLA-C	S100A4		LCP1	ISG20	SPOCK2
	TNF	ICAM4		KLF6	PIK3CA		FCER1G	DIAPH1	RPS4Y1	NDC80		MYL12A	SOX4		NUCB2	S1PR4	HIST2H2AB
	C1orf162	FSCN1		DUSP1	TIA1		NFKBID	FAM107B	SNHG7	PKM		AIF1	SPON2		LEPROTL1	SLA	PRDX2
	PLEKHB2	PLAU		EMILIN2	YY1		TAGLN2	IFI30	CD47	CKS2		CHMP1B	P2RX1		CD8A	ELL2	CRTAM
	ETV3	NFKBIA		PLD3	SRSF9		SSR4	PTPRC	ARGLU1	FABP5		ABRACL	MYL12A		TUBB4B	GADD45A	CENPW
	RNF144B	NFE2L2		B3GNT5	LTB		GLA	RILPL2	RIPOR2	CD19		RUNX3	RNASE6		SLFN13	TIPARP	ATP2A3
	NFKB1	PLD4		HSPB1	UBXN7		ENO1	SH3BGRL3	GRASP	ARHGAP11A		GPR65	LINC-PINT		PPDPF	CD53	KLRC1
	LCP1	CD163L1		CDKN1A	NKTR		CD83	HLA-C	ELF1	CRNDE		HSPH1	RRBP1		CD3G	RNF125	UHRF1
	CD93	NPL		RASSF4	CD74		PDE4B	LAPTM5	ZFP36L2	SGO1		ANXA1	SELENOS		NR4A2	ABCB1	TNFSF14
	CAP1	FCGR1A		CTNND1	MARCKSL1		VMP1	FCGR2A	PDE7A	CD47		CD48	P2RY14		CCL4	CD8A	LTB
	ADORA2A	DUSP1		FAM49A	OGA		NPC2	IL1R2	DGKD	TKT		PPDPF	NR3C1		SAMSN1	RCAN3	DIAPH1
	MS4A6A	INHBA		FOSL2	PKN2		OLR1	BID	ZC3HAV1	MXD3		YBX3	DHRS7		CD38	SLFN5	CLEC2D
	MCEMP1	NAMPT		ARID3A	RPS4Y1		JUNB	PHACTR1	REL	GAPDH		CKS2	STRBP		TAGLN2		PRR11
	LIMS1	TNFAIP3		EGR1	HMGB2		LCP1	CSRNP1	PARP14	SMARCA5		DUT	TNFSF9		BTG2		FBXO5
	CPEB4	TFEC		ATF3	ZFP36L2		FOSB	SPI1	GPBP1	SLFN13		CDKN1A	P2RY6		RGS1		SELL
	PDE4B	SERPINB9		NFE2L2			CORO1A	GLIPR1	SP100	POLR2I		H2AFZ	ZDBF2		RGCC		MIF
	CST3	RBBP8		GAS6			FABP5	SH3BP5	PPP1CC	CD52		RBBP6	BLNK		SERTAD1		CENPU
	RASGEF1B	DUSP6		NR4A2			HSPA1A	KLF6	RBM39	HIST1H2AH		NEAT1	FCHSD2		TRGC1		TRGC1
	TFEC	MCTP1		ZNF331			MCL1	TXN	TRA2A	MCM10		PCLAF	CD37		ABCB1		ATP5IF1
	SLC7A5	SOD2		NFKBID			NEAT1	KCNE1	ARID1B	RAB11A		LDLRAD4	MSL2		DIAPH1		ZBTB16
	LCP2	LY96		BCAT1			BCL2A1	IGSF6	AC025164.1	DLGAP5		PPP1R14B	ZDHHC14		ANP32E		ARL4C
	FXYD5	NECTIN2		PIM3			TYROBP	RASSF5	SP110	GINS2		AHNAK	BTG2		BST2		PLAC8
	IQGAP1	ATP1A1		RNASE1			RNF130	EVI2B	MTPN	IRF4		SNRNP25	IL2RG		IK		CTNNAL1
	RBM47	NABP1		DNAJA4			LY86	ANXA3	FAM107B	CDCA8		IRF8	PARK7		SRGN		CD38
	TNFAIP6	CD200R1		ATP2A2			CYBA	EGR1	BRD2	HELLPAR		DEF8	SLC35E1		TUBA4A		ARAP2
	ZC3H12A	EGR3		SOD2			SMDT1	FMNL1	HLA-C	TUBB4B		AC004687.1	MCC		RBBP6		HIST1H2AH
	CTSZ	MITF		BRI3			GSN	VASP	PDCD4	PLK1		HLA-DMB	SNHG7		LCK		ESCO2
	TYROBP	EIF4E		HSPH1			PARK7	HCLS1	MSI2	KCNQ1OT1		G3BP2	SRSF7		LINC-PINT		ENC1
	GPR132	ATP1B3		TNFAIP8			ISG20	LCP2	LPXN	STK26		DPYSL2	SPNS3		CRTAM		HMMR
	SELL	FTL		LYVE1			ARL4A	BIN2	RSRP1	CKAP2L		RAB30	FBXO34		SYNE1		ADGRE5
	WAS	RILPL2		COMT			FBXO34	WDR1	NOP53	RAPGEF5		HLA-DRB5	GNG7		IKZF3		FXYD5
	ACSL4	SIRPA		NFKBIZ			PHB	TUBA1A	RCSD1	JADE1		ADA2	UPK3A		TIPARP		NUDC
	FCER1G	TMEM144		GPRIN3			VEGFA	NCF1	SRPK2	CDCA2		IGFLR1	ERP29		TTN		MATK
	PDLIM5	RHOB		GPR132			GSTP1	CFD	PPP1R14A	MCM4		CSRP1	PAXX		TMIGD2		FASLG
	LRG1	LTC4S		SGK1			FGL2	STEAP4	CKS2	GBP4		TES	GPM6B		AREG		SPN
	DOCK8	RASGRP3		ATP1A1			ATP1B3	BCL3	ORAI2	TSPAN13		TMED3	CAPG		GZMH		MSN
	VSIR	FGL2		CXCL1			DRAP1	HSPA1B	MCTP2	CTNNAL1		GPRIN3	PPIB				KLF2
	C3AR1	SCN9A		ABL2			SNRNP25	SELL	SLBP	HHEX		VOPP1	TXNDC5				RGCC
	DYSF	ZFP36L1		STX11			LDHA	FAM49B	SMAP2	LINC00426		PSMB8	RNF11				FMNL1
	FCGR3A	PLEKHA1		SRGN			CCT6A	OLR1	EPB41	PAWR		LCP1	CREM				NCAPH
	TREM1	BHLHE40		MAP3K8			NKRF	CPEB4	SET	SPC25		RUNX3	TGFBI				GIMAP4
	FTL	CD40		CCR1			RILPL2	IL1A	GGA2	KIF2C		CYTOR	ODC1				SLA
	MTHFD2	LUCAT1		IL1RN			C17orf49	MGAM	RNMT	FOXO1		DCTPP1	MDN1				GNLY
	CCL3L1	BLVRB		RBBP8			SSR4	CCL4	CDC42SE2	CCDC81		CNN2	PARVB				RBBP8
	SKIL	RASSF4		CLEC7A			GZF1	APOBEC3A	CAMK2D	SMAD1		DNAJC15	HSP90B1				RUNX3
	PECAM1	MYO5A		OTUD1			PDE4B	ARHGAP26	TERF2IP	MPP1		FAM162A	JAZF1				KIF23
	GAPDH	IGSF6		SPI1			JOSD1	PTAFR	PHACTR1	CD320		DBN1	CPNE3				BCL11B
	WDR1	CREM		BLVRB			IDH2	DOCK8	LINC-PINT	MCM5		ANXA6	DNAJB9				BSG
	B3GNT5	NFKB1		NCF4			DIAPH1	RUBCNL	SYPL1	BCL11A		SYNGR2	SETBP1				HMGA1
	S100A10	FOSL2		CALHM6			VDAC1	SNX10	UTRN	RAG1		ICOSLG	DANCR				UBE2S
	LRRFIP1	LMNA		CTSL			NDUFS6	GNB2	ARID5B	ATP2A3		DDT	MALT1				HIST1H1A
	EFHD2	AHR		ATP1B3			NDUFAB1	RBM47	PLAC8	KTN1		MPC2	ATG12				CD320
	GRN	JUN		PIK3AP1			SNRPF	LCN2	HLA-DMA	CIT		OXSR1	ATG101				COX5A
	PTPRE	PLXND1		ETS2			SERPINB1	IL4R	CNN2	NCAPH		TNIP2	INPP5F				LEPROTL1
	PHACTR1	SQSTM1		MCL1			ST8SIA4	LRG1	ICAM3	CENPA		TMEM38B	SIVA1				SGO1
	MSN	CTNND1		MGAT4A			KBTBD8	TLR4	JAK1	KPNA2		HLA-C	TMEM184B				XCL2
	HLA-DRB1	UGCG		SIGLEC1			NHP2	ADGRE2	RAC2	NUDC		NDEL1	POLR2A				PCED1B-AS1
	SNX10	TNFAIP2		ALCAM			SH3KBP1		FYTTD1	SYK		JPT1	AHI1				PERP
	GNAI2	PDE4C		GPR34			CCDC50		MIS18BP1	TLE4		HLA-F	MAPKAPK2				BIN2
	ASGR2	NCF2		FGD4			STK4		STK17B	RHOH		COX7C	LSP1				IKZF1
	FABP5	ZC3H12C		LY86			VPS29		SLC25A5	DANCR		MCM5	CALCRL				IKZF2
	RAB32	BIRC3		FSCN1			LINC00513		MYCBP2	BEST3		WARS	KLF13				KLRB1
	SULF2	HIP1		ZFP36			SNHG25		VPS37B	WDR34		CDK2AP2	GRASP				HIST1H2BH
	DIAPH1	EHD4		RUNX1			TAGLN2		LYN	RASGRP2		HLA-DOA	NFX1				CCND3
	LILRA5	EMILIN2		MGST2			GLIPR1		BBX	KNSTRN		RHOF	DCK				S100A10
	CSTB	SH3BP5		TIMP1			PSMB6		PNISR	GLRX		NAP1L1	NPC1				CCNB2
	SLC39A8	MTUS1		ADGRE2			NDUFB2		DANCR	CSRP2		COX5A	ZDHHC17				CCDC85B
	ABL2	TUBA1C		SPINT2			RGS10		SEPTIN7	JUP		PLEKHO1	TOB2				STK17B
	SH2B3	CABLES1		MGLL			S100A11		ERP29	KIF18A		CKLF	CYBA				ABRACL
	MFSD2A	PMAIP1		ENTPD1			TRAF1		CDK13	UBALD2		SCO2	DNAJC1				IFI16
	FKBP1A	GNA15		PEA15			TRAPPC1		ABRACL	TCTEX1D2		SLC25A33	SPN				LEF1
	FERMT3	PIK3AP1		LST1			AP2S1		PNN	PIMREG		DNAJC4	CRIP1				IRF1
	EVI2B	CD59		GEM			MDH2		RERE	FLI1		BID	NCF1				KLRK1
	MYH9	TMEM273		LMNA			HIGD2A		PAIP2	MNS1		MBD2	BCL2L11				GZMB
	DNAJA4	TCF4		KDM6B			HSPE1		PLEKHA2	FOXM1		HAVCR2	NUTM2B-AS1				IGFBP2
	PLP2	HOMER3		PPP1R15A			LIMS1		SNU13	HIST1H2BC		PFDN2	RNASET2				LCP1
	TPM3	NPHS1		VASP			SSR1		ARID4B	BANK1		CLTB	CORO1C				LAT
	PNP	CCDC170		TFEC			MRPL52		OIP5-AS1	RUVBL1		PAXX	CDK2AP2				TAGLN2
	MIR3945HG	SLC43A2		PLEKHB2			SEC11A		SLTM	HIST1H2AC		CCDC12	SSR3				TMEM107
	TXN	HSPB1		SLC16A10			ATP5MC3		RSL1D1	UCP2		CD48	KLHDC4				AQP3
	CALHM6	PHLDA1		ARL4C			HIVEP2		SRSF2	PGM2L1		MZT2B	TM9SF2				RAB29
	LAP3	IL1RN		RAPGEF2			CEBPD		C9orf16	ATP5IF1		ODC1	HADH				ISG20
	OGFRL1	FOS		BIRC3			FKBP4		CD83	YBX3		MIF4GD	NUCB2				CYFIP2
	AOAH	OGFRL1		ZC3H12C			ARPC1B		EIF3F	SPINT2		CTSZ	BID				HLA-A
	GBP2	CEMIP2		SLFN11			NDUFB8		TAPBP	TXNDC17		IMPA2	UBE2E3				TPM3
	PARVG	HMGCS1		HCK			COX7B		PTPRC	TROAP		SFT2D2	WDFY4				MAPRE2
	GSTP1	GAS2L3		MCTP1			HADHA		TCEA1	CCDC18		PHF19	ERN1				CIB1
	HCLS1	MMP9		PTAFR			CDC37		EIF5B	HIST1H2AM		HSPD1	RNF149				ARHGAP30
	EVI2A	SRGN		MAP2K3			ITGB2		LAMTOR5	HIST1H3C		C15orf48	TBCC				HLA-C
	FPR2	TBXAS1		YBX3			SSBP1		MAP1LC3B	RBM38		KIF2A	AKAP9				CDCA7
	MAP3K20	MGAT4A		PTGER4			PKM		RAN	ANLN		VEGFB	DDIT4				CDK2AP2
	AC020656.1	PTPRE		LINC-PINT			SPINT2		SOX4	JPT1		NDUFC2	PRPF38B				LRRFIP1
	CD14	JUNB		BCL3			PTPN1		CORO1A	IK		PARVG	CD99				IL2RB
	MCTP1	IGFBP4		DNAJB1			REL		RSRC2	PAG1		VASH1	MED26				SELENOW
	GPAT3	YBX3		VAMP8			MXD1		SLC2A3	TMEM107		PAK1	PPP2R5C				NKG7
	ATP11A	ENG		PPIF			VAMP8		SRSF11	PRR11		UBE2F	MYBL2				HPGD
	PIM3	MGST2		BCL2A1			EIF3L		POU2F2	ARL6IP1		DCXR	SFT2D2				CD48
	CD300E	ZNF331		METRNL			STK17B		SLC25A6	CRIP1		DIAPH1	RPS6KA4				XCL1
	BAG3	FAM49A		JUNB			HCLS1		LUC7L3	ITGA4		RNH1	ALDH2				GMFG
	CLEC5A	BCL2A1		NFKB1			FOSL2		CCNI	CDK2AP2		ACER3	SCRN1				ACAP1
	HSPB1	SFMBT2		GLIPR1			NDUFA13		ARL6IP1	ECT2		GPAT3	TMEM109				CLIC1
	MPEG1	RNASET2		AGR2			EIF3G		RBM25	SNHG29		CBL	JOSD1				CXCR4
	SH3KBP1	ITGAX		FCER1G			CDKN1A		TRIR	COX5A		YIF1B	NMT1				ZC3HAV1
	GMFG	LDLR		PDE4B			CORO1A		NASP	DEPDC1		ACOT9	BRD2				KPNA2
	HLA-DRA	PTAFR		ZC3H12A			RANBP2		ARHGDIB	GMFG		BCL2L11	AC004687.1				TRDC
	BHLHE40	CEBPD		HBEGF			FAM49B		SLC38A2	FAM43A		ERO1A	CORO7				TENT5C
	LAPTM5	RGS10		KLF7			TWISTNB			TMEM123		TRIM26	ETV6				GYPC
	CXCL3	RIPOR1		AHR			DBI			CCDC69		MOB4	CNOT6L				CTSW
	S100P	TBC1D4		IL10			LCP1			PIK3AP1		PLP2	TXN				FYB1
	NFE2L2	TNFRSF11A		NCKAP1L			GNA13			HRK		PPM1G	RFTN1				TES
	PADI4	SYK		CHMP1B			TNFRSF1B			RDX		ACAP1	CUX1				GPR65
	PIK3AP1	PDE4B		RAB7B			ATP5F1D			PPDPF		ENSA	CHML				HMGN3
	HSPH1	AC016831.1		FCGR3A			CYCS			TUBA1A		ALDH2	ACAP1				CST7
	NABP1	CTSS		PTPRE			TOB2			CXCR4		HSPB11	RALA				SLFN5
	RASSF2	ST3GAL6		TUBA1B			CCT3			EZR		VAV3	PDGFB				FOXP1
	PPP1R15A	NCKAP1L		TYROBP			SERPINB9			SPIB		CCDC6	PHB				ACTN4
	GLA	HOMER1		DUSP4			BHLHE40			RBBP6		TXN	OSTC				BAZ1A
	ADGRE2	IFI16		LIMS1			PTP4A2			ATP1B3		FAM89B	AKNA				TUBB4B
	BLVRB	STX11		CEBPD			RANBP1			LINC01013		SPNS1	HINT1				COTL1
	CD53	GLIPR1		MIDN			ARL6IP5			NME1		MCUR1	NHP2				IFNG
	METRNL	HES1		DUSP2			GDI2			PRDX2		CCND1	CD4				PRDX5
	BIRC3	AC016831.5		TRAF1			DUSP2			HLA-DRA		APRT	NRDC				MCM5
	PTGS2	METRNL		MMP9			ARL6IP4			HIST2H2AB		NHP2	CYFIP2				ISG15
	IL23A	LINC-PINT		CD53			EIF5A			PBK		IDH3A	NOP58				FAM107B
	CCL3	AGR2		AC016831.5			BIRC3			DCK		SEPTIN6	MNAT1				CD8A
	NR4A1	ELL2		AC016831.1			PPIB			EZH2		IDH2	ZFP36L2				NDC80
	ZNF267	BRI3		EHD1			ATP5F1A			CENPQ		KLHL6	CIITA				CCL5
	TNFAIP8	DUSP5		TNF			COX5B			HELLPAR		ST8SIA4	ZNF791				SSR4
	PHLDA2	TNF		KMO			FNBP1			IGLC1		EIF5A	TOB1				ITGA4
	TLN1	ARL6IP1		VEGFA			CTSZ			HMCES		ARL5A	DCPS				TUBA1C
	BCL6	IRF8		REV3L			FLT1			GEN1		PTRHD1	KLHL6				MYH9
	CD83	PIM3		CTSD			REV3L			TRIM59		MPG	NUP210				CEMIP2
	ENO1	TIPARP		DSE			RPS10			BUB3		MBP	CCDC69				RBBP6
	PTX3	RAB7B		ALCAM			AP1S2			PLK1		PGLS	LRCH3				CCNB1
	ZFP36	PTGER4		MYLIP			MTDH			PSMB9		RALA	SMC6				HIST1H2BC
	DUSP6	UNC93B1		NEAT1			H2AFY			RTKN2		SRP19	BANP				IKZF3
	CCL4	DUSP2		ITGB2			UQCRH			LRRCC1		SEMA4A	CPT1A				NME2
	CCL20	HSPD1		IL1B			ZC3HAV1			SPDL1		PSME1	AGPAT2				S100A4
	HEBP2	EGR2		RAB20			COMMD6			TTK		CCT2	IRF2BP2				BUB1
	ACTN1	PLIN2		BIRC2			SRGN			JCHAIN		PSMA3	ARPC5L				CD44
	HCLS1	REL		HLA-DRB1			SLC25A3			ALDH5A1		ARF6	NAPA				KLRF1
	KCTD20	HAVCR2		HCST			MSN			QRSL1		FMNL2	PPM1G				CLIC3
	CFLAR	EGFL7		RUNX1			ENO1			IGHD		COX17	CCDC88A				KLRD1
	LCP2	TNFAIP8		GAA			COX8A			MTF2		LIMD2	TPM4				PRF1
	PLSCR1	IL1A		DUSP6			ANP32B			CDK5RAP2		SUB1	SEC11C				POLR2H
	C3AR1	PCDH12		PDIA4			PSMA7			CYFIP2		HINT1	SNAP29				HIST1H4E
	ALDH2	CST3		GEM			ATP5MF			BCAS4		SPINT2	TAPBP				SNRPC
	DNTTIP2	SERTAD1		G3BP1			MRPL18			PARP1		FIBP	DNAJC4				DPYSL2
	LYN	AL078604.2		MPDU1			GPX4			SLF1		C7orf50	SLC12A2				MAGOHB
	MX2	SASH1		SERPINB6			HINT1			NAE1		LGALS1	IFNAR2				UQCC2
	SPI1	AZIN1-AS1		SLC5A3			RBM3			THOC3		PPIB	IQSEC1				DPP4
	ARL8B	TNFSF15		RNASE1			POLR2L			HIST1H4H		FAM49B	HINT2				UQCRC1
	RFLNB	KCNQ1OT1		UNC93B1			MAT2A			AKAP12		NUDT1	CNPY3				PGP
	NFAT5	AC016831.7		GNPTAB			SNRPB			TOP2B		TRMT112	USF2				CCR7
	RILPL2	AIF1		FOXN3			SEC61B			RFWD3		BRI3BP	AGPAT5				CTNNAL1
	MAP2K1	DUSP4		GRASP			RNASET2			FIGNL1		EIF6	SEPTIN6				ATIC
	MCTP1	CXCL1		ATP2A2			COX6A1			BAZ1B		METTL26	NIPA2				TPGS2
	ZBTB43	ASAH1		NSUN6			SKIL			KNTC1		MRPL18	MYO1E				PSIP1
	PLXDC2	MACF1		PTPN1			SLC25A5			GGH		NDUFA7	LDHB				PRPF19
	OXSR1	ITGAV		PABPC4			LRRFIP1			BAHCC1		OTUB1	RABGAP1L				HIST1H3D
	PDE4A	IGFBP4		NFKBIZ			FABP5			ZNF704		TYMP	B4GALT1				DDB2
	CHMP4B	HEXIM1		MGAT5			PTGES3			ANP32E		PTPN2	LHFPL2				MRPL13
	TET2	FAM13A		NFKBID			DDX21			ZNF184		SEPHS2	TBC1D4				ERH
	ATP1A1	AP1B1		NCKAP1L			SNHG5			CD72		CLEC2B	YPEL5				ODF2
	CSTB	JDP2		GNS			LDHB			C12orf65		PTP4A2	RASSF2				CD52
	ATP6V1B2	SH2B3		FNBP1			SLC25A6			SSRP1		ATP5MF	MRPL36				COPS3
	HCST	NFATC2		RANBP2			ANXA5			TTC7A		REX1BD	SEPHS1				CMSS1
	BCL6	NFKBIA		ATP6V1H			NFE2L2			SMC3		TMEM50B	GNL3				LSM3
	SIPA1L1	SIRPA		ATP8B4			BTF3			ANLN		GTF3A	CREB3L2				APIP
	METRNL	MAPKAPK2		HMOX1			SUB1			IGKC		ATG3	GNA11				SNRPA
	KDM6B	MFHAS1		IER5			TOMM7			H2AFV		SRI	RNF138				SNRPF
	PTAFR	LIPA		FAM49A			BAZ1A			HIST1H4J		RANBP1	MPG				COX8A
	RAB20	FOXO3		PLEKHG2			ID2			H2AFZ		SAMD1	CGAS				LEF1
	PLEKHF2	MAT2A		DMXL2			SNHG29			MICB		NDUFB5	MAN1A1				PKM
	FYB1	SLC25A44		MTHFD2			ATP5MC2			MYL6B		SAMHD1	KDM5A				NET1
	MTHFD2	ZFP36		ATP6AP1			RPS4Y1			C5orf56		H2AFY	TRAF3				PSMG1
	ATP6V0D1	CEBPB		KIF1B			TNFAIP8			TUBB		BZW2	CD74				SNRPA1
	PECAM1	RABEP1		TRIP10			SQSTM1			PLCB1		ATP5MC1	RNF126				TPRKB
	FAM49A	RNF19A		KLF4			THAP2			SFXN1		NDUFB2	PTPN1				MCUR1
	SNN	PPARD		ARHGAP21			NAP1L1			CCDC167		ARF5	EIF1AY				ITGB1BP1
	GMFG	EIF4A3		SLC12A7			CHCHD2			HAUS1		SMDT1	APRT				SFXN1
	BIRC3	IDI1		MYO9B			HSPH1			HDGFL3		ACAA1	ATP2A3				AQP3
	TES	IL10RA		MEF2C			TXN			MCM6		SMARCA5	NGLY1				TCTEX1D2
	MAPK6	APPL2		ELL2			HSPB1			GINS1		DSTN	ALG2				PLGRKT
	CDKN1A	ARL5B		MYO5A						RAPGEF5		UCP2	MCOLN2				KPNB1
	SLC16A3	NPC2		CD36						OXCT1		TBCB	RIOK2				GBP1
	TMEM167A	ATP6V0A1		CLN8						DDX11		DDOST	SND1				CBX3
	WAS	MS4A6A		BCL2						CXXC5		TPM3	PTPRE				FKBP5
	SEC24A	PIK3R1		C15orf48						USP49		VDAC1	UBL7				HNRNPD
	CD53	SLC40A1		IQGAP2						ZNF107		PFKFB3	SLC9A7				HNRNPA1P48
	TRAPPC5	ANKRD12		COLGALT1						DNMT1		TECR	TSTD1				SUPT16H
	SPAG9	NFKBIZ		PDE4A						GLRX5		GNL3	MTDH				RRP7A
	PGK1	SDCCAG8		HLA-DQA1						SASS6		UVRAG	HNRNPUL1				SNRNP40
	TLR4	PLEK		ARRDC3						STK39		RASSF5	JTB				COMTD1
	IRAK2	MPDU1		HSP90B1						MAZ		DOCK10	AC058791.1				HIST1H1E
	DEDD2	SCML1		TRPS1						AHDC1		GRPEL1	JMY				HPGD
	AOAH	KLF4		ZSWIM6						TTF2		PSMD8	RPS10				ANXA5
	TNFRSF1A	ARMCX1		STX11						KIAA0040		ALYREF	CERS6				RABL6
	ACSL4	GCLC		SLC11A2						DUT		ARPC1B	DEDD2				KHSRP
	VMP1	SCARB2		LIMS1						DBF4		TMEM14B	ALG5				SELL
	PGD	MPP1		NLRP3						BCR		CCT6A	ARHGEF7				AP1M1
	PKM	TNFRSF1B		UBAC2						TMEM263		COX6A1	P4HB				SNRPG
	ZEB2	TCF12		PLK3						SEPHS1		PSMA2	MXD4				RFC1
	EHBP1L1	SERTAD1		OTULINL						ATP2A3		TRAPPC1	USP11				ATP5F1A
	TGIF1	ELL2		NFATC2						ANP32B		RGS1	TRIM22				SUMO3
	TUT7	FILIP1L		CEP170						SIVA1		PCLAF	GALNT2				PSMG2
	CHORDC1	PNP		PRMT9						RFC3		TCOF1	SLC33A1				PAK1
	JOSD1	JUN		HSPA9						MPHOSPH9		NDUFAB1	BAG1				PSMD14
	POLE4	MYO9B		TIPARP						RAB3IP		VDAC2	KLF3				MPC1
	PSAP	HAVCR2		UBAP2L						TSPAN13		LSM4	AKIRIN1				SNRPE
	MYH9	OGT		HAVCR2						PRKCE		KBTBD8	KLC1				KLF2
	ETF1	SH3BP5		SPATS2L						ADA		BLOC1S6	GORASP2				PSMD1
	METTL9	RTN4		PEA15						HNRNPA1P48		SSRP1	RPL22L1				PSMB2
	ACTR3	COLGALT1		ISG20L2						MZT2A		SNRPF	PRKCB				GLO1
	RNF149	ARHGAP4		RHOQ						CHAMP1		HMGA1	RASSF5				TIMM8B
	PRR13	GNS		GPR132						NUCB2		ACTR3	SPCS2				MRPL16
	FAM107B	CYBB		KDM6B						SAP30		C19orf53	NUDT22				POLR2I
	RAB1A	TENT5A		KLHL21						RCSD1		BST2	GUK1				CYC1
	CRK	NXF1		NFE2L2						TMEM243		TPM4	TMED10				IARS
	ARRB2	LY96		NCOA4						DDX39A		NDUFA6	CD164				IMMP1L
	PSMB3	SGPL1		CCR1						HADH		SRSF7	C1orf35				TMEM14C
	XBP1	AC007952.4		TNF						DCLRE1C		TOB2	MAP3K2				SMC6
	RHOG	SGMS1		NAGA						CEP135		TIPARP	GAB1				CISD2
	GRB2	KPNA4		NR4A1						TPGS2		RAB5A	KDM4B				MTCH2
	CAPNS1	MIR22HG		M6PR						CEP57		ZC3HAV1	TRAM1				MRPL22
	PIK3AP1	ZFAND5		SNHG16						GNG7		KMT5A	MEF2D				MAD2L2
	RAB5IF	LPP		NQO2						IDH2		PGP	C15orf39				LSM6
	NCF1	SNX8		TAGAP						NASP		TAPBP	N4BP2				FH
	DOCK8	SRGAP1		NRIP1						CEP97		ENO1	MAPRE2				MRPL11
	LRRFIP1	GBP2		ISG15						MIS18A		RAB8B	COMMD6				CNTRL
	GNAQ	HNMT		WNK1						CENPC		NUDC	COPE				RECQL
	DUSP6	SMARCA1		RNF213						ZNF670		BRK1	EIF3F				VDAC3
	CHMP2A	ISG20L2		CEMIP2						HIST1H2BN		AP2S1	LMAN1				RUVBL1
	UBE2R2	THAP2		SPAG9						HIST2H2AC		ECHDC1	PIK3CG				ETFB
	CHD1	RAB7B		MAFB						MCM8		ATP6V0E1	USP24				EBP
	PYCARD	GOLIM4		ATP6V1B2						HMGA1		SRM	AUTS2				ILF2
	SH3KBP1	AFF1		NCOR2						POLD3		THOC7	AMZ2				HMGXB4
	PTPRE	ANKS1A		GLIPR1						SEPTIN6		PSMB6	CBX4				IMPDH2
	PTP4A2	SPART		DPP7						SLBP		RAP1A	HCG18				TFDP1
	SDCBP	GRN		SNN						ACTL6A		TOMM6	YWHAZ				DPY30
	CTNNB1	OTUD4		METRNL						EBP		TUFM	NOP56				HIST2H2AC
	REL	IL4R		SAV1						MSH6		CHMP1B	AP3S1				DCTPP1
	CAP1	REL		MCTP1						TFDP2		PYCARD	NUB1				RPL26L1
	CKLF	SPATS2L		SSR1						DEK		ETFB	TGFBR2				LST1
	BLOC1S1	LINC-PINT		GLUL						SMARCB1		POLD4	EMC7				USP1
	ASAP1	BIN1		AL627171.2						SLC35E3		MICOS10	CCDC57				PRKDC
	ZYX	CDV3		IL6ST						TAPT1		REEP5	DPYSL2				CAMK4
	PSMA6	FCHO2		STAT1						TMEM131L		HIGD2A	ZNRF2				PPM1G
	ATP6V1C1	RHOBTB3		PDE4B						PSMB8		PSMB2	RPN2				FDFT1
	HLA-C	LAIR1		ATF3						SAE1		ECHS1	MFSD12				LAMTOR2
	PPT1	FMNL3		HLA-DMA						LUC7L2		TMED10	CCT8				MEA1
	KLF6	SAV1		RHBDF2						RANBP1		MTDH	ZC3H15				UFD1
	RASSF5	TNS3		PARP14						AC097634.1		M6PR	CENPC				PPP1CA
	RAB7A	FAM133B		ATP6AP2						ZGRF1		SNRPD1	SEC61G				CDK2AP1
	H2AFY	AXL		ST8SIA4						ARL6IP6		TENT4B	GTF3A				OXCT1
	ZFYVE16	ST3GAL1		CAPZB						CEP295		CD40	FAM53B				ZCRB1
	YME1L1	SLC5A3		PPP1R15A						POP7		GNA13	PRDX6				ARPC5
	ATG3	SLC1A5		SDCCAG8						CTPS1		TMEM14C	G3BP2				PDCD5
	PURB	CD86		TET2						SMC1A		EIF3M	GNA12				NUDCD2
	SYAP1	DENND4A		CREM						TUBA1B		NDUFB11	RALGAPA1				TIMM10
	FMNL1	NUFIP2		RAB21						KNSTRN		SPCS1	RBM39				CCDC25
	B4GALT1	EHD4		KDM7A						MED30		ANXA1	NDUFA7				CHCHD1
	RAB21	SNX6		IPO7						SET		ARHGDIB	TOMM20				COX5A
	SQSTM1	FBXO11		LINC00963						H1FX		PARK7	REPIN1				VPS35
	PHACTR1	EPS15		NUP62						PPM1G		CAPNS1	RNMT				ADA
	DOCK2	PLIN2		RAB7A						SUPT16H		GDI2	SNRNP25				PRPF31
	DDX21	RNF145		EGR1						IMMP1L		YWHAG	RBIS				UBE2V2
	PPP1CB	AGAP3		GLS						BRD7		SLC25A5	RNF139				NAA38
	HIF1A	CSNK1A1		CALHM6						ARPC5L		LSM7	PHYKPL				CD28
	ATP6V0B	ARHGEF2		SNX5						APOLD1		PKM	SAMHD1				IER3IP1
	CMTM6	LPIN1		PSMC4						OBI1		CSF2RA	KRTCAP2				DNPH1
	NOP10	ATF6		RNF145						WDR34		MDH2	PIK3R5				NME1
		ZEB2		ZFAND5						CDK6		EIF5B	RABAC1				MZT2A
		ARIH1		ZFYVE16						CTNNAL1		EIF3G	SARAF				AP2S1
		CTSZ		SLFN11						ZNF273		ROMO1	MIA3				NDUFA12
		SKI		MAPKAPK2						CDK2		BACH1	PLEKHO1				PSMD7
		HSPA6		CD44						NUP88		DDIT4	MIF4GD				MDH1
		FUCA1		PMAIP1						HBS1L		NDUFS6	CCDC59				LIME1
		G3BP1		MAP2K3						SPATA33		CACYBP	SYNGR2				HNRNPR
		PCF11		EHD1						SMARCD1		TOMM7	AC016831.5				ANAPC11
		DNTTIP2		BAZ1A						CMTM7		EZR	BCL7A				TXNDC17
		ENPP2		KCTD20						PHF19		SSR4	RNF4				TOMM5
		BLVRB		USP12						PRR11		COX8A	RNF5				RBBP7
		DDX3X		CMTM6						SMARCA4		LPP	MPEG1				RRP1B
		DUSP3		ARL4A						CKAP5		ATP5MPL	SRSF6				FIBP
		TGFBI		HLA-DRB5						N4BP3		SEC11A	CIAO2B				RCAN3
		PTPN1		LY86						DONSON		NDUFA13	ARID2				NDUFB3
		SERINC5		HLA-DMB						ZNF714		RNASE6	GABARAPL2				NDUFA7
		CD59		CCND2						RAN		PSMA7	TMEM208				TMEM14B
		BAZ2B		RAPGEF1						GMPS		CCT3	EMC3				SNHG25
		TRPS1		MALT1						OIP5-AS1		HCLS1	SUPT5H				BAZ1B
		UBAC2		ASAH1						BCL2L12		RAN	C11orf58				ATP5MC1
		RHOU		SDF2L1						SNRNP48		RAB10	PRPF4B				MCTS1
		2023-03-01		EDEM1						MDM1		EIF3K	EIF2S2				PIH1D1
		SNX18		CALR						CSRP2		ATP1A1	FMNL1				PCNT
		RIPOR1		VPS37B						SRSF10		DEK	MANF				ATP2A3
		HOMER1		LPP						BRI3BP		BIRC3	GTPBP1				NDUFC1
		ENG		AHCYL1						ZNF675		HSPH1	SLC2A4RG				C1QBP
		CHD3		SCML1						MCUB		RNASET2	CCS				HTATSF1
		RNF213		C6orf62						SINHCAF		SERPINB9	FAM214A				ATP5MF
		UBAP2L		LMNA						ZNF43		XRCC6	SRPRA				PIN1
		YTHDF3		ZC3H12A						FANCD2		PPDPF	YY1				CD3G
		KDM3B		CEBPB						SPAG5		MIF	HYOU1				AURKA
		AHCYL1		PLEKHO1						SLC38A1		STK17B	TIMM13				XRCC5
		TGFBR1		ETF1						RPA1		HMGN1	RNASEH2B				DKC1
		EIF5		PLEKHB2						FBXO45		CCT8	SLC3A2				CORO1B
		PLEKHM2		PDIA3						CREBZF		SNRPB	ADI1				ATP5IF1
		PDIA4		CXCL8						CDKN2AIP		RBX1	IQGAP2				ATP5PF
		CXCL16		SPTY2D1						PRIM2		SNHG5	ANAPC16				PHTF2
		APLP2		LPXN						DBN1		SNRPG	CLK4				PSMC5
		VPS13C		BCAS2						SSBP2		SOD1	USP9Y				ZNF511
		WSB1		IFNGR1						ZNF92		EIF3L	NME3				VBP1
		IER5		JDP2						NUCKS1		SRRM1	DMXL1				GLOD4
		NCF4		SSR3						RHOH		PTPRE	DDRGK1				PSMB3
		HSP90B1		CD63						MAP4K2		GNG5	COX19				KHDRBS1
		ADAM10		ATP1B3						HNRNPR		EIF3H	RAP1GDS1				RFLNB
		ATXN1		TMEM123						SOX4		SLC25A6	NAP1L1				MRPS15
		KLF7		ANXA5						PIN1		HNRNPAB	TRABD				S1PR1
		LPCAT1		DOT1L						CCNB1		MARCKSL1	DDT				EZH2
		VPS13D		SRGN						CENPL		ANP32B	NIN				CCDC88A
		RASSF4		SLC39A10						JADE1		PDIA3	NUDT5				COA6
		AL627171.2		ZBTB10						H2AFY		ATP5MC3	PCNT				TOB1
		SQSTM1		SQSTM1						SUZ12		CKS1B	HLA-DMA				BLOC1S1
		YME1L1		P4HA1						ERH		KTN1	DDHD1				ESD
		GLIPR1		CYTOR						MCM5		METRNL	ITCH				ELAVL1
		BAIAP2		KLF10						LINC01355		UQCRH	RAB8A				PSMD2
		DIP2A		HLA-DRA						CASP8AP2		TBCA	SRSF11				SRM
		TNFAIP2		MAT2A						TAF3		AP1S2	DAD1				UQCRQ
		RANBP2		SLC7A5						RAD18		STK4	BHLHE40				NDUFB6
		NFIC		ARHGEF2						SNHG1		COX4I1	PSMB10				APOLD1
		TOB1		CCNT1						PRKY		POMP	SPCS3				PPA1
		FAM53C		SERINC5						POLE3		MYL12A	NR4A3				SLIRP
		OSBPL1A		NFAT5						SNRPD1		OST4	TOPORS				MCUB
		CELF1		AIF1						RPL39L		ATP5F1B	SEC31A				AKR7A2
		AFF3		ARL4C						NUP50		ATP5MG	NUDT1				TRAPPC2L
		MT-ND4L		OTUD4						ODC1		CALR	SNHG14				POLE3
		CYTH1		HIVEP1						HMGN1		ID2	RBM4				MRPL57
		SECISBP2		HIF1A						MRPS26		NDUFA4	C17orf49				MITD1
		C5AR1		ARFGAP3						RAD21		CBX3	FKBP4				NOL7
		CANX		CTSH						BRIX1		CSTB	SERP1				HDAC2
		B4GALT1		DUSP5						DSN1		CKS2	TULP4				TUFM
		CTSA		YTHDF3						PCDH9		COMMD6	SKIL				NDUFV2
		RB1		SUPT5H						MBNL3		PA2G4	UBE2J1				NUTF2
		GOLGA4		HSPB1						CDKN2D		HLA-A	CCNI				CCDC28B
		MGAT1		SELENOP						NET1		FABP5	NCL				LTB
		HSPH1		CHMP1B						CENPX		HSPE1	FAM53C				ARPC1B
		TPST2		PCM1						TEX30		SLC25A3	CXXC5				ATP5PO
		C9orf72		HES1						GNB5		LDHA	TMEM258				IPO5
		TLNRD1		ETS2						E2F3		SET	ZNF331				ACAA2
		HDLBP		BTBD7						STK26		RPS10	ATP5F1A				NDUFB9
		DNAJB4		SKI						IPO9		YWHAZ	OSBP				MYO1G
		DIPK2A		PIM3						PAWR		CHCHD2	CDK13				MBD2
		IFI16		HIVEP2						MFAP1		H2AFZ	BCL3				PCMT1
		TOB2		DNTTIP2						AUTS2		SQSTM1	TM9SF3				RNASEH2C
		NCOA7		YME1L1						UPF3B		NCL	CCT2				FABP5
		HNRNPC		CDC37						UBE2I			DNAJC3				NDUFS3
		ARL6IP1		STK4						SLC35D1			UBE2D2				MRPL4
		PDE4B		IKZF1						CD320			BRD4				NUP210
		WNK1		ANKRD12						SNRPB			RAC2				C12orf75
		VPS37B		AMD1						APBB1IP			EEF1D				EIF2S2
		PMP22		BRAF						SCML2			APEX1				PSMC1
		EEA1		HSPA1B						ALYREF			IRF2BPL				NDUFB1
		PPP3R1		ARID3A						NDUFAF6			MGST2				SRP9
		WIPF1		TYMP						ITGAE			RBBP4				LYPLA1
		P4HA1		TYROBP						GBP4			SLC38A2				ATP5PB
		BRAF		JUN						KIF2A			MLEC				SLBP
		POLR2A		DNAJB11						PNN			TNRC6B				PDE3B
		MCTP1		HSPA5						FADS3			TAF1D				DAZAP1
		PLK3		DNAJB1						MPC2			TRAPPC1				NOSIP
		GNA13		UCP2						CMC2			ALKBH7				SNRNP200
		RHOB		PIK3R1						RALY			PHACTR1				DECR1
		BTG2		DNAJB6						TTC9C			SSR2				HNRNPUL2
		TLR2		HSPH1						PSMC3			NBDY				SRPK1
		PTAFR		MIDN						ILF2			ADD1				NONO
		FOSL2		MT-ND4L						STIM2			SEMA4D				PARP1
		CBX4		JMJD1C						NUDT21			SNRPN				ACP1
		SNX5		MCL1						SPTBN1			UVRAG				GLRX5
		CHSY1		CDV3						POLA1			PSME1				PDS5B
		PICALM		HLA-E						VPS13A			SNX9				ADH5
		NCKAP1L		SELENOK						TCF4			SH3KBP1				DNAJC15
		DUSP4		HNRNPC						WDHD1			RBM25				PSMD11
		BACH1		RBBP6						NLRC5			TRIM38				LAT
		MT-ATP8		HLA-A						DESI2			PIP4K2A				SUZ12
		STK10		HSPD1						NUDT1			PAIP2				NAA10
		TUT7								TLE1			ISCA1				PSMA3
		IRF8								NONO			TERF2IP				AKR1A1
		TNRC18								SNHG7			TRIM8				NUDT5
		PRKACB								DLEU2			RBM33				CCT8
		ATP6V1H								USP39			NCOR1				EPRS
		RYBP								LINC00342			STK17B				PSMB7
		PDPK1								HLTF			PPP1R10				STK24
		PLD4								BLNK			OTULIN				TAF15
		GALNT1								ZBTB44			GOLGA2				TFAM
		KMT2C								HDGF			PTPN2				MRPS33
		NUMA1								EPB41			VCL				CTCF
		ELF1								SNRNP40			CEP350				LSM2
		TAB2								LCORL			KTN1				S100A4
		ATP6AP2								IGF2BP1			TSPYL2				NDUFB11
		IPO7								UBR7			COPB1				ABRACL
		NQO2								MZT2B			PAG1				PPP1CC
		SLC4A7								SDHA			TMED2				MIS18BP1
		DRAM1								RSBN1L			PRPF8				COX17
		RBBP6								TIFA			SINHCAF				AP1S2
		FOXN3								INSR			C7orf50				RBM17
		EVI2A								CFAP20			SCAF11				BCL11B
		SERPINB6								FAM214A			TXNL4A				UCP2
		DDX18								NCAPH2			TGIF2				THOC1
		NFAT5								HSPB11			ZNF706				H1FX
		HELZ								SCAI			CSNK2A1				PRDX1
		RABGEF1								SNRPA			TMEM179B				DHX15
		MED13L								FDPS			SRSF3				BANF1
		LAMP2								EXOSC8			SMU1				PMVK
		ZRANB1								OCIAD2			ZNF24				CD27
		TBXAS1								CD52			PPP1R2				SYNE2
		ROCK2								BANK1			UXT				MRPS34
		ZBTB10								LMNB2			AKAP13				MSL3
		HNRNPH1								MRPL37			SSR1				NDUFB5
		SERPINB9								RBM38			CSNK1E				TNFRSF25
		MAP3K1								PRKDC			BIRC6				NDUFS7
		KCNQ1OT1								USP11			PCNX4				NUP50
		GLUL								CD22			MYL12B				ATOX1
		ERO1B								FUBP1			SRSF2				CLEC2D
		RAPGEF2								RBBP4			FBXW11				HDAC1
		HSPA5								LSM5			ARID1B				CEP57
		ETNK1								NFYB			SUB1				HSPB11
		ABHD5								TFAM			TUT4				DENR
		RBPJ								ARHGAP19			APPL1				SMARCE1
		SPTY2D1								CEP128			RASGRP2				TKT
		UFM1								CEP70			FAM89B				GDI2
		TIPARP								SUMO2			SAP30BP				SUCLG1
		ZFP91								STK38			SLC25A5				MPC2
		SRGN								AMOTL1			SMIM14				S100A10
		DIAPH2								PA2G4			GLG1				SNRPD3
		RRBP1								BANF1			BDP1				ROMO1
		M6PR								SNRNP25			ATAD2B				NDUFC2
		BIRC3								SRSF4			NCOA3				NDUFB10
		SWAP70								KMT2A			UNC93B1				MYL6B
		WDR45B								RFC2			OST4				SEM1
		ACSL3								SYNC			RESF1				NDUFAB1
		SFPQ								CNTRL			TTC3				PSMA6
		NFE2L2								PDS5B			CIAO2A				SARNP
		PTBP1								PSMG2			UBXN2A				TRBC2
		C16orf72								LBR			NDUFB11				PHB
		BIRC2								UNKL			RSL24D1				LCK
		STK40								SSX2IP			CEBPZ				SSBP1
		MT-ND6								AC119673.2			TMED4				NHP2
		AGO3								ACP1			NME2				ATP5F1B
		PARP14								TMEM11			FAM174C				EPB41L2
		FUS								RBL1			COX5A				NDUFV1
		AZIN1								FAM215B			EEF2				RPL22L1
		MAFG								ELP6			GPATCH8				DARS
		NUDT4								LSM4			RSL1D1				PDAP1
		MED13								SF3A2			SF1				CD3D
		NUP62								SRP9			EPB41				NDUFA6
		TRIP12								PHF6			TAF10				PSMB9
		ADA2								METTL4			RANBP2				UQCRFS1
		XBP1								CNOT8			PHB2				ID3
		H2AFX								ABHD3			ZNF644				UBA2
		FAM91A1								COPS3			GATAD2B				PSME2
		HES1								RNF168			IDS				ELOC
		RILPL2								HNRNPD			CDC42SE2				SSNA1
		BAZ1A								SFMBT1			RBBP6				TXNL4A
		CTNNB1								KDM1A			ABCE1				MRPS21
		SUPT5H								MNS1			CHD9				TADA3
		ATP6V0D1								GPANK1			ATF7IP				UQCR10
		CCDC88A								SMARCC1			HDLBP				METAP2
		ZFC3H1								NUP107			CYTIP				COX6B1
		ANKLE2								SLC25A5			C19orf53				SMS
		ATP6AP1								HACD3			SCO2				ILF3
		NCOR2								SRPK1			ELF2				KIF2A
		RBMS1								LSM3			SCFD1				TMEM160
		TGIF1								FGFR1OP			OCIAD1				CCT7
		DNAJB6								NUP160			PTRHD1				DCTN3
		FNIP1								RNASEH2C			MTPN				GTF3C6
		MAN2B1								LDHB			NARF				MRPL52
		ZNF331								GMCL1			RBM6				H2AFJ
		ZMYM2								2023-03-03			GGNBP2				THRAP3
		METRNL								CEBPG			PSMA2				PARK7
		SLC3A2								CRIP1			ORMDL1				LBR
		GPATCH2L								JUP			ITGA4				WDR1
		THUMPD3-AS1								PWWP2A			DNAJC7				NDUFS6
		TAOK1								TERF1			CD48				TPI1
		NSUN6								NNT-AS1			GCC2				SELENOH
		RAB21								LEMD3			STX7				GSTO1
		ADAM17								ARID1A			REL				XPO1
		ARID3A								TRABD			EIF3M				RBX1
		FOS								RALGPS2			DNAJB4				ATP5MPL
		KCTD20								CTDSPL2			PDIA3				COX5B
		UBE2S								HAUS6			KPNA2				NDUFA2
		ETF1								PPP1CA			DDX21				PSMA5
		LMNA								PXK			AKAP17A				CCT5
		CD164								GPATCH8			GGA2				DCXR
		OGFRL1								INTS10			CCT3				UBE2I
		DSE								SYNE3			USP15				C1D
		REV3L								PPM1D			CLK1				XRCC6
		ATF4								ERGIC1			HMGA1				UQCRC2
		PNPLA8								PSMB8-AS1			NUP62				RTRAF
		TANK								BTBD6			FXR1				SOX4
		GOLGB1								YWHAH			GPBP1				SMARCC1
		JARID2								DAXX			DBI				CCT6A
		UBE2D3								RFC1			TCEA1				EIF2S3
		TUBB4B								TAF8			SNHG6				PSMA2
		PABPC4								HAT1			COPA				CCDC82
		ANXA5								MBD4			METRNL				RALY
		FGL2								DLG1			THUMPD3-AS1				PHB2
		CHORDC1								ELAVL1			UCP2				NDUFS8
		SRRM2								NAP1L1			HSPA5				YWHAQ
		SLC38A2								BRD3			RSRC2				APEX1
		PIM3								UBE2E3			IL10RA				CLTA
		HSPB1								SRSF11			PTBP3				PBRM1
		POU2F2								BRD8			EIF3L				UBE2L3
		PRRC2C								DHPS			EDEM1				TMEM258
		ATP1B3								HTATSF1			ERGIC3				JPT1
		CALR								YWHAQ			SMARCB1				MAZ
		TRA2B								H2AFX			KDELR1				RBMX
		HSPD1								MACO1			CHMP1B				SPOCK2
										CALM3			ZBTB1				HNRNPL
										TERF2IP			HLA-DMB				HDGF
										MS4A1			RAN				TIMM13
										NPAT			NR4A1				PPP4C
										PHF5A			MOB4				ZNF706
										MRPL22			CORO1A				ECHS1
										ELP5			SPTY2D1				HNRNPF
										KLHL24			CSF2RA				ATP5F1C
										MRPS11			ATP5F1B				PSMA4
										MLXIP			BCLAF1				SEPTIN6
										CCDC18			RBM3				TPR
										RABL6			NSA2				SC5D
										SNRPF			SNHG5				PSMB8
										UBA2			SOX4				NDUFB4
										RASGRP2			DDX27				NUDC
										CBLL1			SLC25A6				OCIAD2
										HCFC1			ARF1				CNN2
										CBX3			ARID4B				VPS29
										TRIM56			COX6A1				RBM3
										CDC25B			SMG1				PRPF8
										SNTB2			ZFP36				PSMB1
										SNRPA1			EIF3A				ARPC4
										ACAA2			C1QBP				TUBA1A
										SNRNP200			RPL36AL				PET100
										CD9			AC007952.4				DOCK2
										NAP1L4			CHCHD2				EIF3A
										NKTR			SNHG29				HNRNPA0
										ZNF292			CANX				ITM2A
										HDDC2			COX7A2				ARL6IP4
										CXCR4			GOLGB1				SNHG6
										SOCS2			SAFB2				FKBP1A
										CDCA4			FXYD5				AURKAIP1
										FAF1			RNASEK				GTF3A
										MRPL51			EPC1				RBIS
										PPP1R35			HIGD2A				CHURC1
										GDF11			SPEN				SSR3
										ANAPC5			TRA2B				RAD21
										RUVBL2			PCBP2				PSMB6
										NFATC2IP			AHSA1				TOMM6
										SLC41A1			EIF3E				VDAC1
										NEDD1			ANKRD12				COTL1
										POLR2C			MED13L				GNG5
										CBX1			ERO1B				EIF3L
										CBFB			TOMM7				CSNK2B
										AP5M1			ATP5MG				DDT
										C12orf57			SET				NDUFB8
										C7orf26			MRPS6				CALU
										RBBP7			TPR				SPTBN1
										SNRPD3			EIF5				CAP1
										NIP7			COX4I1				FBL
										DNAJC21			DDX17				NDUFA11
										TIA1			ATP6V0C				BUB3
										FOXP1			TMBIM6				SRSF4
										KRR1							PGK1
										STK24							GMFG
										SMC5							MICOS10
										SPATS2							SF3B6
										POLD1							PEBP1
										LSM2							IKZF1
										CHCHD2							NDUFB7
										FAM76B							ATP5PD
										NSD3							SOD2
										TOMM5							ERP29
										YY1							LSM7
										NUP210							UBE2D2
										SRRT							ATP5MD
										ZNF141							DNAJC8
										PAICS							EID1
										TRIM24							CAPZB
										MRE11							CCT2
										CDK13							ADD3
										NDUFS3							TXN
										ACTR6							SRSF10
										SYVN1							ACTR3
										ATPAF1							NDUFA1
										ADD3							IFI16
										SNHG6							COPS9
										NDUFAF3							SUMO1
										ACOT7							TMEM123
										SMARCE1							EIF5A
										GAB1							MTCH1
										AVEN							YWHAE
										S100PBP							MT2A
										PPP1CC							CCT3
										EXOSC9							CD3E
										CCT7							PSMD8
										VBP1							SRSF9
										PSMA2							KLF3
										DCTN3							HCLS1
										N4BP2							EIF3H
										EFCAB2							NAP1L4
										PPHLN1							POMP
										PCNT							CSTB
										RIOK2							MT-ATP8
										PAFAH1B3
										TERF2
										RCN2
										ZBTB18
										HNRNPA0
										POLR2D
										GXYLT1
										SSNA1
										BLMH
										PPIH
										WIPI2
										NUTF2
										SREK1
										YPEL1
										PRDM2
										TMX4
										UBALD2
										POU2F1
										R3HDM1
										DDHD1
										HINT2
										FIP1L1
										SMC6
										RBM17
										THRAP3
										MDM4
										GPSM2
										ELF2
										SNHG19
										XRCC5
										EEF1E1
										CHST12
										POLR2G
										RTRAF
										TCERG1
										DDX46
										ODF2
										CNOT10
										KHDRBS1
										GALNT2
										ISY1
										THAP11
										DHX15
										MGMT
										TMEM183A
										TP53
										SUGP2
										CDC5L
										PALM2-AKAP2
										ANKRD36C
										SNRPC
										PHLPP1
										PPM1K
										EED
										PHF14
										COX19
										MID1IP1
										SEPTIN7
										SF3B3
										LUC7L3
										REV1
										HIST2H2BF
										USP9Y
										LIG4
										PIM1
										GGNBP2
										ACAT2
										TPR
										TMEM245
										THOC2
										EMSY
										TSPAN14
										HNRNPUL2
										LRMP
										RUVBL1
										NSL1
										COMMD4
										SF3B2
										PBRM1
										KIAA0586
										PDZD11
										DAZAP1
										NELFCD
										MAGOHB
										AKR1B1
										ANKRD10
										MFSD14C
										NUP155
										HAUS2
										FBXO22
										TRIM28
										MTHFD1
										C1orf35
										CCT8
										ACADM
										ARHGDIB
										PCGF5
										CAMK1D
										PRPF38A
										NOP56
										DDX54
										SNRPG
										ANAPC15
										PAXBP1
										MRPL42
										MED10
										RECQL
										TLE5
										WHAMM
										CD47
										TFDP1
										ASXL1
										SMARCA5
										BRCA2
										RALBP1
										HIST1H2AC
										EIF1AY
										ZNF430
										SRSF9
										EXOSC3
										ERP29
										RAD51C
										TBPL1
										HMGN3
										HDAC2
										RBMX
										SNRPE
										SAMD1
										PYCR2
										DERA
										CKS2
										PSMA5
										TLK2
										DCP2
										SYPL1
										TSC22D4
										CCDC69
										LNPEP
										HNRNPAB
										PSMB2
										HPS4
										POLR2K
										SLTM
										HP1BP3
										UPF3A
										FH
										KPNB1
										DCTPP1
										RBM15
										CSNK1E
										BCL11A
										ZNRD1
										HNRNPL
										DIDO1
										ID3
										ZNF639
										ICK
										POLR2J3
										SMAD4
										CCNG2
										GLO1
										GSDMD
										PGM2L1
										SSH2
										LSM14A
										POLR2B
										LBH
										HRAS
										UBTF
										ANP32A
										NCBP3
										PCSK7
										PSMD8
										RIC1
										VKORC1L1
										KAT7
										MSH3
										JPX
										EHMT2
										LSM1
										PDCD7
										MLLT10
										HAUS4
										UFD1
										EIF2AK1
										RCC2
										LSM8
										AKR7A2
										UBE2G1
										DHX9
										RIF1
										MPZL1
										CCT2
										PHIP
										PSMB7
										ZNF37A
										CDC40
										SMAD2
										EIPR1
										SPPL2B
										ING2
										ZBED5
										SP4
										RNF4
										MED4
										NARF
										TRIM13
										TOPORS
										GOPC
										SESTD1
										ABHD17B
										ZNF608
										MAP7D3
										CHRAC1
										RPA2
										CCT6A
										NUDC
										UBXN7
										APBB2
										ROR1
										SERBP1
										STAG1
										WDR33
										PSMA6
										IRF4
										UPF2
										AATF
										TUBA4A
										SUMO1
										GADD45A
										SMARCC2
										TXNL4A
										PGP
										PGAM1
										ADNP
										ZNHIT3
										STOML2
										RSRC1
										TRIR
										POLR2J
										DYRK2
										XPO1
										TXNDC12
										ECI1
										GABPB1
										IP6K2
										HNRNPUL1
										CYB5B
										CCDC82
										SLU7
										EMC8
										RPP30
										PDAP1
										SYNGR1
										RNF138
										DANCR
										CCT5
										GTF2A2
										ESD
										ZMYND8
										SPINDOC
										MRPL57
										DKC1
										KMT5A
										NREP
										RPAIN
										SRSF3
										TUBGCP3
										EBLN3P
										ZNF721
										DCAF7
										KHSRP
										HPRT1
										RMND5A
										RAB8A
										MAGOH
										MPRIP
										TLK1
										SHMT2
										CEP95
										KPNA3
										POLR2I
										OLA1
										NNT
										ZNF431
										ARID1B
										TSTD1
										ZNF428
										TNRC6C
										TBC1D1
										SRRM1
										PIH1D1
										CLNS1A
										TRIM33
										VDAC3
										RRP7A
										CYC1
										IMPDH2
										PDS5A
										CCNB1IP1
										MTRF1L
										UXS1
										ZNF736
										RPS6KA5
										NSMCE4A
										NAA38
										TAF15
										TCEA1
										PIK3CA
										NUDCD2
										SF3A3
										SARNP
										SUDS3
										CDKN1B
										CRIPT
										RAB11A
										RBM25
										FHIT
										PHAX
										CAND1
										UBXN1
										SMARCD2
										ILKAP
										BCLAF1
										PSME1
										NUDT5
										YLPM1
										TTC39C
										FRG1
										ATXN2
										AKAP8
										HNRNPF
										SNRNP70
										LAS1L
										SMAP1
										FAM43A
										EMC6
										CCAR1
										MPHOSPH10
										RNF115
										PRPF38B
										KANSL1
										NDUFA5
										PRPF40A
										RNPS1
										ZNF654
										PSMD2
										FIBP
										CUL3
										SRSF7
										ARGLU1
										STRN
										CHCHD3
										HMGXB4
										CCDC12
										HERC5
										SETD2
										CCDC186
										MRPS18C
										NAA10
										HSD17B10
										SMG6
										HNRNPM
										SYF2
										CWC27
										ARPP19
										G2E3
										USP22
										PAG1
										KRAS
										OGA
										LUC7L
										ATXN7L3B
										DTNBP1
										TSN
										CALCOCO2
										HDAC1
										PTCD3
										ANAPC11
										CASP3
										SOCS4
										MBD2
										BRD1
										DDX50
										BRWD1
										MDH1
										POGZ
										MRPL13
										B3GNT2
										VDAC1
										RBM26
										MNAT1
										NUB1
										FNBP4
										ADK
										MARCKSL1
										CD81
										PCBP2
										MRPS16
										ITGA4
										IMMT
										MED6
										ATP5MC3
										DGUOK
										GABPB1-AS1
										ATP5F1B
										IGBP1
										ZNF451
										LGALS9
										USP48
										CNTLN
										PNISR
										SPTAN1
										RSF1
										MAP3K4
										MEX3C
										UBR5
										TIMM10
										NDUFB6
										MTPN
										NDUFA9
										KAT6A
										FABP5
										RPAP3
										RBBP8
										MPLKIP
										ZNF326
										TAF1D
										PSPC1
										NDUFA7
										SRSF1
										ZNF644
										UBE2D2
										MED17
										NHP2
										MRPL47
										UBE2V2
										CAMLG
										EIF3F
										PAIP2
										PPM1B
										RBM10
										SPCS2
										PRPF4B
										CPSF6
										CPSF1
										PPIG
										ZNF720
										MDM2
										YAF2
										COPS5
										TP53INP1
										DENR
										NDUFB3
										ZCCHC3
										RBM33
										NUP153
										ICE1
										CDYL
										CREB1
										WBP11
										NDUFB4
										SRSF2
										OFD1
										CACYBP
										TXNRD1
										PSME2
										AIP
										PHB2
										IER3IP1
										UBE2M
										CEP350
										OSER1
										CISD2
										IDH3B
										NDUFAB1
										RBM8A
										BTG3
										PPP2R5E
										GALNT7
										TARDBP
										ARHGAP15
										CNOT6L
										EAF2
										ANKRD13D
										UQCRFS1
										CHCHD1
										SFSWAP
										NUBP2
										ILF3
										COX8A
										TMEM256
										CCT3
										CSNK2A2
										BAZ2A
										PSMA3
										KPNA2
										GOT2
										GGCT
										ANKRD11
										POLR2H
										NGLY1
										APPL1
										SUN2
										CTNNBL1
										UGP2
										PPP1R12A
										ZBTB11
										PPP6C
										ARID4B
										LDLRAD4
										PTPN11
										XRCC6
										RPS19BP1
										PPDPF
										IK
										RBM39
										PCMT1
										BCOR
										BUD31
										SNRPD2
										CDC123
										PRPF31
										COX6C
										CD69
										UQCRH
										RTF1
										TCOF1
										ZFR
										ATXN10
										SLC25A36
										TSPOAP1
										UBE2N
										FDFT1
										KLF13
										ITGB1BP1
										NDUFS6
										BBX
										KDM5A
										THOC7
										UBE3A
										ZCRB1
										DDX39B
										WDR48
										TRAPPC1
										YTHDF2
										LSM7
										CDK2AP2
										TBL1XR1
										SIN3A
										ARID4A
										POP5
										DGKD
										KAT6B
										SPN
										CD2AP
										SBNO1
										HNRNPDL
										AFF3
										VEZF1
										UBE2S
										UTP18
										SPIB
										MAPRE2
										CGAS
										CSNK2B
										TNRC6B
										PKM
										PRPF8
										PSMC5
										NDUFB10
										ZNF518A
										PRDX1
										ECHS1
										GLRX3
										TUFM
										ACIN1
										NOP53
										PSMD14
										CCNI
										HPF1
										PSMA1
										PHF3
										SAFB
										RSL24D1
										BPTF
										IWS1
										ARID2
										RERE
										MRPS34
										SP3
										ORMDL1
										PSMB6
										UBXN4
										DR1
										FMR1
										NDUFA12
										NOSIP
										TUT4
										AHI1
										FKBP3
										KMT2E
										COX6A1
										TOMM22
										POLR1D
										PABPN1
										PSMA4
										PRKCB
										RPS4Y1
										PEBP1
										CHD4
										MOB4
										SHOC2
										ZC3H13
										SMIM14
										SF3A1
										ZNF638
										RBM6
										CDK4
										MRPL11
										SYNCRIP
										PSMD13
										RANGAP1
										SMG7
										FRYL
										CNBP
										UQCRC1
										IARS
										PDE7A
										DCXR
										SF3B6
										STAG2
										TKT
										CNOT1
										CAPRIN1
										NUMA1
										SETD5
										MTCH2
										RBM27
										CSNK2A1
										NDUFB11
										C1QBP
										NCOR1
										GRK2
										EPB41L2
										PPP4R3A
										CTBP2
										SNHG29
										MIR181A1HG
										SEC63
										SNF8
										CHD9
										ZRANB2
										WASF2
										COX5A
										TIAL1
										RTN3
										ATP5PF
										PPP2R2A
										ATP5F1A
										CMPK1
										KTN1
										PIK3R1
										CSNK1G2
										IRF1
										AIDA
										ATP5F1C
										TYW3
										DNAJC8
										USPL1
										UBE2L3
										ZFP36L2
										LRRC58
										C9orf16
										RTF2
										STRAP
										PANK2
										CPNE1
										SMCHD1
										PHF10
										TARS
										DNAJC7
										SEPTIN11
										DNAJA2
										SELENOF
										AHCY
										EPRS
										NDUFB7
										U2SURP
										UFC1
										DDT
										SNHG32
										CWC22
										LTB
										USP34
										PDCD2
										ATP5PO
										ZC3HAV1
										MTDH
										RBX1
										UQCRC2
										ZC3H18
										ADI1
										PSMB1
										TUBB4B
										VDAC2
										SNHG25
										AURKAIP1
										TXNIP
										ANKLE2
										NDUFA2
										CMSS1
										EIF4EBP2
										CHD7
										PSMB3
										EPC1
										NDUFS8
										CDK2AP1
										MDH2
										RHEB
										MRPL52
										DIAPH1
										GTF2I
										SMDT1
										PSMB10
										TOP1
										PRMT1
										TLE4
										ATP5MC2
										RBM4
										UBAP2
										COPB1
										ZFP91
										ATP5IF1
										TAF7
										RAC2
										TGIF2
										ATRX
										BICD2
										SEPTIN9
										ARL6IP4
										MRPS5
										EIF2S3
										COPE
										CD99
										JPT1
										HINT1
										JTB
										RPL22L1
										DDX24
										EIF3D
										GMFG
										RSRC2
										UXT
										PCM1
										RUFY3
										GLRX
										PRDX6
										SNRPB2
										PAFAH1B1
										PARP14
										SF3B1
										EIF4H
										PTBP1
										MYCBP2
										COX7A2
										BCL2L11
										G3BP2
										SF1
										IPO5
										CELF1
										SNU13
										NME1
										BRD4
										ABRACL
										NIPBL
										FBL
										SPEN
										LDHA
										RBM3
										EIF4A2
										SEM1
										SLC25A3
										CUX1
										DDX6
										CCT4
										EIF3B
										TRA2B
										NAA50
										HNRNPH3
										MBNL1
										GNB1
										EIF5B
										SNHG3
										ATF7IP
										GDI2
										SAP18
										CELF2
										SYK
										LRPPRC
										EIF3A
										ROCK1
										EIF3H
										EIF2S2
										TOMM20
										GTF3A
										ZNF207
										TCP1
										EIF5A
										LAT2
										BRD2
										PPP4R3B
										USP7
										MORF4L1
										C11orf58
										SELENOH
										NDUFA4
										WAC
										SSB
										PARK7
										TRA2A
										N4BP2L2
										CAMK2D
										AKAP9
										KIF5B
										BDP1
										PSMA7
										PRDX2
										FAM107B
										JAK1
										DBI
										PCNX4
										ATP5MC1
										EIF3K
										MKNK2
										SCAF11
										SUB1
										MIF
										GOLGB1
										ARL6IP1
										EZR
										DNAJC2
										FUS
										PTGES3
										UBL5
										ENO1
										ZFAS1
										SKP1
										EIF4G2
										SRRM2
										DDX17
										PRRC2C
										SLC25A6
										MT-ND6

## Sheet: Immune_additional_info
p_val	avg_log2FC	pct.1	pct.2	p_val_adj	cluster	gene
0	5.53392	0.635	0.023	0	Common lymphoid progenitor (CLP)	GNLY
0	4.18098	0.985	0.161	0	Common lymphoid progenitor (CLP)	NKG7
0	3.46113	0.822	0.099	0	Common lymphoid progenitor (CLP)	CCL5
0	3.1836	0.816	0.054	0	Common lymphoid progenitor (CLP)	GZMA
0	2.89655	0.614	0.024	0	Common lymphoid progenitor (CLP)	GZMB
0	2.8567	0.845	0.087	0	Common lymphoid progenitor (CLP)	CTSW
0	2.79078	0.6	0.031	0	Common lymphoid progenitor (CLP)	XCL1
0	2.64681	0.865	0.089	0	Common lymphoid progenitor (CLP)	KLRB1
0	2.6284	0.744	0.022	0	Common lymphoid progenitor (CLP)	KLRC1
0	2.58747	0.595	0.026	0	Common lymphoid progenitor (CLP)	XCL2
0	2.36161	0.779	0.181	0	Common lymphoid progenitor (CLP)	CMC1
0	2.35681	0.804	0.136	0	Common lymphoid progenitor (CLP)	CD7
0	2.30597	0.852	0.091	0	Common lymphoid progenitor (CLP)	CST7
0	2.2363	0.702	0.058	0	Common lymphoid progenitor (CLP)	HOPX
0	2.19199	0.676	0.019	0	Common lymphoid progenitor (CLP)	KLRD1
0	2.14775	0.651	0.037	0	Common lymphoid progenitor (CLP)	IL2RB
0	2.14613	0.689	0.074	0	Common lymphoid progenitor (CLP)	GZMM
0	2.01804	0.576	0.062	0	Common lymphoid progenitor (CLP)	CLIC3
0	1.99851	0.606	0.019	0	Common lymphoid progenitor (CLP)	PRF1
0	1.96164	0.881	0.388	0	Common lymphoid progenitor (CLP)	CCND2
0	1.954	0.578	0.048	0	Common lymphoid progenitor (CLP)	TRDC
0	1.95382	0.667	0.091	0	Common lymphoid progenitor (CLP)	SYTL3
0	1.87429	0.681	0.078	0	Common lymphoid progenitor (CLP)	CD247
0	1.86406	0.337	0.033	0	Common lymphoid progenitor (CLP)	CRTAM
0	1.82027	0.816	0.306	0	Common lymphoid progenitor (CLP)	RUNX3
0	1.755	0.635	0.104	0	Common lymphoid progenitor (CLP)	APOBEC3G
0	1.73461	0.438	0.061	0	Common lymphoid progenitor (CLP)	TNFRSF18
0	1.70541	0.944	0.643	0	Common lymphoid progenitor (CLP)	REL
0	1.70332	0.668	0.189	0	Common lymphoid progenitor (CLP)	CLEC2B
0	1.70312	0.725	0.222	0	Common lymphoid progenitor (CLP)	FYN
0	1.69681	0.834	0.46	0	Common lymphoid progenitor (CLP)	METRNL
0	1.66101	0.311	0.009	0	Common lymphoid progenitor (CLP)	KRT81
0	1.61125	0.723	0.327	0	Common lymphoid progenitor (CLP)	FAM177A1
0	1.59561	0.555	0.039	0	Common lymphoid progenitor (CLP)	KLRK1
0	1.56847	0.663	0.328	0	Common lymphoid progenitor (CLP)	CEMIP2
0	1.56579	0.888	0.495	0	Common lymphoid progenitor (CLP)	HCST
0	1.56408	0.853	0.462	0	Common lymphoid progenitor (CLP)	IRF1
0	1.54139	0.553	0.225	0	Common lymphoid progenitor (CLP)	OTULIN
0	1.53016	0.315	0.014	0	Common lymphoid progenitor (CLP)	KRT86
0	1.5295	0.765	0.272	0	Common lymphoid progenitor (CLP)	IL2RG
0	1.52932	0.772	0.326	0	Common lymphoid progenitor (CLP)	STK17A
0	1.52644	0.214	0.023	0	Common lymphoid progenitor (CLP)	SCX
0	1.50992	0.592	0.176	0	Common lymphoid progenitor (CLP)	CD69
0	1.5075	0.358	0.035	0	Common lymphoid progenitor (CLP)	GZMK
0	1.47503	0.728	0.422	0	Common lymphoid progenitor (CLP)	PIK3R1
0	1.47005	0.25	0.01	0	Common lymphoid progenitor (CLP)	IFNG
0	1.46362	0.401	0.013	0	Common lymphoid progenitor (CLP)	KLRC2
0	1.45543	0.5	0.131	0	Common lymphoid progenitor (CLP)	IL32
0	1.44999	0.494	0.047	0	Common lymphoid progenitor (CLP)	SAMD3
0	1.43396	0.65	0.229	0	Common lymphoid progenitor (CLP)	SLC38A1
0	1.43325	0.784	0.44	0	Common lymphoid progenitor (CLP)	RAB8B
0	1.42305	0.874	0.515	0	Common lymphoid progenitor (CLP)	DUSP2
0	1.41269	0.647	0.244	0	Common lymphoid progenitor (CLP)	ADGRE5
0	1.38179	0.544	0.128	0	Common lymphoid progenitor (CLP)	MATK
0	1.37027	0.342	0.011	0	Common lymphoid progenitor (CLP)	GZMH
0	1.36759	0.696	0.332	0	Common lymphoid progenitor (CLP)	CNOT6L
0	1.35946	0.96	0.714	0	Common lymphoid progenitor (CLP)	HLA-A
0	1.35144	0.657	0.272	0	Common lymphoid progenitor (CLP)	SMAD7
0	1.34975	0.567	0.139	0	Common lymphoid progenitor (CLP)	PLAAT4
0	1.34698	0.544	0.144	0	Common lymphoid progenitor (CLP)	TENT5C
0	1.34335	0.892	0.6	0	Common lymphoid progenitor (CLP)	JAK1
0	1.33062	0.973	0.784	0	Common lymphoid progenitor (CLP)	JUND
0	1.32743	0.363	0.01	0	Common lymphoid progenitor (CLP)	KLRF1
0	1.31696	0.739	0.38	0	Common lymphoid progenitor (CLP)	DDIT4
0	1.3024	0.509	0.168	0	Common lymphoid progenitor (CLP)	TUBA4A
0	1.28186	0.574	0.261	0	Common lymphoid progenitor (CLP)	HCG18
0	1.27969	0.555	0.087	0	Common lymphoid progenitor (CLP)	TRBC1
0	1.27428	0.509	0.105	0	Common lymphoid progenitor (CLP)	PRKCH
0	1.26715	0.582	0.216	0	Common lymphoid progenitor (CLP)	SLA
0	1.26623	0.377	0.042	0	Common lymphoid progenitor (CLP)	NCAM1
0	1.26414	0.908	0.623	0	Common lymphoid progenitor (CLP)	CREM
0	1.25108	0.706	0.272	0	Common lymphoid progenitor (CLP)	ETS1
0	1.24602	0.923	0.666	0	Common lymphoid progenitor (CLP)	HLA-C
0	1.24513	0.798	0.486	0	Common lymphoid progenitor (CLP)	TGFB1
0	1.24397	0.488	0.101	0	Common lymphoid progenitor (CLP)	RORA
0	1.23028	0.47	0.097	0	Common lymphoid progenitor (CLP)	STAT4
0	1.20857	0.751	0.393	0	Common lymphoid progenitor (CLP)	CRIP1
0	1.20566	0.659	0.376	0	Common lymphoid progenitor (CLP)	ZBTB1
0	1.20002	0.526	0.189	0	Common lymphoid progenitor (CLP)	DOK2
0	1.19488	0.867	0.594	0	Common lymphoid progenitor (CLP)	SQSTM1
0	1.18547	0.47	0.079	0	Common lymphoid progenitor (CLP)	CD96
0	1.16843	0.55	0.213	0	Common lymphoid progenitor (CLP)	LY6E
0	1.15595	0.504	0.198	0	Common lymphoid progenitor (CLP)	AKNA
0	1.14804	0.481	0.171	0	Common lymphoid progenitor (CLP)	AUTS2
0	1.13249	0.357	0.045	0	Common lymphoid progenitor (CLP)	B3GNT7
0	1.12317	0.301	0.011	0	Common lymphoid progenitor (CLP)	CD160
0	1.10612	0.706	0.406	0	Common lymphoid progenitor (CLP)	VPS37B
0	1.08297	0.477	0.126	0	Common lymphoid progenitor (CLP)	OPTN
0	1.08026	0.982	0.799	0	Common lymphoid progenitor (CLP)	HLA-B
0	1.07869	0.397	0.097	0	Common lymphoid progenitor (CLP)	CHST12
0	1.07395	0.474	0.111	0	Common lymphoid progenitor (CLP)	CD3E
0	1.07139	0.558	0.233	0	Common lymphoid progenitor (CLP)	PCED1B-AS1
0	1.06719	0.86	0.604	0	Common lymphoid progenitor (CLP)	LDHA
0	1.06125	0.75	0.458	0	Common lymphoid progenitor (CLP)	PDCD4
0	1.05725	0.429	0.079	0	Common lymphoid progenitor (CLP)	SKAP1
0	1.05078	0.964	0.78	0	Common lymphoid progenitor (CLP)	BTG1
0	1.0469	0.831	0.507	0	Common lymphoid progenitor (CLP)	FOSL2
0	1.03258	0.51	0.195	0	Common lymphoid progenitor (CLP)	PTPN7
0	1.02726	0.329	0.04	0	Common lymphoid progenitor (CLP)	PYHIN1
0	1.02609	0.328	0.072	0	Common lymphoid progenitor (CLP)	IFITM1
0	1.02224	0.313	0.013	0	Common lymphoid progenitor (CLP)	KLRC3
0	1.00964	0.361	0.054	0	Common lymphoid progenitor (CLP)	GATA3
0	1.00876	0.384	0.081	0	Common lymphoid progenitor (CLP)	IKZF3
0	1.00847	0.317	0.009	0	Common lymphoid progenitor (CLP)	SH2D1B
0	0.999082	0.341	0.063	0	Common lymphoid progenitor (CLP)	SLFN13
0	0.996682	0.999	0.956	0	Common lymphoid progenitor (CLP)	B2M
0	0.988128	0.354	0.072	0	Common lymphoid progenitor (CLP)	C1orf21
0	0.983385	0.798	0.531	0	Common lymphoid progenitor (CLP)	BRD2
0	0.981212	0.323	0.035	0	Common lymphoid progenitor (CLP)	ABCB1
0	0.967603	0.922	0.659	0	Common lymphoid progenitor (CLP)	PTPRC
0	0.962767	0.302	0.013	0	Common lymphoid progenitor (CLP)	FASLG
0	0.959696	0.177	0.008	0	Common lymphoid progenitor (CLP)	FGFBP2
0	0.92638	0.282	0.051	0	Common lymphoid progenitor (CLP)	TRG-AS1
0	0.907564	0.307	0.053	0	Common lymphoid progenitor (CLP)	MYBL1
0	0.903729	0.975	0.838	0	Common lymphoid progenitor (CLP)	CALM1
0	0.891217	0.288	0.026	0	Common lymphoid progenitor (CLP)	SLA2
0	0.847454	0.311	0.062	0	Common lymphoid progenitor (CLP)	TMIGD2
0	0.815366	0.634	0.287	0	Common lymphoid progenitor (CLP)	GPR65
0	0.768225	0.232	0.023	0	Common lymphoid progenitor (CLP)	AKAP5
0	0.764277	0.272	0.044	0	Common lymphoid progenitor (CLP)	TXK
0	0.75935	0.303	0.051	0	Common lymphoid progenitor (CLP)	NCR3
0	0.677788	0.463	0.119	0	Common lymphoid progenitor (CLP)	TRBC2
0	0.656406	1	0.992	0	Common lymphoid progenitor (CLP)	MALAT1
0	0.652443	0.188	0.005	0	Common lymphoid progenitor (CLP)	S1PR5
0	0.649045	0.153	0.005	0	Common lymphoid progenitor (CLP)	ITGAD
0	0.607955	0.15	0.003	0	Common lymphoid progenitor (CLP)	KIR2DL4
0	0.578197	0.157	0.011	0	Common lymphoid progenitor (CLP)	TIGIT
0	0.5333	0.153	0.007	0	Common lymphoid progenitor (CLP)	EOMES
1.81e-306	1.07749	0.78	0.525	5.59e-302	Common lymphoid progenitor (CLP)	ARID4B
7.06e-303	1.12088	0.555	0.263	2.18e-298	Common lymphoid progenitor (CLP)	PDE7A
9.47e-303	0.991639	0.478	0.185	2.92e-298	Common lymphoid progenitor (CLP)	APMAP
5.7e-302	0.921915	0.407	0.119	1.76e-297	Common lymphoid progenitor (CLP)	ITM2A
1.52e-298	1.10856	0.733	0.469	4.7e-294	Common lymphoid progenitor (CLP)	STK17B
3.99e-297	0.793478	0.947	0.758	1.23e-292	Common lymphoid progenitor (CLP)	NCL
7.38e-297	1.03502	0.294	0.059	2.28e-292	Common lymphoid progenitor (CLP)	IGFBP1
1.1e-296	1.09387	0.552	0.254	3.4e-292	Common lymphoid progenitor (CLP)	GABARAPL1
1.39e-296	0.9449	0.24	0.04	4.3e-292	Common lymphoid progenitor (CLP)	SPON2
7.53e-296	0.988828	0.401	0.12	2.32e-291	Common lymphoid progenitor (CLP)	TNFSF14
2.96e-295	0.709017	0.974	0.848	9.15e-291	Common lymphoid progenitor (CLP)	UBB
5.14e-295	0.957202	0.412	0.132	1.59e-290	Common lymphoid progenitor (CLP)	PTPN22
3.01e-294	0.845123	0.363	0.095	9.28e-290	Common lymphoid progenitor (CLP)	ZBTB16
7.02e-294	0.586599	0.997	0.949	2.17e-289	Common lymphoid progenitor (CLP)	PTMA
1.19e-292	0.820141	0.231	0.036	3.67e-288	Common lymphoid progenitor (CLP)	CD8A
6.62e-287	0.633871	0.245	0.044	2.04e-282	Common lymphoid progenitor (CLP)	ZAP70
4.39e-286	0.88217	0.866	0.618	1.35e-281	Common lymphoid progenitor (CLP)	IER2
2.68e-285	1.0528	0.668	0.405	8.27e-281	Common lymphoid progenitor (CLP)	EVL
6.04e-285	0.715865	0.155	0.013	1.86e-280	Common lymphoid progenitor (CLP)	APOC2
2.87e-283	0.90157	0.397	0.131	8.87e-279	Common lymphoid progenitor (CLP)	ARHGAP9
3.25e-283	1.05054	0.389	0.109	1e-278	Common lymphoid progenitor (CLP)	CD3D
1.1e-281	1.05189	0.516	0.216	3.38e-277	Common lymphoid progenitor (CLP)	LBH
2.71e-281	0.758388	0.921	0.713	8.38e-277	Common lymphoid progenitor (CLP)	RBM39
1.7e-280	1.08337	0.584	0.314	5.24e-276	Common lymphoid progenitor (CLP)	ABHD17A
3.01e-277	0.944341	0.507	0.214	9.28e-273	Common lymphoid progenitor (CLP)	ACAP1
4.83e-274	0.581693	0.207	0.031	1.49e-269	Common lymphoid progenitor (CLP)	SH2D2A
2.06e-270	1.11969	0.597	0.335	6.35e-266	Common lymphoid progenitor (CLP)	JMJD6
4.33e-270	0.790353	0.839	0.633	1.34e-265	Common lymphoid progenitor (CLP)	SEPTIN7
5.01e-270	0.945517	0.789	0.562	1.55e-265	Common lymphoid progenitor (CLP)	SRSF2
2.91e-267	0.58455	0.202	0.03	8.97e-263	Common lymphoid progenitor (CLP)	SLFN12L
7.14e-265	1.35354	0.643	0.35	2.2e-260	Common lymphoid progenitor (CLP)	ZNF331
4.97e-263	0.958767	0.398	0.138	1.53e-258	Common lymphoid progenitor (CLP)	RNF125
2.03e-262	0.99043	0.444	0.182	6.25e-258	Common lymphoid progenitor (CLP)	RHOF
8.72e-262	0.793367	0.375	0.11	2.69e-257	Common lymphoid progenitor (CLP)	GIMAP7
5.07e-261	1.15094	0.826	0.572	1.56e-256	Common lymphoid progenitor (CLP)	ZFP36L2
1.87e-260	0.952508	0.491	0.221	5.78e-256	Common lymphoid progenitor (CLP)	CCSER2
2.48e-259	1.06413	0.532	0.262	7.66e-255	Common lymphoid progenitor (CLP)	CASP3
2.63e-258	0.831234	0.815	0.601	8.12e-254	Common lymphoid progenitor (CLP)	RSRP1
1.53e-255	0.812988	0.325	0.093	4.74e-251	Common lymphoid progenitor (CLP)	PTPN4
7.53e-255	0.527744	0.998	0.963	2.32e-250	Common lymphoid progenitor (CLP)	MT-CO2
9.49e-251	0.570871	0.214	0.037	2.93e-246	Common lymphoid progenitor (CLP)	RGS3
2.4e-248	0.967605	0.46	0.197	7.41e-244	Common lymphoid progenitor (CLP)	ARAP2
2.59e-247	1.00815	0.405	0.146	8e-243	Common lymphoid progenitor (CLP)	SLFN5
5.92e-247	0.813176	0.784	0.562	1.82e-242	Common lymphoid progenitor (CLP)	ITGB1
1.02e-246	0.693152	0.247	0.052	3.15e-242	Common lymphoid progenitor (CLP)	TGFBR3
5.49e-246	1.01377	0.499	0.234	1.69e-241	Common lymphoid progenitor (CLP)	FBXO34
5.76e-246	1.01674	0.409	0.158	1.78e-241	Common lymphoid progenitor (CLP)	PRKX
8.27e-246	1.01193	0.555	0.294	2.55e-241	Common lymphoid progenitor (CLP)	RALGAPA1
3.66e-244	0.693143	0.237	0.048	1.13e-239	Common lymphoid progenitor (CLP)	SH2D1A
8.49e-241	0.860056	0.7	0.446	2.62e-236	Common lymphoid progenitor (CLP)	RNF213
4.69e-240	0.955564	0.598	0.353	1.45e-235	Common lymphoid progenitor (CLP)	CDC42SE1
3.61e-237	0.872245	0.651	0.404	1.11e-232	Common lymphoid progenitor (CLP)	WIPF1
8.42e-230	0.915373	0.546	0.271	2.6e-225	Common lymphoid progenitor (CLP)	RBM38
6.77e-228	0.572802	0.169	0.024	2.09e-223	Common lymphoid progenitor (CLP)	AC017104.1
7.42e-228	0.725456	0.903	0.724	2.29e-223	Common lymphoid progenitor (CLP)	HLA-E
2.11e-225	0.660398	0.253	0.062	6.51e-221	Common lymphoid progenitor (CLP)	PPP1R16B
9.97e-224	0.792663	0.336	0.11	3.08e-219	Common lymphoid progenitor (CLP)	HLA-F
4.11e-223	0.864014	0.713	0.475	1.27e-218	Common lymphoid progenitor (CLP)	JOSD1
1.17e-222	0.729723	0.31	0.094	3.6e-218	Common lymphoid progenitor (CLP)	YES1
3.44e-222	1.03826	0.552	0.317	1.06e-217	Common lymphoid progenitor (CLP)	CNOT2
2.91e-217	0.879055	0.438	0.201	8.96e-213	Common lymphoid progenitor (CLP)	TRAPPC10
4.51e-217	0.699075	0.27	0.074	1.39e-212	Common lymphoid progenitor (CLP)	KCTD10
9.46e-217	0.886203	0.562	0.329	2.92e-212	Common lymphoid progenitor (CLP)	PIP4K2A
3.69e-214	0.518941	0.144	0.017	1.14e-209	Common lymphoid progenitor (CLP)	LINC01871
1.21e-210	0.83281	0.659	0.419	3.72e-206	Common lymphoid progenitor (CLP)	RAC2
7.7e-210	0.844613	0.711	0.498	2.37e-205	Common lymphoid progenitor (CLP)	DDX24
8.81e-210	0.99576	0.55	0.305	2.72e-205	Common lymphoid progenitor (CLP)	RNF19A
6.14e-208	1.02448	0.469	0.224	1.89e-203	Common lymphoid progenitor (CLP)	PDE4D
1.09e-206	0.881801	0.375	0.151	3.36e-202	Common lymphoid progenitor (CLP)	IL27RA
5.24e-206	1.0839	0.565	0.316	1.62e-201	Common lymphoid progenitor (CLP)	ISG15
2.7e-204	0.504215	0.149	0.021	8.32e-200	Common lymphoid progenitor (CLP)	PLEKHF1
4.4e-204	0.576998	0.229	0.052	1.36e-199	Common lymphoid progenitor (CLP)	TRGC1
1.96e-201	0.767855	0.848	0.668	6.06e-197	Common lymphoid progenitor (CLP)	DNAJB6
1.58e-200	0.734201	0.798	0.596	4.87e-196	Common lymphoid progenitor (CLP)	SRSF7
1.51e-199	0.742527	0.665	0.438	4.67e-195	Common lymphoid progenitor (CLP)	TERF2IP
2.61e-199	0.74355	0.835	0.645	8.05e-195	Common lymphoid progenitor (CLP)	GPBP1
7.04e-199	0.948367	0.699	0.474	2.17e-194	Common lymphoid progenitor (CLP)	YPEL5
7.9e-196	0.635344	0.227	0.055	2.44e-191	Common lymphoid progenitor (CLP)	SYTL2
1.32e-195	0.814867	0.386	0.162	4.07e-191	Common lymphoid progenitor (CLP)	AC245297.3
1.91e-193	0.560874	0.213	0.05	5.9e-189	Common lymphoid progenitor (CLP)	IL21R
6.25e-193	0.785237	0.732	0.518	1.93e-188	Common lymphoid progenitor (CLP)	STK4
1.38e-188	0.644556	0.243	0.067	4.26e-184	Common lymphoid progenitor (CLP)	GFOD1
2.96e-181	0.800105	0.555	0.348	9.12e-177	Common lymphoid progenitor (CLP)	ACTN4
1.14e-179	0.930596	0.544	0.324	3.53e-175	Common lymphoid progenitor (CLP)	TES
4.79e-179	0.857712	0.59	0.379	1.48e-174	Common lymphoid progenitor (CLP)	SPTY2D1
2.01e-174	0.85514	0.452	0.241	6.2e-170	Common lymphoid progenitor (CLP)	RNF168
3.21e-174	0.669177	0.284	0.097	9.9e-170	Common lymphoid progenitor (CLP)	FKBP11
3.96e-173	0.864938	0.666	0.477	1.22e-168	Common lymphoid progenitor (CLP)	G3BP2
7.22e-170	0.694019	0.723	0.529	2.23e-165	Common lymphoid progenitor (CLP)	KMT2E
1.57e-169	0.744577	0.23	0.064	4.85e-165	Common lymphoid progenitor (CLP)	ITGA1
9.59e-168	0.738457	0.42	0.21	2.96e-163	Common lymphoid progenitor (CLP)	RHOC
1.2e-167	0.72206	0.344	0.144	3.69e-163	Common lymphoid progenitor (CLP)	SUN2
1.67e-167	0.82868	0.497	0.29	5.16e-163	Common lymphoid progenitor (CLP)	MXD4
5.69e-167	0.929092	0.432	0.204	1.76e-162	Common lymphoid progenitor (CLP)	MT2A
7.38e-167	0.779437	0.431	0.224	2.28e-162	Common lymphoid progenitor (CLP)	PAXX
7.54e-167	0.736772	0.295	0.103	2.33e-162	Common lymphoid progenitor (CLP)	SPRY1
5.64e-164	1.05004	0.537	0.316	1.74e-159	Common lymphoid progenitor (CLP)	RGCC
5.89e-164	0.694824	0.29	0.105	1.82e-159	Common lymphoid progenitor (CLP)	BTN3A2
7.1e-161	0.791455	0.541	0.347	2.19e-156	Common lymphoid progenitor (CLP)	FGFR1OP2
1.14e-157	0.504821	0.182	0.044	3.52e-153	Common lymphoid progenitor (CLP)	HSH2D
6.67e-157	0.627875	0.785	0.622	2.06e-152	Common lymphoid progenitor (CLP)	BZW1
8.73e-156	0.7744	0.585	0.364	2.69e-151	Common lymphoid progenitor (CLP)	BHLHE40
1.97e-154	0.60173	0.196	0.051	6.06e-150	Common lymphoid progenitor (CLP)	PHLDB2
9.06e-154	0.515358	0.951	0.848	2.8e-149	Common lymphoid progenitor (CLP)	UBC
8.07e-153	0.639326	0.771	0.611	2.49e-148	Common lymphoid progenitor (CLP)	MSN
2.77e-152	1.09711	0.519	0.336	8.54e-148	Common lymphoid progenitor (CLP)	GNG2
3.34e-152	0.672311	0.613	0.393	1.03e-147	Common lymphoid progenitor (CLP)	FLNA
9.63e-152	0.714346	0.718	0.555	2.97e-147	Common lymphoid progenitor (CLP)	AKAP13
2.32e-150	0.721457	0.437	0.24	7.14e-146	Common lymphoid progenitor (CLP)	DNAJC1
3.72e-150	0.680178	0.495	0.287	1.15e-145	Common lymphoid progenitor (CLP)	BIN2
4.93e-150	0.835121	0.567	0.382	1.52e-145	Common lymphoid progenitor (CLP)	PPP1R2
6.84e-150	0.935946	0.388	0.191	2.11e-145	Common lymphoid progenitor (CLP)	SOCS1
1.8e-149	0.778751	0.464	0.272	5.56e-145	Common lymphoid progenitor (CLP)	POLR2K
8.48e-148	0.835732	0.449	0.253	2.62e-143	Common lymphoid progenitor (CLP)	AC004687.1
5.17e-145	0.585272	0.185	0.048	1.59e-140	Common lymphoid progenitor (CLP)	OASL
1.32e-144	0.569627	0.962	0.835	4.08e-140	Common lymphoid progenitor (CLP)	HSPA8
1.4e-144	0.840638	0.777	0.56	4.32e-140	Common lymphoid progenitor (CLP)	GADD45B
4.05e-144	0.669088	0.383	0.181	1.25e-139	Common lymphoid progenitor (CLP)	SYNE1
7.71e-144	1.01205	0.282	0.108	2.38e-139	Common lymphoid progenitor (CLP)	IGFBP2
1.19e-143	0.763701	0.365	0.177	3.68e-139	Common lymphoid progenitor (CLP)	SEMA4D
3.22e-142	0.525344	0.871	0.713	9.95e-138	Common lymphoid progenitor (CLP)	RPL36AL
3.54e-142	0.571251	0.64	0.454	1.09e-137	Common lymphoid progenitor (CLP)	CD99
3.37e-141	0.73188	0.536	0.347	1.04e-136	Common lymphoid progenitor (CLP)	EML4
6.43e-141	0.51189	0.869	0.651	1.99e-136	Common lymphoid progenitor (CLP)	LCP1
5.99e-140	0.713468	0.419	0.229	1.85e-135	Common lymphoid progenitor (CLP)	RABGAP1L
1.08e-139	0.548668	0.744	0.56	3.33e-135	Common lymphoid progenitor (CLP)	SARAF
1.22e-139	0.556532	0.199	0.056	3.78e-135	Common lymphoid progenitor (CLP)	TC2N
3.35e-139	0.606598	0.278	0.11	1.03e-134	Common lymphoid progenitor (CLP)	STK39
1.68e-138	0.554038	0.242	0.082	5.18e-134	Common lymphoid progenitor (CLP)	LCK
2.22e-138	0.531114	0.809	0.662	6.86e-134	Common lymphoid progenitor (CLP)	SKP1
3.12e-138	0.555964	0.263	0.098	9.64e-134	Common lymphoid progenitor (CLP)	LINC00623
5.33e-138	0.5536	0.241	0.084	1.64e-133	Common lymphoid progenitor (CLP)	MIB2
4.58e-137	0.57766	0.754	0.572	1.41e-132	Common lymphoid progenitor (CLP)	HNRNPAB
5.24e-137	0.578734	0.227	0.072	1.62e-132	Common lymphoid progenitor (CLP)	CD2
6.14e-137	0.91936	0.403	0.22	1.89e-132	Common lymphoid progenitor (CLP)	GNPTAB
7.14e-137	0.9297	0.675	0.483	2.2e-132	Common lymphoid progenitor (CLP)	CXCR4
1.12e-136	0.682257	0.293	0.124	3.45e-132	Common lymphoid progenitor (CLP)	PITPNC1
2.99e-134	0.605857	0.297	0.125	9.22e-130	Common lymphoid progenitor (CLP)	DHRS3
4.53e-134	0.702656	0.364	0.185	1.4e-129	Common lymphoid progenitor (CLP)	ITGAL
6.97e-134	0.672868	0.656	0.503	2.15e-129	Common lymphoid progenitor (CLP)	EIF3G
1.47e-133	0.578626	0.996	0.938	4.52e-129	Common lymphoid progenitor (CLP)	RPS19
2.22e-133	0.688967	0.565	0.387	6.86e-129	Common lymphoid progenitor (CLP)	CYLD
2.12e-132	0.676865	0.757	0.589	6.55e-128	Common lymphoid progenitor (CLP)	SKIL
4e-132	0.517443	0.966	0.851	1.24e-127	Common lymphoid progenitor (CLP)	DNAJA1
4.32e-132	0.694525	0.262	0.099	1.33e-127	Common lymphoid progenitor (CLP)	XAF1
1.46e-130	0.746937	0.393	0.212	4.49e-126	Common lymphoid progenitor (CLP)	IRF2BPL
2.43e-130	0.541149	0.737	0.588	7.48e-126	Common lymphoid progenitor (CLP)	TRIR
4.53e-129	0.767758	0.255	0.09	1.4e-124	Common lymphoid progenitor (CLP)	CD3G
8.03e-129	0.540709	0.256	0.096	2.48e-124	Common lymphoid progenitor (CLP)	ABLIM1
1.02e-128	0.774319	0.432	0.245	3.15e-124	Common lymphoid progenitor (CLP)	LEPROTL1
3.7e-126	0.553094	0.888	0.749	1.14e-121	Common lymphoid progenitor (CLP)	DDX3X
5.58e-126	0.535888	0.745	0.58	1.72e-121	Common lymphoid progenitor (CLP)	SSR4
5.88e-126	0.514484	0.305	0.126	1.82e-121	Common lymphoid progenitor (CLP)	MCTP2
1.2e-125	0.59377	0.239	0.088	3.72e-121	Common lymphoid progenitor (CLP)	ARNTL
1.45e-125	0.685624	0.577	0.417	4.48e-121	Common lymphoid progenitor (CLP)	DHX36
9.64e-125	0.614518	0.26	0.105	2.97e-120	Common lymphoid progenitor (CLP)	TMEM120B
7.93e-124	0.640574	0.675	0.528	2.45e-119	Common lymphoid progenitor (CLP)	PRPF38B
3.47e-123	0.686487	0.598	0.433	1.07e-118	Common lymphoid progenitor (CLP)	SYAP1
1.78e-122	0.610244	0.37	0.18	5.5e-118	Common lymphoid progenitor (CLP)	RHOH
5.4e-122	0.616945	0.665	0.522	1.67e-117	Common lymphoid progenitor (CLP)	CLK1
1.31e-121	0.704124	0.526	0.356	4.05e-117	Common lymphoid progenitor (CLP)	CDC42SE2
1.44e-121	0.503132	0.349	0.162	4.44e-117	Common lymphoid progenitor (CLP)	CD38
1.58e-121	0.519507	0.72	0.486	4.86e-117	Common lymphoid progenitor (CLP)	NR4A2
7.2e-121	0.704435	0.564	0.412	2.22e-116	Common lymphoid progenitor (CLP)	ARF6
4.83e-119	0.568551	0.745	0.614	1.49e-114	Common lymphoid progenitor (CLP)	RAP1B
5.19e-119	0.666233	0.463	0.286	1.6e-114	Common lymphoid progenitor (CLP)	KANSL1
2.81e-118	0.502914	0.9	0.773	8.68e-114	Common lymphoid progenitor (CLP)	DYNLL1
1.13e-117	0.640681	0.328	0.159	3.49e-113	Common lymphoid progenitor (CLP)	APOL6
2.64e-117	0.644694	0.373	0.2	8.14e-113	Common lymphoid progenitor (CLP)	TSTD1
2.5e-116	0.751089	0.391	0.224	7.71e-112	Common lymphoid progenitor (CLP)	YAF2
4.54e-116	0.505927	0.677	0.526	1.4e-111	Common lymphoid progenitor (CLP)	GUK1
5.14e-116	0.565028	0.717	0.564	1.59e-111	Common lymphoid progenitor (CLP)	SOD1
1.26e-114	0.682833	0.355	0.191	3.89e-110	Common lymphoid progenitor (CLP)	SACM1L
1.81e-114	0.819289	0.409	0.236	5.58e-110	Common lymphoid progenitor (CLP)	ISG20
5.16e-114	0.655568	0.313	0.139	1.59e-109	Common lymphoid progenitor (CLP)	FCGR3A
3.93e-112	0.612177	0.226	0.085	1.21e-107	Common lymphoid progenitor (CLP)	AC008875.3
4.25e-112	0.54255	0.196	0.065	1.31e-107	Common lymphoid progenitor (CLP)	TTN
4.59e-112	0.564416	0.228	0.088	1.42e-107	Common lymphoid progenitor (CLP)	AC092821.3
8.71e-112	0.586648	0.306	0.145	2.69e-107	Common lymphoid progenitor (CLP)	PARP8
1.26e-111	0.610387	0.233	0.092	3.87e-107	Common lymphoid progenitor (CLP)	JADE2
1.53e-111	0.718243	0.284	0.127	4.73e-107	Common lymphoid progenitor (CLP)	ENC1
4.67e-111	0.609642	0.558	0.405	1.44e-106	Common lymphoid progenitor (CLP)	FMNL1
4.31e-108	0.576784	0.292	0.137	1.33e-103	Common lymphoid progenitor (CLP)	CDK17
5.89e-108	0.644288	0.563	0.408	1.82e-103	Common lymphoid progenitor (CLP)	MBP
7.87e-108	0.594676	0.616	0.468	2.43e-103	Common lymphoid progenitor (CLP)	UTRN
2.07e-107	0.720233	0.384	0.225	6.38e-103	Common lymphoid progenitor (CLP)	TENT4B
3.78e-107	0.68377	0.453	0.298	1.17e-102	Common lymphoid progenitor (CLP)	CLDND1
9.01e-107	0.613752	0.583	0.433	2.78e-102	Common lymphoid progenitor (CLP)	POLR2A
1.51e-106	0.695876	0.526	0.373	4.65e-102	Common lymphoid progenitor (CLP)	BIRC2
7.69e-106	0.719797	0.376	0.216	2.37e-101	Common lymphoid progenitor (CLP)	CCDC107
1.25e-105	0.64817	0.472	0.308	3.87e-101	Common lymphoid progenitor (CLP)	EPB41
1.66e-102	0.877083	0.555	0.382	5.12e-98	Common lymphoid progenitor (CLP)	AL627171.2
5.64e-102	0.624883	0.632	0.506	1.74e-97	Common lymphoid progenitor (CLP)	ARL6IP5
8.78e-101	0.709214	0.743	0.589	2.71e-96	Common lymphoid progenitor (CLP)	GSTP1
1.17e-100	0.56874	0.549	0.408	3.6e-96	Common lymphoid progenitor (CLP)	C9orf16
2.14e-100	0.651473	0.16	0.049	6.59e-96	Common lymphoid progenitor (CLP)	TNFRSF9
3.58e-100	0.631984	0.501	0.348	1.1e-95	Common lymphoid progenitor (CLP)	RASSF5
9.65e-100	0.628264	0.258	0.117	2.98e-95	Common lymphoid progenitor (CLP)	C1orf56
1.83e-99	0.736311	0.526	0.367	5.65e-95	Common lymphoid progenitor (CLP)	TIPARP
1.03e-98	0.641445	0.602	0.47	3.18e-94	Common lymphoid progenitor (CLP)	MRPS6
2.91e-98	0.500282	0.213	0.085	8.99e-94	Common lymphoid progenitor (CLP)	TOX
1.78e-97	0.626668	0.423	0.274	5.5e-93	Common lymphoid progenitor (CLP)	DR1
6.03e-97	0.762156	0.421	0.258	1.86e-92	Common lymphoid progenitor (CLP)	PLAC8
1.01e-96	0.622914	0.358	0.209	3.12e-92	Common lymphoid progenitor (CLP)	RNF115
1.2e-95	0.607131	0.356	0.205	3.7e-91	Common lymphoid progenitor (CLP)	BRD1
1.55e-95	0.627054	0.389	0.227	4.79e-91	Common lymphoid progenitor (CLP)	UPP1
1.7e-95	0.557441	0.357	0.202	5.25e-91	Common lymphoid progenitor (CLP)	PPP2R5A
3.26e-95	0.525836	0.23	0.098	1.01e-90	Common lymphoid progenitor (CLP)	DUSP10
3.38e-95	0.659229	0.43	0.289	1.04e-90	Common lymphoid progenitor (CLP)	ARHGEF1
3.45e-95	0.988512	0.277	0.128	1.07e-90	Common lymphoid progenitor (CLP)	AREG
5.12e-95	0.61219	0.434	0.286	1.58e-90	Common lymphoid progenitor (CLP)	LNPEP
5.62e-95	0.655709	0.482	0.338	1.73e-90	Common lymphoid progenitor (CLP)	PLEKHA2
9.56e-95	0.563777	0.306	0.148	2.95e-90	Common lymphoid progenitor (CLP)	TIMP3
4.72e-94	0.587368	0.454	0.308	1.46e-89	Common lymphoid progenitor (CLP)	C9orf78
1.68e-93	0.51111	0.227	0.095	5.2e-89	Common lymphoid progenitor (CLP)	ABCG1
2.06e-93	0.797489	0.552	0.416	6.36e-89	Common lymphoid progenitor (CLP)	RANBP2
2.41e-93	0.603781	0.398	0.247	7.44e-89	Common lymphoid progenitor (CLP)	MOB3A
2.51e-93	0.537534	0.506	0.365	7.74e-89	Common lymphoid progenitor (CLP)	NAP1L4
3.47e-92	0.694296	0.376	0.224	1.07e-87	Common lymphoid progenitor (CLP)	SATB1
1.8e-90	0.556164	0.515	0.371	5.57e-86	Common lymphoid progenitor (CLP)	AAK1
1.89e-90	0.575313	0.246	0.113	5.84e-86	Common lymphoid progenitor (CLP)	TRAF5
5.82e-88	0.721719	0.414	0.271	1.8e-83	Common lymphoid progenitor (CLP)	BCL2L11
7.26e-88	0.501535	0.666	0.532	2.24e-83	Common lymphoid progenitor (CLP)	IER5
1.84e-87	0.592165	0.401	0.252	5.68e-83	Common lymphoid progenitor (CLP)	KLF13
5.36e-87	0.804134	0.141	0.044	1.65e-82	Common lymphoid progenitor (CLP)	MYOM2
2.63e-86	0.605168	0.36	0.21	8.12e-82	Common lymphoid progenitor (CLP)	C12orf75
7.52e-83	0.500247	0.174	0.066	2.32e-78	Common lymphoid progenitor (CLP)	GRAMD2B
9.79e-83	0.517258	0.517	0.394	3.02e-78	Common lymphoid progenitor (CLP)	CUTA
1.5e-82	0.567825	0.413	0.272	4.61e-78	Common lymphoid progenitor (CLP)	UBTF
2.54e-82	0.602976	0.508	0.376	7.84e-78	Common lymphoid progenitor (CLP)	SERTAD1
4.19e-82	0.550165	0.344	0.206	1.29e-77	Common lymphoid progenitor (CLP)	HIPK2
5.61e-81	0.618094	0.482	0.359	1.73e-76	Common lymphoid progenitor (CLP)	HELZ
9.28e-81	0.581853	0.57	0.46	2.86e-76	Common lymphoid progenitor (CLP)	AHSA1
9.49e-80	0.717649	0.489	0.326	2.93e-75	Common lymphoid progenitor (CLP)	ARL4C
1.35e-79	0.541917	0.403	0.271	4.16e-75	Common lymphoid progenitor (CLP)	PDCD7
1.37e-79	0.641225	0.433	0.305	4.21e-75	Common lymphoid progenitor (CLP)	CCNT1
1.86e-79	0.563592	0.317	0.183	5.73e-75	Common lymphoid progenitor (CLP)	UAP1
1.55e-78	0.595191	0.422	0.294	4.78e-74	Common lymphoid progenitor (CLP)	SLC9A3R1
1.65e-78	0.704753	0.392	0.256	5.09e-74	Common lymphoid progenitor (CLP)	RBBP8
3.03e-78	0.572059	0.333	0.197	9.35e-74	Common lymphoid progenitor (CLP)	HAVCR2
3.36e-78	0.621627	0.474	0.345	1.04e-73	Common lymphoid progenitor (CLP)	IFRD1
9.12e-78	0.627326	0.43	0.294	2.81e-73	Common lymphoid progenitor (CLP)	SLC7A5
7.65e-77	0.560596	0.282	0.15	2.36e-72	Common lymphoid progenitor (CLP)	FAM43A
2.14e-76	0.617471	0.47	0.354	6.61e-72	Common lymphoid progenitor (CLP)	AGO2
2.89e-75	0.509232	0.612	0.484	8.91e-71	Common lymphoid progenitor (CLP)	EFHD2
4.12e-75	0.520449	0.397	0.254	1.27e-70	Common lymphoid progenitor (CLP)	NUCB2
1.66e-74	0.524537	0.454	0.308	5.11e-70	Common lymphoid progenitor (CLP)	TAGAP
5.51e-74	0.530181	0.638	0.532	1.7e-69	Common lymphoid progenitor (CLP)	CHD4
2.35e-73	0.572083	0.686	0.566	7.24e-69	Common lymphoid progenitor (CLP)	UBE2S
3.33e-73	0.549415	0.57	0.453	1.03e-68	Common lymphoid progenitor (CLP)	GOLGB1
3.65e-73	0.510342	0.67	0.562	1.13e-68	Common lymphoid progenitor (CLP)	CHD1
1.06e-72	0.56627	0.384	0.254	3.26e-68	Common lymphoid progenitor (CLP)	IDS
3.57e-72	0.529827	0.516	0.4	1.1e-67	Common lymphoid progenitor (CLP)	BST2
1.01e-71	0.553917	0.439	0.315	3.11e-67	Common lymphoid progenitor (CLP)	SPTAN1
7e-69	0.503913	0.26	0.14	2.16e-64	Common lymphoid progenitor (CLP)	RAB29
7.27e-69	0.508827	0.46	0.339	2.24e-64	Common lymphoid progenitor (CLP)	DIAPH1
8.19e-68	0.511558	0.378	0.244	2.53e-63	Common lymphoid progenitor (CLP)	CCDC186
9.97e-68	0.580108	0.359	0.239	3.08e-63	Common lymphoid progenitor (CLP)	MAPRE2
1.27e-67	0.514863	0.343	0.217	3.93e-63	Common lymphoid progenitor (CLP)	ISCA1
7.13e-66	0.640764	0.403	0.286	2.2e-61	Common lymphoid progenitor (CLP)	GNL3
9.91e-66	0.531538	0.501	0.382	3.06e-61	Common lymphoid progenitor (CLP)	SLC5A3
1.07e-65	0.5193	0.268	0.15	3.3e-61	Common lymphoid progenitor (CLP)	GSE1
3.1e-65	0.69287	0.654	0.568	9.55e-61	Common lymphoid progenitor (CLP)	BAZ1A
1.2e-64	0.535676	0.339	0.219	3.7e-60	Common lymphoid progenitor (CLP)	AHI1
1.52e-64	0.572502	0.288	0.17	4.7e-60	Common lymphoid progenitor (CLP)	DBF4
8.57e-64	0.526509	0.476	0.362	2.64e-59	Common lymphoid progenitor (CLP)	UBALD2
1.23e-63	0.540666	0.313	0.198	3.8e-59	Common lymphoid progenitor (CLP)	NXT1
9.01e-63	0.60203	0.451	0.345	2.78e-58	Common lymphoid progenitor (CLP)	ITGA4
1.13e-62	0.656424	0.751	0.619	3.48e-58	Common lymphoid progenitor (CLP)	PLCG2
1.25e-62	0.512074	0.327	0.212	3.85e-58	Common lymphoid progenitor (CLP)	DGKZ
2.06e-62	0.613977	0.446	0.335	6.35e-58	Common lymphoid progenitor (CLP)	ZC3H12A
2.62e-62	0.544829	0.281	0.159	8.09e-58	Common lymphoid progenitor (CLP)	TLE1
4.94e-62	0.549786	0.422	0.296	1.52e-57	Common lymphoid progenitor (CLP)	TSC22D3
5.42e-62	0.514987	0.663	0.56	1.67e-57	Common lymphoid progenitor (CLP)	TUBB4B
1.11e-61	0.526797	0.337	0.219	3.41e-57	Common lymphoid progenitor (CLP)	N4BP1
1.53e-61	0.508658	0.316	0.199	4.72e-57	Common lymphoid progenitor (CLP)	B3GNT2
4.21e-61	0.525497	0.322	0.204	1.3e-56	Common lymphoid progenitor (CLP)	N4BP2L1
1.67e-60	0.607609	0.427	0.323	5.16e-56	Common lymphoid progenitor (CLP)	LUZP1
1.06e-59	0.517826	0.428	0.326	3.27e-55	Common lymphoid progenitor (CLP)	CSNK1D
1.24e-57	0.55339	0.326	0.215	3.82e-53	Common lymphoid progenitor (CLP)	PDE4A
1.5e-56	0.541329	0.403	0.299	4.62e-52	Common lymphoid progenitor (CLP)	SKI
1.96e-54	0.53693	0.402	0.297	6.05e-50	Common lymphoid progenitor (CLP)	CDKN1B
5.78e-54	0.54306	0.303	0.196	1.78e-49	Common lymphoid progenitor (CLP)	PCSK7
1.4e-53	0.626991	0.351	0.251	4.31e-49	Common lymphoid progenitor (CLP)	CTR9
4.1e-51	0.527689	0.407	0.312	1.27e-46	Common lymphoid progenitor (CLP)	MOB4
9.8e-48	0.516762	0.46	0.385	3.02e-43	Common lymphoid progenitor (CLP)	SEC14L1
1.85e-46	0.656119	0.364	0.273	5.71e-42	Common lymphoid progenitor (CLP)	GRASP
1.88e-45	0.502672	0.244	0.15	5.78e-41	Common lymphoid progenitor (CLP)	AC058791.1
2.96e-42	0.504781	0.442	0.36	9.13e-38	Common lymphoid progenitor (CLP)	DENND4A
6.36e-42	0.511684	0.384	0.308	1.96e-37	Common lymphoid progenitor (CLP)	MECP2
1.21e-41	0.529281	0.454	0.378	3.73e-37	Common lymphoid progenitor (CLP)	PPP2R5C
5.87e-40	0.503589	0.283	0.196	1.81e-35	Common lymphoid progenitor (CLP)	TESC
0	2.83049	0.743	0.16	0	Monocyte 1	THBS1
0	2.76389	0.893	0.056	0	Monocyte 1	FCN1
0	2.71939	0.53	0.059	0	Monocyte 1	CCL20
0	2.68361	0.968	0.235	0	Monocyte 1	S100A9
0	2.62184	0.972	0.22	0	Monocyte 1	LYZ
0	2.55912	0.936	0.343	0	Monocyte 1	TIMP1
0	2.54629	0.926	0.213	0	Monocyte 1	IL1RN
0	2.53975	0.903	0.218	0	Monocyte 1	G0S2
0	2.43581	0.876	0.235	0	Monocyte 1	VCAN
0	2.27561	0.845	0.274	0	Monocyte 1	CXCL2
0	2.22772	0.95	0.486	0	Monocyte 1	CTSS
0	2.15762	0.997	0.603	0	Monocyte 1	SOD2
0	2.13666	0.943	0.512	0	Monocyte 1	S100A6
0	2.12365	0.988	0.422	0	Monocyte 1	IL1B
0	2.09097	0.66	0.074	0	Monocyte 1	S100A12
0	2.04295	0.991	0.402	0	Monocyte 1	BCL2A1
0	2.03356	0.894	0.249	0	Monocyte 1	IFI30
0	2.02333	0.955	0.449	0	Monocyte 1	S100A4
0	1.95112	0.667	0.101	0	Monocyte 1	OLR1
0	1.90906	0.793	0.102	0	Monocyte 1	SERPINA1
0	1.9052	0.867	0.155	0	Monocyte 1	S100A8
0	1.89366	0.757	0.056	0	Monocyte 1	AQP9
0	1.8872	0.91	0.257	0	Monocyte 1	MNDA
0	1.83756	0.867	0.278	0	Monocyte 1	PPIF
0	1.83729	0.791	0.124	0	Monocyte 1	KYNU
0	1.71134	0.959	0.364	0	Monocyte 1	PLAUR
0	1.67537	0.745	0.167	0	Monocyte 1	GK
0	1.66749	0.584	0.094	0	Monocyte 1	PTX3
0	1.65529	0.921	0.496	0	Monocyte 1	ATP2B1
0	1.65056	0.884	0.353	0	Monocyte 1	TSPO
0	1.62935	0.868	0.245	0	Monocyte 1	C5AR1
0	1.61761	0.938	0.535	0	Monocyte 1	CD44
0	1.59733	0.843	0.254	0	Monocyte 1	TNFAIP2
0	1.5547	0.623	0.17	0	Monocyte 1	C15orf48
0	1.55174	0.653	0.057	0	Monocyte 1	SLC11A1
0	1.53653	0.765	0.185	0	Monocyte 1	RETN
0	1.51078	0.761	0.222	0	Monocyte 1	STXBP2
0	1.50481	0.889	0.345	0	Monocyte 1	EHD1
0	1.49625	0.967	0.647	0	Monocyte 1	S100A11
0	1.48057	0.265	0.029	0	Monocyte 1	FOLR3
0	1.4775	0.887	0.407	0	Monocyte 1	SAMSN1
0	1.46418	0.865	0.352	0	Monocyte 1	MXD1
0	1.46188	0.869	0.259	0	Monocyte 1	NLRP3
0	1.44347	0.978	0.541	0	Monocyte 1	NAMPT
0	1.43372	0.557	0.078	0	Monocyte 1	TNFAIP6
0	1.43011	0.999	0.977	0	Monocyte 1	FTH1
0	1.41659	0.206	0.013	0	Monocyte 1	SERPINB2
0	1.40227	0.782	0.161	0	Monocyte 1	ACSL1
0	1.38055	0.682	0.075	0	Monocyte 1	CSTA
0	1.37549	0.891	0.507	0	Monocyte 1	CD55
0	1.357	0.993	0.465	0	Monocyte 1	CXCL8
0	1.33245	0.704	0.193	0	Monocyte 1	IL1A
0	1.33242	0.906	0.421	0	Monocyte 1	LST1
0	1.32685	0.52	0.075	0	Monocyte 1	AC020656.1
0	1.31576	0.602	0.1	0	Monocyte 1	LRRK2
0	1.3151	0.74	0.136	0	Monocyte 1	FGD4
0	1.31431	0.87	0.346	0	Monocyte 1	ATP13A3
0	1.30635	0.838	0.285	0	Monocyte 1	DSE
0	1.30403	0.941	0.46	0	Monocyte 1	PLEK
0	1.30241	0.672	0.075	0	Monocyte 1	CFP
0	1.29534	0.748	0.211	0	Monocyte 1	ATP2B1-AS1
0	1.29224	0.896	0.446	0	Monocyte 1	CEBPB
0	1.2809	0.84	0.382	0	Monocyte 1	ANXA2
0	1.26173	0.916	0.548	0	Monocyte 1	EMP3
0	1.25869	0.801	0.325	0	Monocyte 1	SERPINB9
0	1.24316	0.772	0.183	0	Monocyte 1	CLEC7A
0	1.23614	0.781	0.27	0	Monocyte 1	MAFB
0	1.22427	0.506	0.04	0	Monocyte 1	CLEC5A
0	1.2212	0.207	0.01	0	Monocyte 1	EREG
0	1.2171	0.743	0.229	0	Monocyte 1	SLC43A2
0	1.21291	0.59	0.145	0	Monocyte 1	SELL
0	1.21118	0.951	0.752	0	Monocyte 1	SH3BGRL3
0	1.20857	0.762	0.266	0	Monocyte 1	NUMB
0	1.19077	0.791	0.219	0	Monocyte 1	LUCAT1
0	1.18928	0.832	0.418	0	Monocyte 1	AP1S2
0	1.1849	0.574	0.103	0	Monocyte 1	PLBD1
0	1.16676	0.737	0.282	0	Monocyte 1	POU2F2
0	1.16445	0.915	0.545	0	Monocyte 1	COTL1
0	1.15828	0.679	0.097	0	Monocyte 1	PILRA
0	1.1567	0.989	0.823	0	Monocyte 1	VIM
0	1.14355	0.808	0.29	0	Monocyte 1	TYMP
0	1.13548	0.916	0.543	0	Monocyte 1	ANXA5
0	1.11802	0.667	0.161	0	Monocyte 1	DMXL2
0	1.10612	0.795	0.345	0	Monocyte 1	SERPINB1
0	1.09842	0.658	0.134	0	Monocyte 1	TLR2
0	1.09104	0.836	0.388	0	Monocyte 1	FLNA
0	1.08773	0.707	0.174	0	Monocyte 1	CFD
0	1.07918	0.514	0.054	0	Monocyte 1	MIR3945HG
0	1.06214	0.687	0.14	0	Monocyte 1	FPR1
0	1.06188	0.462	0.032	0	Monocyte 1	RBP7
0	1.06148	0.678	0.212	0	Monocyte 1	UPP1
0	1.06061	0.892	0.362	0	Monocyte 1	CYBB
0	1.0412	0.648	0.14	0	Monocyte 1	LILRB2
0	1.03459	0.994	0.756	0	Monocyte 1	SRGN
0	1.03181	0.529	0.051	0	Monocyte 1	SMIM25
0	1.02681	0.786	0.247	0	Monocyte 1	IGSF6
0	1.01263	0.677	0.188	0	Monocyte 1	DENND5A
0	1.00969	0.779	0.22	0	Monocyte 1	NCF2
0	1.00464	0.626	0.108	0	Monocyte 1	FGR
0	0.997677	0.643	0.169	0	Monocyte 1	ITGAX
0	0.988126	0.559	0.138	0	Monocyte 1	WARS
0	0.985244	0.43	0.029	0	Monocyte 1	LILRA5
0	0.97702	0.77	0.259	0	Monocyte 1	PTGS2
0	0.961267	0.401	0.021	0	Monocyte 1	CD300E
0	0.940925	0.603	0.145	0	Monocyte 1	IRAK3
0	0.912107	0.477	0.04	0	Monocyte 1	SLC2A6
0	0.896934	0.701	0.223	0	Monocyte 1	JAML
0	0.892478	0.509	0.101	0	Monocyte 1	MTF1
0	0.889096	0.727	0.243	0	Monocyte 1	GCA
0	0.866426	0.708	0.235	0	Monocyte 1	IL6R
0	0.863989	0.7	0.132	0	Monocyte 1	CSF3R
0	0.852197	0.725	0.231	0	Monocyte 1	HCK
0	0.852183	0.255	0.005	0	Monocyte 1	ACOD1
0	0.834835	0.423	0.091	0	Monocyte 1	RNF144B
0	0.810901	0.538	0.106	0	Monocyte 1	SERPINB8
0	0.804663	0.653	0.2	0	Monocyte 1	LGALS3
0	0.802482	0.55	0.15	0	Monocyte 1	ITGA5
0	0.802234	0.55	0.098	0	Monocyte 1	C19orf38
0	0.79988	0.237	0.017	0	Monocyte 1	CYP1B1
0	0.793866	0.455	0.045	0	Monocyte 1	BST1
0	0.786727	0.504	0.083	0	Monocyte 1	GPR84
0	0.779217	0.635	0.178	0	Monocyte 1	CTSH
0	0.771104	0.63	0.195	0	Monocyte 1	DPYD
0	0.762732	0.428	0.058	0	Monocyte 1	MCEMP1
0	0.748772	0.332	0.032	0	Monocyte 1	RNASE2
0	0.747186	0.336	0.038	0	Monocyte 1	PADI4
0	0.746086	0.42	0.057	0	Monocyte 1	CLEC12A
0	0.744377	0.581	0.168	0	Monocyte 1	EMILIN2
0	0.71031	0.414	0.044	0	Monocyte 1	LILRA2
0	0.707527	0.551	0.103	0	Monocyte 1	LILRB3
0	0.699984	0.405	0.066	0	Monocyte 1	LRG1
0	0.699142	0.593	0.165	0	Monocyte 1	RXRA
0	0.693202	0.505	0.127	0	Monocyte 1	MYO1G
0	0.679761	0.216	0.007	0	Monocyte 1	OLIG1
0	0.677891	0.291	0.023	0	Monocyte 1	CLEC4E
0	0.66479	0.325	0.027	0	Monocyte 1	ASGR2
0	0.640662	0.436	0.088	0	Monocyte 1	AL133330.1
0	0.632885	0.431	0.078	0	Monocyte 1	LINC00884
0	0.615117	0.408	0.054	0	Monocyte 1	TREM1
0	0.613355	0.362	0.042	0	Monocyte 1	ASGR1
0	0.612349	0.332	0.043	0	Monocyte 1	STEAP4
0	0.574508	0.392	0.045	0	Monocyte 1	FPR2
0	0.533785	0.376	0.065	0	Monocyte 1	LINC00877
0	0.522974	0.271	0.033	0	Monocyte 1	ANPEP
1.44e-306	0.960457	0.77	0.304	4.44e-302	Monocyte 1	STX11
1.75e-304	1.0043	0.881	0.4	5.41e-300	Monocyte 1	ETS2
2.15e-303	0.760236	0.634	0.194	6.62e-299	Monocyte 1	C1orf162
2.29e-303	0.614483	0.521	0.133	7.08e-299	Monocyte 1	ADGRE2
3.89e-301	0.95247	0.851	0.415	1.2e-296	Monocyte 1	VASP
1.74e-300	1.14164	0.993	0.768	5.37e-296	Monocyte 1	NEAT1
2.29e-298	0.846183	0.708	0.238	7.05e-294	Monocyte 1	CD93
2.1e-296	1.05816	0.913	0.533	6.47e-292	Monocyte 1	APLP2
1.65e-294	0.538946	0.43	0.096	5.08e-290	Monocyte 1	SLC7A7
2.32e-294	0.734151	0.711	0.228	7.17e-290	Monocyte 1	FGL2
2.16e-288	0.777293	0.512	0.138	6.67e-284	Monocyte 1	MFSD2A
2.91e-285	0.868841	0.583	0.182	8.97e-281	Monocyte 1	GCH1
3.37e-285	0.635745	0.349	0.065	1.04e-280	Monocyte 1	LILRB1
2.77e-283	0.693282	0.652	0.219	8.56e-279	Monocyte 1	CASP1
1.41e-279	0.865599	0.679	0.254	4.35e-275	Monocyte 1	TNIP1
1.5e-279	0.707722	0.747	0.307	4.64e-275	Monocyte 1	SLC25A37
1.74e-278	0.726383	0.614	0.199	5.35e-274	Monocyte 1	C9orf72
5.34e-277	0.767999	0.486	0.126	1.65e-272	Monocyte 1	CKAP4
2.8e-274	0.986398	0.955	0.804	8.64e-270	Monocyte 1	PNRC1
7.42e-272	0.915729	0.974	0.512	2.29e-267	Monocyte 1	IER3
2.25e-270	0.892408	0.655	0.228	6.95e-266	Monocyte 1	VEGFA
4.55e-270	0.645577	0.569	0.172	1.4e-265	Monocyte 1	ITGAM
1.02e-269	1.27883	0.833	0.486	3.16e-265	Monocyte 1	WTAP
1.03e-268	0.575884	0.589	0.178	3.17e-264	Monocyte 1	SLC15A3
4.58e-264	0.81237	0.707	0.281	1.41e-259	Monocyte 1	IFNGR2
2.82e-263	1.01584	0.862	0.459	8.71e-259	Monocyte 1	LSP1
7.44e-263	1.02472	0.708	0.296	2.3e-258	Monocyte 1	PNP
2.4e-260	0.811219	0.806	0.353	7.41e-256	Monocyte 1	SPI1
1.51e-255	1.04217	0.626	0.226	4.67e-251	Monocyte 1	CDC42EP3
2.13e-254	0.858248	0.809	0.353	6.58e-250	Monocyte 1	SOCS3
5.98e-254	0.59909	0.465	0.127	1.85e-249	Monocyte 1	RNF19B
7e-254	1.04424	0.981	0.77	2.16e-249	Monocyte 1	NFKBIA
9.64e-254	0.702708	0.448	0.114	2.97e-249	Monocyte 1	OSM
1.35e-253	0.518074	0.36	0.076	4.16e-249	Monocyte 1	ADORA2A
5.68e-252	0.90886	0.439	0.116	1.75e-247	Monocyte 1	FLT1
3.04e-251	0.648105	0.374	0.084	9.39e-247	Monocyte 1	NBPF19
2.02e-250	0.971487	0.818	0.384	6.23e-246	Monocyte 1	ANXA1
2.56e-248	1.03655	0.933	0.585	7.9e-244	Monocyte 1	LGALS1
2.13e-247	0.689729	0.499	0.145	6.56e-243	Monocyte 1	LDLR
2.6e-247	0.766026	0.613	0.22	8.01e-243	Monocyte 1	PLK3
1.19e-246	0.685213	0.516	0.158	3.68e-242	Monocyte 1	GPR132
2.02e-246	0.556882	0.424	0.109	6.23e-242	Monocyte 1	ZNF385A
4.77e-246	0.725944	0.495	0.139	1.47e-241	Monocyte 1	CCRL2
3.34e-245	1.37628	0.641	0.231	1.03e-240	Monocyte 1	CXCL3
2.58e-244	1.34069	0.762	0.372	7.94e-240	Monocyte 1	BASP1
7.17e-243	0.511793	0.567	0.173	2.21e-238	Monocyte 1	PYGL
1.22e-242	0.716164	0.355	0.073	3.76e-238	Monocyte 1	S100P
3.81e-238	0.936473	0.967	0.74	1.18e-233	Monocyte 1	SAT1
1.33e-235	0.530572	0.349	0.076	4.1e-231	Monocyte 1	PTGER2
3.19e-234	0.537854	0.413	0.108	9.86e-230	Monocyte 1	HEIH
1.75e-233	0.553318	0.796	0.289	5.39e-229	Monocyte 1	FCGR2A
3.17e-233	1.39492	0.759	0.378	9.78e-229	Monocyte 1	PLIN2
1.48e-231	0.626994	0.577	0.2	4.57e-227	Monocyte 1	MBOAT7
2.44e-229	0.55372	0.467	0.136	7.53e-225	Monocyte 1	TNFSF13B
2.53e-229	0.61071	0.579	0.199	7.81e-225	Monocyte 1	FNDC3B
1.38e-228	0.930456	0.787	0.394	4.26e-224	Monocyte 1	PNPLA8
1.47e-228	0.989321	0.958	0.654	4.53e-224	Monocyte 1	MARCKS
5.32e-227	0.79435	0.582	0.2	1.64e-222	Monocyte 1	C3AR1
7.13e-227	0.713931	0.691	0.278	2.2e-222	Monocyte 1	SH3BP5
3.7e-226	0.905878	0.736	0.345	1.14e-221	Monocyte 1	BID
5.28e-225	0.636897	0.623	0.236	1.63e-220	Monocyte 1	SNX10
1.02e-224	0.57973	0.562	0.189	3.15e-220	Monocyte 1	GLIPR2
5.57e-222	0.74304	0.639	0.244	1.72e-217	Monocyte 1	NFIL3
7.51e-221	0.535904	0.264	0.044	2.32e-216	Monocyte 1	VNN2
1.72e-219	0.714243	0.996	0.971	5.3e-215	Monocyte 1	ACTB
1.85e-219	0.617498	0.608	0.222	5.72e-215	Monocyte 1	LPCAT1
6.89e-219	0.968795	0.945	0.616	2.13e-214	Monocyte 1	AIF1
1.34e-218	0.512176	0.691	0.255	4.14e-214	Monocyte 1	MPEG1
1.9e-218	0.525026	0.737	0.27	5.86e-214	Monocyte 1	MS4A6A
9.03e-218	0.56864	0.579	0.202	2.79e-213	Monocyte 1	GNS
9.21e-216	0.542949	0.611	0.22	2.84e-211	Monocyte 1	SORL1
1.44e-214	0.533972	0.474	0.146	4.44e-210	Monocyte 1	MCTP1
1.75e-214	0.828431	0.882	0.55	5.38e-210	Monocyte 1	BRI3
1.98e-214	0.575482	0.723	0.303	6.11e-210	Monocyte 1	RNF130
5.91e-214	0.966173	0.736	0.369	1.82e-209	Monocyte 1	LIMS1
5.64e-213	0.909094	0.935	0.608	1.74e-208	Monocyte 1	TYROBP
8.34e-213	0.620383	0.569	0.192	2.57e-208	Monocyte 1	TLR4
2.79e-212	0.740325	0.72	0.342	8.6e-208	Monocyte 1	GSTO1
1.89e-210	0.802313	0.465	0.137	5.83e-206	Monocyte 1	FCGR3A
6.72e-210	0.578382	0.45	0.136	2.07e-205	Monocyte 1	PLEC
9.04e-210	0.574324	0.548	0.192	2.79e-205	Monocyte 1	VSIR
3.26e-209	0.759361	0.921	0.57	1.01e-204	Monocyte 1	PSAP
9.58e-208	1.09931	0.657	0.284	2.96e-203	Monocyte 1	PHLDA1
9.69e-208	0.784988	0.828	0.452	2.99e-203	Monocyte 1	ITGB2
6.46e-206	0.722402	0.769	0.389	1.99e-201	Monocyte 1	TALDO1
1.66e-205	0.756568	0.762	0.356	5.11e-201	Monocyte 1	CD48
3.33e-205	0.54128	0.539	0.183	1.03e-200	Monocyte 1	LRP1
1.39e-204	0.599946	0.597	0.229	4.3e-200	Monocyte 1	GRINA
1.28e-203	0.584713	0.667	0.268	3.94e-199	Monocyte 1	ATP6V1B2
3.2e-203	0.886729	0.872	0.488	9.86e-199	Monocyte 1	NFKBIZ
5.66e-203	0.557623	0.363	0.093	1.75e-198	Monocyte 1	MEGF9
5.67e-203	0.583385	0.57	0.213	1.75e-198	Monocyte 1	PSEN1
9.99e-203	0.579306	0.479	0.157	3.08e-198	Monocyte 1	NUP214
1.02e-202	0.644687	0.999	0.987	3.15e-198	Monocyte 1	FTL
2.2e-201	0.765603	0.883	0.497	6.78e-197	Monocyte 1	CFLAR
3e-201	0.545119	0.49	0.165	9.26e-197	Monocyte 1	MTHFS
1.18e-199	0.710472	0.776	0.404	3.63e-195	Monocyte 1	NCOA4
2.18e-198	0.624089	0.581	0.224	6.74e-194	Monocyte 1	UBE2D1
3.5e-198	0.727219	0.816	0.436	1.08e-193	Monocyte 1	LYN
2.74e-196	0.965591	0.815	0.469	8.46e-192	Monocyte 1	MAP4K4
3.87e-196	0.574979	0.462	0.147	1.19e-191	Monocyte 1	DRAM1
1.75e-195	0.611617	0.704	0.308	5.39e-191	Monocyte 1	PLSCR1
2.19e-195	0.677225	0.678	0.301	6.75e-191	Monocyte 1	TANK
7.38e-195	0.897077	0.891	0.586	2.28e-190	Monocyte 1	LITAF
2.99e-194	0.517347	0.602	0.236	9.23e-190	Monocyte 1	MYO1F
4.32e-194	0.749468	0.798	0.407	1.33e-189	Monocyte 1	SAMHD1
9.04e-194	0.844667	0.888	0.556	2.79e-189	Monocyte 1	DUSP1
2.42e-193	0.847473	0.83	0.45	7.45e-189	Monocyte 1	TNFRSF1B
2.44e-192	0.52009	0.455	0.146	7.53e-188	Monocyte 1	ALDH2
3.72e-189	0.533318	0.546	0.198	1.15e-184	Monocyte 1	CAPG
1.25e-188	0.504799	0.482	0.165	3.87e-184	Monocyte 1	CAPN2
1.29e-188	0.746857	0.543	0.213	3.98e-184	Monocyte 1	LTA4H
9.56e-188	0.57368	0.507	0.183	2.95e-183	Monocyte 1	SNN
2.13e-187	0.697143	0.752	0.375	6.56e-183	Monocyte 1	BCL3
2.85e-186	0.704426	0.772	0.381	8.78e-182	Monocyte 1	RILPL2
5.25e-186	0.732911	0.908	0.643	1.62e-181	Monocyte 1	ARPC1B
1.06e-185	0.529568	0.433	0.139	3.29e-181	Monocyte 1	PRKAG2
1.39e-185	0.753898	0.423	0.137	4.29e-181	Monocyte 1	MAP3K20
2.07e-185	0.74587	0.712	0.34	6.38e-181	Monocyte 1	MGAT1
3.57e-185	0.624593	0.595	0.237	1.1e-180	Monocyte 1	CARD16
9.32e-185	0.536855	0.484	0.165	2.87e-180	Monocyte 1	CPD
6.03e-184	0.912768	0.791	0.425	1.86e-179	Monocyte 1	SLC2A3
8.07e-184	0.802294	0.747	0.368	2.49e-179	Monocyte 1	MAP3K8
2.52e-183	0.547875	0.496	0.17	7.77e-179	Monocyte 1	IRAK2
1.56e-181	0.584203	0.44	0.147	4.81e-177	Monocyte 1	TRIM25
1.31e-180	0.597293	0.239	0.047	4.03e-176	Monocyte 1	LYPD3
1.67e-180	0.626992	0.716	0.319	5.15e-176	Monocyte 1	PHACTR1
3.96e-180	0.620291	0.29	0.068	1.22e-175	Monocyte 1	PHLDA2
2.39e-179	0.558356	0.645	0.281	7.36e-175	Monocyte 1	PAK1
1.59e-178	0.619383	0.463	0.156	4.91e-174	Monocyte 1	TRAF1
2.15e-178	0.607618	0.56	0.221	6.65e-174	Monocyte 1	PLP2
3.19e-178	0.587475	0.536	0.205	9.84e-174	Monocyte 1	MIR22HG
1.4e-177	0.739334	0.846	0.488	4.31e-173	Monocyte 1	PDE4B
1.68e-177	0.729086	0.752	0.379	5.17e-173	Monocyte 1	PPP1R15B
4.78e-177	0.65699	0.704	0.336	1.47e-172	Monocyte 1	ARL8B
2.4e-176	0.525987	0.458	0.159	7.39e-172	Monocyte 1	NAB1
9.5e-176	0.554495	0.511	0.189	2.93e-171	Monocyte 1	SCO2
2.15e-175	0.63804	0.626	0.274	6.65e-171	Monocyte 1	CSGALNACT2
2.73e-175	0.651931	0.801	0.408	8.41e-171	Monocyte 1	VMP1
4.9e-175	0.734647	0.918	0.662	1.51e-170	Monocyte 1	LCP1
1.78e-173	0.885235	0.809	0.493	5.49e-169	Monocyte 1	TKT
2.71e-173	0.647723	0.828	0.473	8.35e-169	Monocyte 1	EFHD2
7.81e-173	0.611486	0.621	0.269	2.41e-168	Monocyte 1	RABGEF1
2.17e-172	0.87456	0.899	0.568	6.68e-168	Monocyte 1	FCER1G
2.21e-172	0.566448	0.497	0.185	6.81e-168	Monocyte 1	SEC22B
2.97e-172	0.541526	0.507	0.194	9.17e-168	Monocyte 1	NOTCH2
8e-171	0.530156	0.399	0.124	2.47e-166	Monocyte 1	DDX60L
1.98e-170	0.633088	0.849	0.489	6.12e-166	Monocyte 1	MAP2K3
1.84e-169	0.637841	0.835	0.425	5.68e-165	Monocyte 1	CDKN1A
4.57e-167	0.658438	0.865	0.513	1.41e-162	Monocyte 1	SPAG9
3.96e-166	0.802889	0.901	0.595	1.22e-161	Monocyte 1	NFKB1
7.97e-166	0.680228	0.846	0.476	2.46e-161	Monocyte 1	ARL5B
2.93e-165	0.554638	0.703	0.318	9.05e-161	Monocyte 1	LCP2
1.72e-164	0.564262	0.421	0.144	5.31e-160	Monocyte 1	RIPK2
1.12e-162	0.544283	0.969	0.889	3.46e-158	Monocyte 1	OAZ1
1.77e-162	0.690733	0.939	0.697	5.47e-158	Monocyte 1	MCL1
7.36e-162	0.702352	0.671	0.319	2.27e-157	Monocyte 1	TET2
2.3e-161	0.563176	0.684	0.331	7.11e-157	Monocyte 1	FXYD5
2.32e-160	0.59606	0.638	0.284	7.16e-156	Monocyte 1	ICAM3
2.64e-159	0.580887	0.631	0.285	8.14e-155	Monocyte 1	SLC7A5
3.86e-159	0.557938	0.716	0.363	1.19e-154	Monocyte 1	ATP6V0D1
7.67e-159	0.50958	0.587	0.248	2.37e-154	Monocyte 1	MAPK6
4.34e-158	0.687881	0.523	0.217	1.34e-153	Monocyte 1	NBN
5.13e-157	0.608613	0.499	0.198	1.58e-152	Monocyte 1	FAM49A
2.31e-156	0.510611	0.523	0.209	7.12e-152	Monocyte 1	B4GALT5
5.34e-154	0.650375	0.868	0.586	1.65e-149	Monocyte 1	IQGAP1
9.65e-154	0.588081	0.909	0.704	2.98e-149	Monocyte 1	GABARAP
1.01e-153	0.590888	0.621	0.291	3.11e-149	Monocyte 1	KCTD20
1.02e-153	0.542227	0.585	0.238	3.16e-149	Monocyte 1	DUSP6
1.78e-153	0.677286	0.886	0.659	5.5e-149	Monocyte 1	SERP1
2.01e-153	0.762996	0.857	0.527	6.19e-149	Monocyte 1	ZEB2
7.56e-153	0.596184	0.448	0.167	2.33e-148	Monocyte 1	PLEKHF2
4.37e-152	0.518291	0.592	0.257	1.35e-147	Monocyte 1	LYST
3.35e-151	0.815547	0.951	0.706	1.03e-146	Monocyte 1	HSPA1A
3.79e-151	0.583067	0.533	0.227	1.17e-146	Monocyte 1	ACSL4
5.42e-151	0.728766	0.934	0.755	1.67e-146	Monocyte 1	CYBA
1.39e-150	0.596358	0.808	0.456	4.28e-146	Monocyte 1	NINJ1
5.64e-149	0.573354	0.635	0.298	1.74e-144	Monocyte 1	PIK3AP1
1.01e-146	0.532392	0.651	0.3	3.11e-142	Monocyte 1	IL10RA
4.99e-146	0.500195	0.674	0.321	1.54e-141	Monocyte 1	ZC3H12A
3.01e-144	0.56599	0.813	0.494	9.28e-140	Monocyte 1	GRB2
5.87e-144	0.588556	0.925	0.653	1.81e-139	Monocyte 1	SDCBP
8.91e-144	0.504274	0.667	0.335	2.75e-139	Monocyte 1	CHMP4B
3.15e-143	0.597816	0.934	0.63	9.71e-139	Monocyte 1	TNFAIP3
3.66e-142	0.583988	0.823	0.453	1.13e-137	Monocyte 1	PTPRE
7.77e-142	0.5477	0.548	0.237	2.4e-137	Monocyte 1	GPCPD1
1.05e-140	0.573421	0.726	0.404	3.25e-136	Monocyte 1	IVNS1ABP
1.32e-138	0.698795	0.703	0.394	4.06e-134	Monocyte 1	ZBTB7A
1.89e-138	0.542715	0.866	0.534	5.82e-134	Monocyte 1	KLF6
2.48e-135	0.592275	0.879	0.613	7.65e-131	Monocyte 1	MSN
1.93e-133	0.626313	0.767	0.439	5.97e-129	Monocyte 1	ATP1A1
4.03e-130	0.559123	0.731	0.417	1.24e-125	Monocyte 1	PRELID1
8.94e-130	0.644043	0.762	0.463	2.76e-125	Monocyte 1	PKM
5.88e-128	0.678889	0.777	0.473	1.81e-123	Monocyte 1	S100A10
6.92e-128	0.707342	0.652	0.343	2.13e-123	Monocyte 1	AHNAK
4.86e-127	0.530022	0.531	0.237	1.5e-122	Monocyte 1	NCF1
7.86e-126	0.54728	0.924	0.648	2.43e-121	Monocyte 1	KDM6B
6.54e-125	0.518475	0.585	0.287	2.02e-120	Monocyte 1	MTHFD2
1.58e-121	0.687048	0.819	0.559	4.87e-117	Monocyte 1	CSTB
3.83e-118	0.555555	0.77	0.462	1.18e-113	Monocyte 1	PIM3
7.54e-118	0.585308	0.905	0.682	2.33e-113	Monocyte 1	NFE2L2
3.04e-117	0.500967	0.89	0.644	9.38e-113	Monocyte 1	LAPTM5
3.73e-117	0.526696	0.728	0.391	1.15e-112	Monocyte 1	ELL2
4.75e-117	0.966969	0.194	0.046	1.47e-112	Monocyte 1	IL23A
1.69e-114	0.565469	0.671	0.36	5.22e-110	Monocyte 1	ZFYVE16
8.5e-114	0.626102	0.94	0.839	2.62e-109	Monocyte 1	GAPDH
4.83e-112	0.573358	0.449	0.196	1.49e-107	Monocyte 1	RAPGEF2
2.66e-109	0.567726	0.379	0.143	8.2e-105	Monocyte 1	TNFSF14
4e-109	0.605352	0.666	0.383	1.24e-104	Monocyte 1	NFAT5
1.07e-108	0.536258	0.71	0.415	3.29e-104	Monocyte 1	DNTTIP2
2.53e-108	0.508275	0.891	0.699	7.8e-104	Monocyte 1	ACTR2
1.73e-98	0.529976	0.957	0.794	5.33e-94	Monocyte 1	BTG1
1.79e-96	0.565907	0.865	0.629	5.51e-92	Monocyte 1	IFITM2
1.25e-86	0.514918	0.843	0.593	3.86e-82	Monocyte 1	SKIL
3.47e-86	0.611294	0.674	0.43	1.07e-81	Monocyte 1	TNFAIP8
4.34e-84	0.540892	0.297	0.115	1.34e-79	Monocyte 1	THBD
6.75e-81	0.534994	0.303	0.126	2.08e-76	Monocyte 1	SLC39A8
1.79e-73	0.781788	0.628	0.391	5.54e-69	Monocyte 1	IFITM3
2.81e-61	0.586518	0.818	0.627	8.66e-57	Monocyte 1	HSPA5
1.41e-54	0.747053	0.435	0.254	4.36e-50	Monocyte 1	TWISTNB
4.09e-48	0.707505	0.283	0.139	1.26e-43	Monocyte 1	AREG
0	3.14004	0.997	0.386	0	aM1 cells	CCL3
0	3.09249	0.978	0.278	0	aM1 cells	CCL3L1
0	2.96519	0.925	0.257	0	aM1 cells	CCL2
0	2.9506	0.972	0.329	0	aM1 cells	CCL4L2
0	2.70179	0.991	0.517	0	aM1 cells	CCL4
0	2.63309	0.852	0.206	0	aM1 cells	SPP1
0	2.50422	0.872	0.33	0	aM1 cells	EIF4E
0	2.33846	0.811	0.219	0	aM1 cells	TNF
0	2.28189	0.918	0.207	0	aM1 cells	CTSL
0	2.21581	0.821	0.217	0	aM1 cells	DUSP6
0	2.20745	0.83	0.215	0	aM1 cells	CXCL3
0	2.1552	0.949	0.162	0	aM1 cells	LYVE1
0	2.15371	0.983	0.524	0	aM1 cells	KLF6
0	2.14851	0.895	0.258	0	aM1 cells	SGK1
0	2.12468	0.909	0.233	0	aM1 cells	B3GNT5
0	2.06321	0.956	0.257	0	aM1 cells	CD36
0	2.02712	0.949	0.236	0	aM1 cells	MS4A7
0	2.01848	0.968	0.212	0	aM1 cells	MRC1
0	2.01331	0.915	0.226	0	aM1 cells	LGMN
0	2.00593	0.808	0.194	0	aM1 cells	ABL2
0	2.00333	0.996	0.511	0	aM1 cells	IER3
0	1.98504	0.99	0.466	0	aM1 cells	CXCL8
0	1.96577	0.814	0.136	0	aM1 cells	CD84
0	1.96004	0.983	0.358	0	aM1 cells	SELENOP
0	1.94169	0.902	0.181	0	aM1 cells	NRP2
0	1.93258	0.908	0.269	0	aM1 cells	CXCL2
0	1.93061	0.856	0.194	0	aM1 cells	HBEGF
0	1.9266	0.988	0.473	0	aM1 cells	CD83
0	1.90014	0.979	0.285	0	aM1 cells	F13A1
0	1.89065	0.976	0.489	0	aM1 cells	CFLAR
0	1.88464	0.421	0.048	0	aM1 cells	TNFSF15
0	1.87972	0.849	0.237	0	aM1 cells	OTUD1
0	1.86913	0.849	0.066	0	aM1 cells	LILRB5
0	1.83612	0.99	0.256	0	aM1 cells	RNASE1
0	1.78608	0.939	0.396	0	aM1 cells	VMP1
0	1.78363	0.988	0.319	0	aM1 cells	DAB2
0	1.77578	0.924	0.185	0	aM1 cells	CD163
0	1.77463	0.926	0.484	0	aM1 cells	NR4A2
0	1.74588	0.99	0.553	0	aM1 cells	FOSB
0	1.73561	0.944	0.345	0	aM1 cells	ICAM1
0	1.73386	0.905	0.377	0	aM1 cells	INSIG1
0	1.7061	0.884	0.217	0	aM1 cells	CYB5D1
0	1.69686	0.911	0.449	0	aM1 cells	NR4A3
0	1.68719	0.846	0.225	0	aM1 cells	PELI1
0	1.66617	0.907	0.373	0	aM1 cells	EGR1
0	1.65859	0.798	0.143	0	aM1 cells	ICAM4
0	1.65506	0.907	0.342	0	aM1 cells	GPR183
0	1.6427	0.758	0.108	0	aM1 cells	ZC3H12C
0	1.63765	0.918	0.187	0	aM1 cells	STAB1
0	1.62602	0.94	0.361	0	aM1 cells	ZNF267
0	1.60881	0.949	0.244	0	aM1 cells	CSF1R
0	1.60324	0.98	0.561	0	aM1 cells	PPP1R15A
0	1.58385	0.862	0.322	0	aM1 cells	PRNP
0	1.57794	0.743	0.141	0	aM1 cells	PLTP
0	1.56343	0.898	0.192	0	aM1 cells	NRP1
0	1.56059	0.923	0.268	0	aM1 cells	CD14
0	1.54541	0.991	0.703	0	aM1 cells	HSPA1A
0	1.51163	0.885	0.322	0	aM1 cells	RUNX1
0	1.50944	0.728	0.158	0	aM1 cells	HMOX1
0	1.50341	0.926	0.183	0	aM1 cells	FOLR2
0	1.49966	0.825	0.271	0	aM1 cells	ATF3
0	1.48742	0.794	0.22	0	aM1 cells	LUCAT1
0	1.4844	0.716	0.174	0	aM1 cells	AC016831.1
0	1.47767	0.898	0.172	0	aM1 cells	MS4A4A
0	1.47718	0.947	0.415	0	aM1 cells	CTSB
0	1.47672	0.875	0.262	0	aM1 cells	ATP1B1
0	1.4535	0.741	0.191	0	aM1 cells	IL1A
0	1.45023	0.632	0.106	0	aM1 cells	RASGRP3
0	1.44901	0.803	0.169	0	aM1 cells	ABCA1
0	1.44509	0.895	0.347	0	aM1 cells	MAFF
0	1.43898	0.894	0.258	0	aM1 cells	NLRP3
0	1.43681	0.697	0.116	0	aM1 cells	PDGFB
0	1.42578	0.947	0.415	0	aM1 cells	CDKN1A
0	1.42449	0.897	0.26	0	aM1 cells	MAFB
0	1.42387	0.975	0.446	0	aM1 cells	MAF
0	1.41599	0.821	0.338	0	aM1 cells	PMAIP1
0	1.41579	0.68	0.175	0	aM1 cells	PRDM1
0	1.41481	0.986	0.643	0	aM1 cells	KDM6B
0	1.40311	0.864	0.307	0	aM1 cells	MAN1A1
0	1.39621	0.556	0.072	0	aM1 cells	EGR2
0	1.3953	0.574	0.109	0	aM1 cells	PLAU
0	1.39522	0.995	0.769	0	aM1 cells	NEAT1
0	1.3687	0.877	0.299	0	aM1 cells	RASGEF1B
0	1.3573	0.946	0.209	0	aM1 cells	C1QC
0	1.34247	0.614	0.078	0	aM1 cells	PDE4C
0	1.32345	0.945	0.506	0	aM1 cells	SPAG9
0	1.32078	0.773	0.151	0	aM1 cells	SPRED1
0	1.31246	0.968	0.249	0	aM1 cells	C1QA
0	1.30704	0.968	0.425	0	aM1 cells	IL1B
0	1.30401	0.905	0.333	0	aM1 cells	ITPR2
0	1.30073	0.943	0.503	0	aM1 cells	CTSC
0	1.30026	0.872	0.347	0	aM1 cells	ATP13A3
0	1.27774	0.919	0.333	0	aM1 cells	KCTD12
0	1.26616	0.771	0.211	0	aM1 cells	NEU1
0	1.26011	0.908	0.397	0	aM1 cells	NFKBID
0	1.25887	0.905	0.44	0	aM1 cells	NR4A1
0	1.25547	0.82	0.24	0	aM1 cells	TRIB1
0	1.25367	0.864	0.256	0	aM1 cells	RBM47
0	1.24794	0.921	0.539	0	aM1 cells	MIDN
0	1.24705	0.845	0.23	0	aM1 cells	WWP1
0	1.24592	0.776	0.199	0	aM1 cells	EGR3
0	1.24271	0.709	0.228	0	aM1 cells	BAG3
0	1.23443	0.741	0.282	0	aM1 cells	DNAJA4
0	1.22916	0.768	0.096	0	aM1 cells	SLCO2B1
0	1.22299	0.741	0.217	0	aM1 cells	FNIP2
0	1.21665	0.917	0.493	0	aM1 cells	JMJD1C
0	1.2145	0.88	0.312	0	aM1 cells	CPEB4
0	1.21402	0.757	0.128	0	aM1 cells	RGL1
0	1.2079	0.908	0.398	0	aM1 cells	ETS2
0	1.20324	0.949	0.46	0	aM1 cells	PLEK
0	1.20137	0.421	0.08	0	aM1 cells	MMP19
0	1.20048	0.973	0.566	0	aM1 cells	PSAP
0	1.19864	0.719	0.15	0	aM1 cells	IRAK2
0	1.19757	0.878	0.363	0	aM1 cells	NABP1
0	1.17704	0.578	0.053	0	aM1 cells	NPHS1
0	1.17631	0.763	0.275	0	aM1 cells	CITED2
0	1.17417	0.815	0.309	0	aM1 cells	LCP2
0	1.15924	0.722	0.268	0	aM1 cells	AHR
0	1.15424	0.897	0.28	0	aM1 cells	FCGR2A
0	1.15206	0.75	0.275	0	aM1 cells	TFRC
0	1.14687	0.806	0.172	0	aM1 cells	GAS6
0	1.14317	0.859	0.281	0	aM1 cells	CREG1
0	1.13907	0.724	0.092	0	aM1 cells	VSIG4
0	1.1275	0.828	0.346	0	aM1 cells	RAP2B
0	1.12512	0.685	0.175	0	aM1 cells	AZIN1-AS1
0	1.12011	0.788	0.158	0	aM1 cells	GATM
0	1.10829	0.855	0.377	0	aM1 cells	IL6ST
0	1.09366	0.933	0.217	0	aM1 cells	C1QB
0	1.08612	0.734	0.235	0	aM1 cells	MAPK6
0	1.08205	0.963	0.459	0	aM1 cells	FCGRT
0	1.08205	0.59	0.092	0	aM1 cells	CCR1
0	1.0808	0.67	0.171	0	aM1 cells	CLN8
0	1.07788	0.769	0.259	0	aM1 cells	ATP6V1B2
0	1.07467	0.787	0.193	0	aM1 cells	MTSS1
0	1.0719	0.792	0.298	0	aM1 cells	ZSWIM6
0	1.07187	0.815	0.244	0	aM1 cells	MPEG1
0	1.06454	0.669	0.187	0	aM1 cells	PDE4DIP
0	1.06271	0.714	0.129	0	aM1 cells	SLC7A8
0	1.05132	0.848	0.35	0	aM1 cells	SOCS3
0	1.04669	0.809	0.341	0	aM1 cells	PURB
0	1.03839	0.715	0.112	0	aM1 cells	ITSN1
0	1.03169	0.587	0.132	0	aM1 cells	CCRL2
0	1.02652	0.964	0.364	0	aM1 cells	PLAUR
0	1.02164	0.79	0.247	0	aM1 cells	MFSD1
0	1.02102	0.649	0.088	0	aM1 cells	IGF1
0	1.02062	0.782	0.237	0	aM1 cells	BMP2K
0	1.01861	0.973	0.649	0	aM1 cells	SDCBP
0	1.01465	0.985	0.693	0	aM1 cells	MCL1
0	1.01224	0.792	0.258	0	aM1 cells	PTGS2
0	1.01114	0.825	0.228	0	aM1 cells	FSCN1
0	1.01047	0.672	0.168	0	aM1 cells	PEAK1
0	1.00962	0.927	0.424	0	aM1 cells	MEF2C
0	1.00326	0.711	0.218	0	aM1 cells	STX4
0	1.00232	0.74	0.153	0	aM1 cells	ADAP2
0	0.995515	0.579	0.107	0	aM1 cells	SLC11A2
0	0.995503	0.922	0.36	0	aM1 cells	CYBB
0	0.993265	0.747	0.235	0	aM1 cells	CD93
0	0.987004	0.859	0.4	0	aM1 cells	CSRNP1
0	0.980474	0.924	0.482	0	aM1 cells	MAP2K3
0	0.97822	0.524	0.066	0	aM1 cells	SCN9A
0	0.975323	0.665	0.086	0	aM1 cells	CD28
0	0.968491	0.721	0.18	0	aM1 cells	TTYH3
0	0.963855	0.791	0.284	0	aM1 cells	ZFHX3
0	0.962621	0.729	0.165	0	aM1 cells	COLEC12
0	0.958683	0.815	0.258	0	aM1 cells	ARHGAP18
0	0.953247	0.819	0.326	0	aM1 cells	ARL8B
0	0.943251	0.558	0.048	0	aM1 cells	SIGLEC1
0	0.940473	0.706	0.174	0	aM1 cells	BCAT1
0	0.932354	0.462	0.057	0	aM1 cells	ANKDD1A
0	0.931029	0.523	0.115	0	aM1 cells	MIR155HG
0	0.930002	0.737	0.234	0	aM1 cells	ATP6V1C1
0	0.928797	0.542	0.046	0	aM1 cells	CD209
0	0.926967	0.644	0.111	0	aM1 cells	RAPH1
0	0.923932	0.374	0.025	0	aM1 cells	IL6R-AS1
0	0.922627	0.498	0.091	0	aM1 cells	ST3GAL6
0	0.920212	0.871	0.297	0	aM1 cells	CD68
0	0.911546	0.741	0.27	0	aM1 cells	SNX9
0	0.90797	0.654	0.133	0	aM1 cells	SLC9A9
0	0.904724	0.696	0.179	0	aM1 cells	LPAR6
0	0.902117	0.786	0.315	0	aM1 cells	CEP170
0	0.898998	0.747	0.232	0	aM1 cells	IL6R
0	0.895125	0.748	0.218	0	aM1 cells	NAIP
0	0.893104	0.705	0.18	0	aM1 cells	TLR4
0	0.87393	0.688	0.146	0	aM1 cells	AGR2
0	0.869347	0.608	0.111	0	aM1 cells	GASK1B
0	0.866875	0.941	0.474	0	aM1 cells	NPC2
0	0.865939	0.69	0.237	0	aM1 cells	KIF1B
0	0.864961	0.651	0.211	0	aM1 cells	SFMBT2
0	0.854255	0.538	0.085	0	aM1 cells	CNRIP1
0	0.847317	0.502	0.124	0	aM1 cells	MIR222HG
0	0.843073	0.796	0.314	0	aM1 cells	TPP1
0	0.837419	0.709	0.234	0	aM1 cells	FCHSD2
0	0.833906	0.829	0.262	0	aM1 cells	MS4A6A
0	0.8295	0.828	0.327	0	aM1 cells	TIMP2
0	0.825019	0.781	0.221	0	aM1 cells	CYFIP1
0	0.824652	0.478	0.039	0	aM1 cells	HRH1
0	0.819656	0.51	0.05	0	aM1 cells	CD163L1
0	0.804252	0.565	0.11	0	aM1 cells	P2RX4
0	0.800639	0.551	0.097	0	aM1 cells	SLC45A4
0	0.800425	0.618	0.142	0	aM1 cells	PLXND1
0	0.791224	0.656	0.116	0	aM1 cells	GPR34
0	0.785113	0.525	0.103	0	aM1 cells	FGFR1
0	0.783304	0.557	0.151	0	aM1 cells	LINC00641
0	0.782078	0.489	0.089	0	aM1 cells	TMEM273
0	0.778967	0.628	0.105	0	aM1 cells	NPL
0	0.773298	0.627	0.164	0	aM1 cells	ADAM9
0	0.767069	0.523	0.086	0	aM1 cells	FMN1
0	0.766029	0.626	0.179	0	aM1 cells	MYO5A
0	0.751589	0.555	0.109	0	aM1 cells	MGLL
0	0.749572	0.405	0.062	0	aM1 cells	GAS2L3
0	0.748824	0.581	0.141	0	aM1 cells	TFEC
0	0.743635	0.508	0.087	0	aM1 cells	MSR1
0	0.741263	0.64	0.168	0	aM1 cells	GNPDA1
0	0.740244	0.655	0.176	0	aM1 cells	MKNK1
0	0.735636	0.587	0.129	0	aM1 cells	EPS8
0	0.732619	0.526	0.12	0	aM1 cells	LINC00963
0	0.731259	0.529	0.108	0	aM1 cells	ZNF703
0	0.71864	0.468	0.05	0	aM1 cells	C2
0	0.702892	0.538	0.111	0	aM1 cells	MCOLN1
0	0.701299	0.465	0.057	0	aM1 cells	CD200R1
0	0.693353	0.667	0.213	0	aM1 cells	CD4
0	0.693002	0.657	0.18	0	aM1 cells	EPB41L3
0	0.68834	0.692	0.19	0	aM1 cells	C3AR1
0	0.684672	0.467	0.087	0	aM1 cells	PXDC1
0	0.679968	0.436	0.067	0	aM1 cells	SASH1
0	0.678265	0.503	0.108	0	aM1 cells	TMEM106A
0	0.668154	0.394	0.06	0	aM1 cells	AL078604.2
0	0.656894	0.46	0.087	0	aM1 cells	RIN2
0	0.656313	0.631	0.174	0	aM1 cells	SLC15A3
0	0.653328	0.571	0.149	0	aM1 cells	TBC1D9
0	0.651728	0.663	0.128	0	aM1 cells	HPGDS
0	0.637525	0.547	0.12	0	aM1 cells	FMNL2
0	0.633607	0.613	0.175	0	aM1 cells	IDH1
0	0.631728	0.418	0.05	0	aM1 cells	MERTK
0	0.626904	0.348	0.047	0	aM1 cells	AL355881.1
0	0.61834	0.499	0.095	0	aM1 cells	FRMD4A
0	0.605245	0.399	0.035	0	aM1 cells	PCDH12
0	0.594569	0.576	0.155	0	aM1 cells	WDFY3
0	0.593308	0.377	0.048	0	aM1 cells	MITF
0	0.591298	0.456	0.094	0	aM1 cells	LACC1
0	0.58879	0.51	0.106	0	aM1 cells	MMP14
0	0.579955	0.288	0.014	0	aM1 cells	C9
0	0.579757	0.574	0.151	0	aM1 cells	SIRPA
0	0.574708	0.294	0.023	0	aM1 cells	TEX14
0	0.558669	0.461	0.06	0	aM1 cells	ITGB5
0	0.522694	0.524	0.109	0	aM1 cells	EGFL7
0	0.516434	0.377	0.045	0	aM1 cells	PDGFC
0	0.512293	0.312	0.039	0	aM1 cells	FAM20A
2.47e-305	0.942581	0.937	0.528	7.63e-301	aM1 cells	QKI
4.5e-304	0.879807	0.659	0.223	1.39e-299	aM1 cells	MAML2
7.44e-304	0.552121	0.429	0.092	2.3e-299	aM1 cells	ABCC5
1.5e-301	0.830173	0.746	0.295	4.64e-297	aM1 cells	ATP2A2
9.53e-300	0.980038	0.855	0.385	2.94e-295	aM1 cells	CTSD
1.3e-299	0.827198	0.863	0.365	4e-295	aM1 cells	GRN
1.69e-298	1.01655	0.924	0.444	5.21e-294	aM1 cells	CEBPB
4.08e-298	1.06339	0.791	0.344	1.26e-293	aM1 cells	KLF10
3.74e-297	0.648183	0.49	0.124	1.16e-292	aM1 cells	SLC12A7
7.47e-297	0.548821	0.455	0.104	2.3e-292	aM1 cells	DOCK4
8.15e-297	0.871386	0.429	0.094	2.52e-292	aM1 cells	SPRY2
3.08e-296	0.726059	0.76	0.262	9.51e-292	aM1 cells	SLC40A1
1.45e-293	0.543677	0.325	0.054	4.49e-289	aM1 cells	LINC00910
4.71e-293	0.66598	0.852	0.321	1.45e-288	aM1 cells	A2M
9.14e-293	0.759697	0.786	0.322	2.82e-288	aM1 cells	LAMP1
1.1e-292	0.814278	0.882	0.438	3.38e-288	aM1 cells	CLTC
2.48e-292	0.718607	0.67	0.229	7.64e-288	aM1 cells	MPP1
1.62e-291	0.941396	0.815	0.347	5e-287	aM1 cells	ZFYVE16
2.26e-291	0.689895	0.623	0.189	6.98e-287	aM1 cells	CD86
1.21e-290	0.830346	0.742	0.281	3.74e-286	aM1 cells	MYLIP
3.52e-289	0.812487	0.815	0.357	1.09e-284	aM1 cells	AFF4
4.26e-287	0.588084	0.696	0.249	1.31e-282	aM1 cells	AP1B1
1.08e-286	1.03115	0.825	0.361	3.34e-282	aM1 cells	MAP3K8
1.21e-286	1.32783	0.923	0.499	3.72e-282	aM1 cells	HSPA1B
1.63e-285	0.702782	0.597	0.188	5.02e-281	aM1 cells	ARHGAP21
2.21e-285	0.693893	0.522	0.146	6.82e-281	aM1 cells	JDP2
5.16e-285	1.19604	0.463	0.117	1.59e-280	aM1 cells	GEM
8.82e-285	0.947334	0.765	0.322	2.72e-280	aM1 cells	NRIP1
1.41e-283	0.805054	0.756	0.303	4.36e-279	aM1 cells	TUBA1C
1.27e-282	0.74824	0.442	0.106	3.9e-278	aM1 cells	AC016831.7
2.14e-282	0.523629	0.521	0.139	6.59e-278	aM1 cells	CYTH4
6.46e-282	0.894456	0.808	0.361	1.99e-277	aM1 cells	ASAH1
3.24e-281	0.600234	0.337	0.061	1e-276	aM1 cells	CCR5
4.2e-280	0.85899	0.999	0.926	1.3e-275	aM1 cells	MT-ND2
1.65e-279	1.00707	0.982	0.702	5.1e-275	aM1 cells	ZFP36L1
2.38e-279	0.930525	0.897	0.401	7.35e-275	aM1 cells	CTSZ
3.21e-279	0.516544	0.578	0.172	9.91e-275	aM1 cells	HNMT
4.17e-279	0.810047	0.764	0.256	1.29e-274	aM1 cells	C5AR1
1.49e-278	0.606248	0.281	0.041	4.58e-274	aM1 cells	PDK4
3.17e-278	1.05438	0.877	0.458	9.79e-274	aM1 cells	DYNC1H1
3.47e-278	0.603792	0.771	0.262	1.07e-273	aM1 cells	TNFAIP2
1.05e-275	1.06296	0.935	0.509	3.25e-271	aM1 cells	ID2
2.03e-275	0.660347	0.569	0.173	6.27e-271	aM1 cells	PLEKHO2
1.97e-274	0.612092	0.517	0.146	6.06e-270	aM1 cells	ATP6V0A1
3.04e-274	0.769191	0.508	0.145	9.38e-270	aM1 cells	KLHL21
3.17e-272	0.578794	0.452	0.112	9.79e-268	aM1 cells	CPEB2
4.43e-269	1.00187	0.848	0.431	1.37e-264	aM1 cells	ATP1A1
5.74e-269	1.04105	0.881	0.45	1.77e-264	aM1 cells	NINJ1
3.6e-268	0.58716	0.577	0.182	1.11e-263	aM1 cells	LIPA
4.95e-268	0.781901	0.726	0.285	1.53e-263	aM1 cells	SH2B3
2.48e-267	0.535709	0.616	0.199	7.65e-263	aM1 cells	GNS
1.48e-265	0.808717	0.999	0.946	4.56e-261	aM1 cells	MT-ND1
1.23e-264	0.771361	0.4	0.092	3.79e-260	aM1 cells	RAB7B
2.13e-264	1.01814	0.763	0.318	6.57e-260	aM1 cells	ETV3
3.19e-264	0.875212	0.667	0.241	9.84e-260	aM1 cells	DUSP5
4.16e-264	1.11338	0.715	0.28	1.28e-259	aM1 cells	PHLDA1
4.5e-264	0.638897	0.624	0.205	1.39e-259	aM1 cells	TGFBI
4.01e-263	0.711614	0.272	0.041	1.24e-258	aM1 cells	BMP2
4.56e-263	0.71621	0.517	0.156	1.41e-258	aM1 cells	DOT1L
8.42e-262	0.595585	0.821	0.347	2.6e-257	aM1 cells	BLVRB
1.32e-261	0.580844	0.47	0.126	4.09e-257	aM1 cells	ITGAV
1.05e-260	0.77553	0.448	0.113	3.25e-256	aM1 cells	ANKH
6.82e-260	0.622448	0.628	0.22	2.1e-255	aM1 cells	PLD3
1.05e-259	1.21973	0.972	0.627	3.23e-255	aM1 cells	TNFAIP3
1.18e-256	0.718289	0.605	0.2	3.64e-252	aM1 cells	KLF4
2.61e-256	0.577764	0.443	0.116	8.04e-252	aM1 cells	PPARD
3.17e-254	0.547783	0.556	0.175	9.77e-250	aM1 cells	COLGALT1
1.19e-253	0.507833	0.414	0.101	3.66e-249	aM1 cells	ARMCX1
2.64e-253	0.776393	0.781	0.347	8.16e-249	aM1 cells	WDR26
6.59e-252	0.668054	0.664	0.248	2.03e-247	aM1 cells	ARHGAP5
1.91e-248	0.881151	0.917	0.516	5.89e-244	aM1 cells	RTN4
2.83e-248	1.10798	0.828	0.416	8.75e-244	aM1 cells	TNFAIP8
1.32e-247	0.503809	0.442	0.115	4.07e-243	aM1 cells	2024-03-01
1.94e-247	0.536502	0.517	0.154	5.99e-243	aM1 cells	LAIR1
8.85e-247	0.904957	0.998	0.769	2.73e-242	aM1 cells	NFKBIA
1.44e-246	0.519602	0.473	0.129	4.45e-242	aM1 cells	SH3PXD2A
1.5e-246	0.515674	0.374	0.084	4.63e-242	aM1 cells	CHST7
3.78e-245	0.970932	0.865	0.479	1.17e-240	aM1 cells	HIF1A
8.96e-245	0.561446	0.439	0.118	2.76e-240	aM1 cells	PLEKHG2
9.62e-245	0.657366	0.71	0.277	2.97e-240	aM1 cells	SH3BP5
1.46e-244	0.784133	0.856	0.443	4.51e-240	aM1 cells	RAB7A
5.82e-244	0.73337	0.611	0.216	1.8e-239	aM1 cells	ERN1
7.17e-243	0.951004	0.608	0.219	2.21e-238	aM1 cells	CYTOR
5.79e-239	0.627738	0.606	0.222	1.79e-234	aM1 cells	SDCCAG8
2.7e-235	0.931556	0.376	0.09	8.32e-231	aM1 cells	FILIP1L
1.57e-233	1.03263	0.968	0.702	4.84e-229	aM1 cells	DNAJB1
3.21e-233	0.778192	0.83	0.422	9.89e-229	aM1 cells	C6orf62
1.33e-230	0.511215	0.565	0.187	4.1e-226	aM1 cells	SCARB2
6e-230	0.502006	0.465	0.134	1.85e-225	aM1 cells	SGPL1
1.71e-229	0.551768	0.25	0.04	5.28e-225	aM1 cells	TRMT5
4.95e-229	0.568753	0.612	0.214	1.53e-224	aM1 cells	PLD4
3.52e-228	0.759936	0.513	0.164	1.09e-223	aM1 cells	SAV1
4.55e-228	0.599877	0.581	0.201	1.4e-223	aM1 cells	MGAT4A
1.73e-226	0.549939	0.491	0.153	5.34e-222	aM1 cells	MPDU1
2.53e-226	0.526126	0.718	0.286	7.82e-222	aM1 cells	AFF3
1.92e-224	0.575153	0.396	0.103	5.91e-220	aM1 cells	SLC25A44
6.57e-224	0.641167	0.563	0.2	2.03e-219	aM1 cells	HEXA
9.29e-222	0.675514	0.802	0.375	2.87e-217	aM1 cells	PPP1R15B
3.34e-221	0.66497	0.576	0.205	1.03e-216	aM1 cells	SLFN11
3.86e-221	0.849214	0.907	0.485	1.19e-216	aM1 cells	NFKBIZ
8.46e-221	0.787179	0.696	0.298	2.61e-216	aM1 cells	PNP
1.88e-220	0.822367	0.934	0.521	5.79e-216	aM1 cells	ZEB2
2.13e-220	0.694144	0.932	0.531	6.58e-216	aM1 cells	APLP2
6.36e-219	1.03344	0.941	0.591	1.96e-214	aM1 cells	NFKB1
1.51e-217	0.536525	0.495	0.15	4.67e-213	aM1 cells	TLR2
1.72e-216	0.721518	0.548	0.192	5.3e-212	aM1 cells	THAP2
1.72e-214	0.868988	0.875	0.508	5.29e-210	aM1 cells	EIF4A3
1.94e-214	0.742425	0.703	0.309	5.97e-210	aM1 cells	USP36
3.98e-211	0.557499	0.574	0.209	1.23e-206	aM1 cells	AFF1
1.04e-210	0.804012	0.939	0.562	3.21e-206	aM1 cells	GADD45B
1.34e-209	0.882313	0.569	0.193	4.15e-205	aM1 cells	HSPA6
6.05e-209	0.563479	0.469	0.147	1.87e-204	aM1 cells	MCTP1
1.17e-208	0.70067	0.992	0.87	3.61e-204	aM1 cells	MT-ND5
1.9e-208	0.827395	0.874	0.474	5.88e-204	aM1 cells	ARL5B
2.29e-207	0.531417	0.646	0.261	7.07e-203	aM1 cells	MYO9B
4.28e-207	0.582796	0.564	0.205	1.32e-202	aM1 cells	C9orf72
6.76e-207	0.737904	0.147	0.013	2.09e-202	aM1 cells	CCL8
1.56e-206	0.503086	0.626	0.249	4.81e-202	aM1 cells	TCF12
1.51e-204	0.799433	0.747	0.37	4.66e-200	aM1 cells	TSC22D2
1.81e-204	0.71435	0.845	0.454	5.59e-200	aM1 cells	HSPA9
5.36e-204	0.54823	0.483	0.16	1.65e-199	aM1 cells	SCML1
7.89e-204	0.849728	0.892	0.525	2.43e-199	aM1 cells	GLS
1.08e-203	0.540865	0.799	0.385	3.32e-199	aM1 cells	RB1
3.09e-203	1.57814	0.334	0.084	9.52e-199	aM1 cells	RCAN1
1.51e-201	0.505546	0.399	0.11	4.65e-197	aM1 cells	RHOU
4.19e-201	0.573229	0.51	0.176	1.29e-196	aM1 cells	TRPS1
2.59e-200	0.68562	0.677	0.292	8e-196	aM1 cells	FOXO3
3.92e-199	0.609293	0.703	0.296	1.21e-194	aM1 cells	IL10RA
7.39e-198	0.508223	0.393	0.109	2.28e-193	aM1 cells	ENPP2
3.91e-197	0.700609	1	0.987	1.21e-192	aM1 cells	FTL
9.05e-197	0.553324	0.556	0.204	2.79e-192	aM1 cells	MIR22HG
1.54e-196	0.537984	0.504	0.174	4.76e-192	aM1 cells	ERF
1.56e-196	0.722517	0.793	0.403	4.81e-192	aM1 cells	TACC1
6.94e-196	0.5408	0.576	0.221	2.14e-191	aM1 cells	ATF6
2.13e-194	0.675996	0.35	0.092	6.57e-190	aM1 cells	AC090617.10
4.21e-193	0.636236	0.752	0.366	1.3e-188	aM1 cells	ERBIN
2.75e-192	0.631377	0.83	0.394	8.5e-188	aM1 cells	CCDC88A
1.35e-191	0.719464	0.812	0.429	4.16e-187	aM1 cells	MAT2A
1.49e-190	0.549745	0.367	0.1	4.6e-186	aM1 cells	GCLC
2.19e-190	0.628151	0.705	0.324	6.74e-186	aM1 cells	MAPKAPK2
1.2e-188	0.740168	0.811	0.439	3.69e-184	aM1 cells	PPP1R10
1.34e-187	0.800908	0.986	0.739	4.15e-183	aM1 cells	SAT1
2.93e-187	0.733552	0.804	0.436	9.04e-183	aM1 cells	AMD1
3.18e-187	0.655301	0.999	0.964	9.8e-183	aM1 cells	MT-ND3
7.78e-187	0.560411	0.874	0.522	2.4e-182	aM1 cells	SNX6
1.14e-185	0.511786	0.361	0.1	3.51e-181	aM1 cells	PHLDB1
9.1e-184	0.549799	0.586	0.238	2.81e-179	aM1 cells	NXF1
1.54e-182	0.762123	0.951	0.643	4.74e-178	aM1 cells	ZFP36
1.75e-182	0.549988	0.695	0.314	5.4e-178	aM1 cells	BAZ2B
2.34e-182	0.619139	0.998	0.963	7.22e-178	aM1 cells	MT-ND4
2.99e-182	0.633992	0.944	0.636	9.24e-178	aM1 cells	WSB1
1.83e-179	0.613167	0.7	0.299	5.64e-175	aM1 cells	DSE
6.67e-179	0.589018	0.859	0.466	2.06e-174	aM1 cells	GLUL
2.69e-176	0.731834	0.578	0.237	8.29e-172	aM1 cells	AC007952.4
2.89e-176	0.793756	0.468	0.165	8.91e-172	aM1 cells	TENT5A
7.18e-176	0.516481	0.766	0.354	2.21e-171	aM1 cells	OGFRL1
2.61e-175	0.653288	0.907	0.577	8.06e-171	aM1 cells	CSNK1A1
6.93e-175	0.732911	0.722	0.364	2.14e-170	aM1 cells	PTPN1
7.7e-174	0.789645	0.584	0.244	2.37e-169	aM1 cells	PTGER4
2.02e-172	0.53202	0.66	0.295	6.22e-168	aM1 cells	ARHGEF2
4.06e-172	0.90697	0.974	0.766	1.25e-167	aM1 cells	HNRNPU
1.12e-170	0.713383	0.362	0.108	3.44e-166	aM1 cells	ANKRD28
6.36e-170	0.561799	0.511	0.197	1.96e-165	aM1 cells	SERINC5
1.39e-169	0.553151	0.676	0.317	4.3e-165	aM1 cells	LPP
3.7e-168	0.636732	0.419	0.143	1.14e-163	aM1 cells	KBTBD8
3.88e-168	0.755711	0.366	0.109	1.2e-163	aM1 cells	THBD
2.64e-165	0.631695	0.706	0.341	8.15e-161	aM1 cells	MGAT1
4.79e-165	0.681397	0.56	0.241	1.48e-160	aM1 cells	ISG20L2
7.22e-165	0.649671	0.784	0.427	2.23e-160	aM1 cells	KPNA4
1.07e-163	0.671157	0.742	0.394	3.29e-159	aM1 cells	IQGAP2
1.53e-163	0.595708	0.936	0.542	4.73e-159	aM1 cells	ANXA5
1.77e-163	0.563943	0.523	0.21	5.47e-159	aM1 cells	OTUD4
1.88e-163	0.616522	0.885	0.542	5.8e-159	aM1 cells	CANX
6.41e-163	0.609755	0.75	0.366	1.98e-158	aM1 cells	BHLHE40
7.52e-163	0.50734	0.438	0.15	2.32e-158	aM1 cells	DRAM1
4.09e-162	0.791715	0.591	0.24	1.26e-157	aM1 cells	FGL2
8.77e-162	0.513115	0.593	0.262	2.71e-157	aM1 cells	UBAP2L
1.18e-161	0.546378	0.611	0.279	3.64e-157	aM1 cells	AHCYL1
3.61e-161	0.838935	0.312	0.085	1.11e-156	aM1 cells	SLC16A10
5.14e-161	0.656439	0.843	0.45	1.58e-156	aM1 cells	TNFRSF1B
5.6e-161	0.741585	0.466	0.173	1.73e-156	aM1 cells	HOMER1
5.67e-161	0.511895	0.672	0.317	1.75e-156	aM1 cells	FBXO11
7.97e-161	0.682013	0.938	0.648	2.46e-156	aM1 cells	MT-ND4L
3.46e-160	0.63001	0.685	0.339	1.07e-155	aM1 cells	HEXIM1
9.18e-159	0.74724	0.61	0.281	2.83e-154	aM1 cells	PDIA4
1.66e-158	0.54507	0.722	0.333	5.12e-154	aM1 cells	SERPINB9
3.27e-158	0.522679	0.58	0.248	1.01e-153	aM1 cells	SWAP70
1.01e-154	0.709542	0.911	0.629	3.11e-150	aM1 cells	CDV3
6.82e-153	0.568072	0.57	0.251	2.1e-148	aM1 cells	SECISBP2
8.46e-153	0.58617	0.336	0.101	2.61e-148	aM1 cells	PAX8-AS1
3.74e-152	0.508262	0.642	0.3	1.15e-147	aM1 cells	YTHDF3
4.08e-152	0.629138	0.53	0.225	1.26e-147	aM1 cells	UBAC2
4.21e-152	0.621542	0.488	0.192	1.3e-147	aM1 cells	RAPGEF2
1.17e-151	0.560197	0.756	0.383	3.61e-147	aM1 cells	RILPL2
1.61e-150	0.627861	0.677	0.335	4.95e-146	aM1 cells	BACH1
2.36e-150	0.57853	0.676	0.345	7.27e-146	aM1 cells	RNF145
6.12e-149	0.511993	0.491	0.192	1.89e-144	aM1 cells	HAVCR2
4.81e-148	0.505381	0.65	0.304	1.48e-143	aM1 cells	ARID3A
6.28e-147	0.585529	0.974	0.653	1.94e-142	aM1 cells	MARCKS
6.31e-147	0.651993	0.735	0.39	1.95e-142	aM1 cells	GLIPR1
1.31e-145	0.635219	0.902	0.589	4.04e-141	aM1 cells	ANKRD12
5.72e-145	1.12324	0.312	0.089	1.76e-140	aM1 cells	CXCL1
3.22e-142	0.579764	0.823	0.49	9.94e-138	aM1 cells	ZFAND5
5.74e-142	0.532645	0.651	0.326	1.77e-137	aM1 cells	CELF1
3.91e-140	0.590346	0.804	0.47	1.2e-135	aM1 cells	PCF11
1.16e-139	0.795515	0.955	0.73	3.58e-135	aM1 cells	HSP90B1
1.47e-139	0.609684	0.811	0.485	4.54e-135	aM1 cells	IDI1
2.11e-139	0.554954	0.993	0.868	6.5e-135	aM1 cells	PABPC1
1.21e-138	0.533347	0.717	0.372	3.73e-134	aM1 cells	GNA13
8.78e-138	0.538259	0.413	0.152	2.71e-133	aM1 cells	NID1
1.25e-135	0.921923	0.715	0.395	3.85e-131	aM1 cells	KCNQ1OT1
3.16e-134	0.557452	0.815	0.471	9.74e-130	aM1 cells	G3BP1
6.64e-134	0.593507	0.745	0.413	2.05e-129	aM1 cells	DNTTIP2
1e-133	0.564629	0.725	0.381	3.1e-129	aM1 cells	PLIN2
8.08e-132	0.804614	0.378	0.133	2.49e-127	aM1 cells	RRAD
5.98e-131	0.604144	0.899	0.589	1.84e-126	aM1 cells	NUFIP2
2.34e-130	0.625914	0.722	0.392	7.23e-126	aM1 cells	ELL2
1.2e-129	0.881205	0.843	0.512	3.71e-125	aM1 cells	JUN
3.92e-129	0.570917	0.992	0.849	1.21e-124	aM1 cells	DDX5
6.48e-129	0.571876	0.965	0.741	2e-124	aM1 cells	HNRNPC
1.11e-126	0.977604	0.966	0.736	3.42e-122	aM1 cells	HSPH1
4.48e-125	0.564444	0.294	0.091	1.38e-120	aM1 cells	AC103591.3
2.29e-124	0.578114	0.639	0.333	7.08e-120	aM1 cells	OGT
6.83e-115	0.819041	0.907	0.628	2.11e-110	aM1 cells	FOS
6.88e-115	0.559425	0.817	0.503	2.12e-110	aM1 cells	FAM133B
3.33e-112	0.603638	0.475	0.203	1.03e-107	aM1 cells	DUSP4
6.58e-112	0.580561	0.711	0.414	2.03e-107	aM1 cells	B4GALT1
7.76e-107	0.588476	0.802	0.493	2.39e-102	aM1 cells	PDE4B
1.79e-106	0.687593	0.66	0.376	5.54e-102	aM1 cells	SLC5A3
7.33e-103	0.69536	0.39	0.162	2.26e-98	aM1 cells	GBP2
3.23e-100	0.577463	0.611	0.325	9.96e-96	aM1 cells	TET2
1.83e-99	0.513192	0.673	0.382	5.65e-95	aM1 cells	NFAT5
5.24e-99	0.522903	0.955	0.706	1.62e-94	aM1 cells	EIF5
9.05e-99	0.54149	0.963	0.753	2.79e-94	aM1 cells	DDX3X
3.67e-98	0.523977	0.488	0.239	1.13e-93	aM1 cells	SLC4A7
1.36e-97	0.532179	0.832	0.526	4.21e-93	aM1 cells	IER5
7.79e-97	0.736516	0.52	0.266	2.4e-92	aM1 cells	ERO1B
7.91e-89	0.595642	0.439	0.214	2.44e-84	aM1 cells	CHML
3.16e-88	0.50093	0.788	0.482	9.74e-84	aM1 cells	HSPB1
6.77e-88	0.51038	0.4	0.179	2.09e-83	aM1 cells	MYC
2.3e-87	0.798583	0.864	0.623	7.1e-83	aM1 cells	HSPA5
2.96e-77	0.868607	0.502	0.311	9.14e-73	aM1 cells	DDX3Y
1.49e-67	0.822646	0.446	0.255	4.58e-63	aM1 cells	XIST
9.23e-34	0.836007	0.139	0.057	2.85e-29	aM1 cells	INHBA
0	1.50053	0.838	0.401	0	aM-like cells	CCL3
1.32e-247	1.87758	0.724	0.352	4.08e-243	aM-like cells	CCL4L2
4.25e-232	1.16636	0.863	0.529	1.31e-227	aM-like cells	CCL4
9.9e-222	1.47732	0.677	0.306	3.06e-217	aM-like cells	CCL3L1
1.33e-193	1.07226	0.846	0.437	4.11e-189	aM-like cells	IL1B
3.89e-143	1.09621	0.776	0.532	1.2e-138	aM-like cells	IER3
4.08e-135	1.1551	0.605	0.32	1.26e-130	aM-like cells	F13A1
6.53e-111	0.73302	0.494	0.24	2.01e-106	aM-like cells	SPP1
4.35e-107	1.07229	0.6	0.355	1.34e-102	aM-like cells	DAB2
2.11e-95	0.694819	0.975	0.989	6.52e-91	aM-like cells	FTL
3.94e-93	0.504557	0.587	0.293	1.22e-88	aM-like cells	RNASE1
1.26e-91	1.26007	0.499	0.296	3.88e-87	aM-like cells	CCL2
7.87e-81	0.759765	0.606	0.393	2.43e-76	aM-like cells	SELENOP
8.83e-75	1.0816	0.679	0.65	2.72e-70	aM-like cells	FOS
1.79e-71	1.25342	0.541	0.407	5.51e-67	aM-like cells	EGR1
3.56e-68	0.786221	0.805	0.72	1.1e-63	aM-like cells	HSPA1A
5.07e-60	0.927554	0.642	0.585	1.56e-55	aM-like cells	FOSB
2.24e-54	0.823636	0.423	0.253	6.9e-50	aM-like cells	CXCL3
3.38e-52	0.705615	0.48	0.309	1.04e-47	aM-like cells	CXCL2
1.86e-51	1.46493	0.414	0.298	5.73e-47	aM-like cells	COL3A1
2.51e-47	1.38152	0.391	0.275	7.76e-43	aM-like cells	FN1
4.89e-47	1.35234	0.427	0.323	1.51e-42	aM-like cells	COL1A2
1.46e-43	0.719769	0.372	0.216	4.5e-39	aM-like cells	LYVE1
8.05e-37	1.1174	0.446	0.359	2.48e-32	aM-like cells	A2M
1.63e-35	1.17657	0.365	0.26	5.02e-31	aM-like cells	TNF
7.34e-35	0.628486	0.7	0.787	2.26e-30	aM-like cells	JUNB
1.74e-33	1.19877	0.436	0.366	5.37e-29	aM-like cells	DCN
3.79e-32	1.13773	0.276	0.177	1.17e-27	aM-like cells	COL6A3
7.14e-32	0.748992	0.543	0.487	2.2e-27	aM-like cells	MAF
8.43e-30	1.26011	0.391	0.32	2.6e-25	aM-like cells	COL1A1
2.02e-27	1.14651	0.284	0.197	6.25e-23	aM-like cells	SPARCL1
1.82e-25	0.887779	0.38	0.289	5.63e-21	aM-like cells	MS4A7
1.81e-24	0.723625	0.554	0.514	5.59e-20	aM-like cells	CD83
5.64e-24	0.768019	0.566	0.599	1.74e-19	aM-like cells	PPP1R15A
9.47e-18	1.01872	0.208	0.141	2.92e-13	aM-like cells	C7
2.74e-17	0.82387	0.525	0.547	8.46e-13	aM-like cells	ID2
8e-17	0.945356	0.228	0.163	2.47e-12	aM-like cells	NR2F1
8.05e-17	1.11649	0.269	0.214	2.48e-12	aM-like cells	SPARC
3.09e-16	1.05017	0.312	0.261	9.53e-12	aM-like cells	LUM
9.76e-16	0.544558	0.356	0.269	3.01e-11	aM-like cells	MRC1
1.65e-15	0.702315	0.624	0.761	5.1e-11	aM-like cells	HBG2
3.95e-15	0.875202	0.145	0.089	1.22e-10	aM-like cells	SULT1E1
6e-15	0.993811	0.186	0.127	1.85e-10	aM-like cells	PLEKHH2
6.3e-14	0.824939	0.158	0.103	1.94e-09	aM-like cells	COL5A2
1.68e-13	0.880466	0.178	0.122	5.19e-09	aM-like cells	COL14A1
3.71e-13	0.947933	0.216	0.161	1.14e-08	aM-like cells	COL6A1
6.29e-13	0.702495	0.22	0.382	1.94e-08	aM-like cells	HEXIM1
1.05e-12	0.917221	0.22	0.167	3.23e-08	aM-like cells	GPC3
2.6e-12	0.689132	0.126	0.078	8.02e-08	aM-like cells	SCN7A
2.95e-12	0.788425	0.156	0.106	9.1e-08	aM-like cells	OGN
3.73e-12	1.01708	0.339	0.316	1.15e-07	aM-like cells	ATF3
3.83e-12	0.999368	0.241	0.193	1.18e-07	aM-like cells	ADH1B
4.64e-12	0.657325	0.512	0.501	1.43e-07	aM-like cells	PLEK
5.09e-12	0.580608	0.256	0.433	1.57e-07	aM-like cells	IL6ST
1.14e-11	0.904121	0.17	0.12	3.52e-07	aM-like cells	COL4A1
4.37e-11	0.946959	0.221	0.174	1.35e-06	aM-like cells	NFIB
1.45e-10	0.557624	0.24	0.395	4.49e-06	aM-like cells	KLF10
2.13e-10	0.570088	0.297	0.242	6.56e-06	aM-like cells	FOLR2
4.47e-10	0.626387	0.473	0.504	1.38e-05	aM-like cells	FCGRT
8.09e-10	0.897802	0.173	0.128	2.5e-05	aM-like cells	POSTN
9.55e-10	0.523468	0.343	0.579	2.95e-05	aM-like cells	MACF1
9.69e-10	0.507789	0.222	0.36	2.99e-05	aM-like cells	RASGEF1B
2.83e-09	0.516145	0.344	0.573	8.74e-05	aM-like cells	CLTA
3.09e-09	0.656015	0.336	0.559	9.54e-05	aM-like cells	EIF4A3
3.33e-09	0.781661	0.145	0.103	0.000102878	aM-like cells	LIFR
4.41e-09	0.976038	0.226	0.19	0.000135949	aM-like cells	CALD1
7.84e-09	1.11768	0.279	0.259	0.000241807	aM-like cells	DST
8.72e-09	0.622833	0.315	0.502	0.000268964	aM-like cells	NINJ1
8.88e-09	0.818943	0.208	0.167	0.000273857	aM-like cells	MEG3
1.08e-08	0.687286	0.315	0.281	0.000334439	aM-like cells	LGMN
6.59e-08	0.785703	0.184	0.146	0.00203349	aM-like cells	RARRES2
9.6e-08	0.900415	0.302	0.29	0.00296087	aM-like cells	MDK
1.78e-07	0.844617	0.201	0.168	0.00550506	aM-like cells	NFIA
2.11e-07	0.621139	0.334	0.533	0.00650261	aM-like cells	MT-ATP8
2.29e-07	0.773054	0.292	0.265	0.00706846	aM-like cells	CTSL
2.92e-07	0.679295	0.114	0.08	0.00902379	aM-like cells	LHFPL6
2.94e-07	0.536213	0.247	0.381	0.00907793	aM-like cells	RUNX1
3.71e-07	0.536676	0.257	0.394	0.0114475	aM-like cells	ITPR2
5.5e-07	0.828955	0.25	0.388	0.0169739	aM-like cells	EIF4E
8.06e-07	0.715359	0.135	0.101	0.0248514	aM-like cells	LAMA4
2.35e-06	0.741217	0.141	0.109	0.0724233	aM-like cells	MEOX2
2.36e-06	0.544676	0.208	0.316	0.0728022	aM-like cells	MTRNR2L8
2.54e-06	0.648899	0.243	0.373	0.0782762	aM-like cells	MGST3
3.11e-06	0.843135	0.46	0.548	0.095999	aM-like cells	JUN
5.06e-06	0.649405	0.128	0.097	0.156049	aM-like cells	COL4A2
5.45e-06	0.901184	0.268	0.248	0.168298	aM-like cells	STAB1
5.74e-06	0.697877	0.147	0.115	0.177051	aM-like cells	CDH11
7.38e-06	0.540862	0.369	0.581	0.227787	aM-like cells	QKI
8.95e-06	0.563081	0.42	0.683	0.276142	aM-like cells	HNRNPH1
1.04e-05	0.778232	0.318	0.312	0.320014	aM-like cells	NLRP3
1.36e-05	0.670312	0.144	0.114	0.419247	aM-like cells	LRRC17
1.59e-05	0.637447	0.194	0.291	0.491574	aM-like cells	EPB41L2
1.82e-05	0.667868	0.492	0.583	0.562387	aM-like cells	ANXA5
2.15e-05	0.641315	0.5	0.602	0.661961	aM-like cells	GADD45B
2.53e-05	0.812599	0.276	0.271	0.781804	aM-like cells	XIST
2.56e-05	0.657936	0.124	0.096	0.789242	aM-like cells	ID4
2.84e-05	0.605786	0.256	0.232	0.87641	aM-like cells	MS4A4A
3.11e-05	0.610104	0.124	0.096	0.958147	aM-like cells	ARHGAP28
3.12e-05	0.820769	0.178	0.153	0.963724	aM-like cells	COL6A2
3.31e-05	0.505177	0.331	0.315	1	aM-like cells	CD36
3.43e-05	0.977886	0.168	0.144	1	aM-like cells	GEM
4.2e-05	0.812137	0.192	0.169	1	aM-like cells	TCF21
5.61e-05	0.618679	0.145	0.118	1	aM-like cells	PIEZO2
7.46e-05	0.501842	0.125	0.182	1	aM-like cells	SLC9A9
7.62e-05	0.625114	0.196	0.281	1	aM-like cells	CYB5D1
8.87e-05	0.565785	0.124	0.097	1	aM-like cells	COL21A1
9.69e-05	0.696127	0.238	0.351	1	aM-like cells	TUBA1C
9.98e-05	0.570123	0.109	0.084	1	aM-like cells	SLIT2
0.000105008	0.573048	0.427	0.463	1	aM-like cells	CTSB
0.000106201	0.522578	0.295	0.422	1	aM-like cells	IFITM3
0.000136799	0.586926	0.441	0.489	1	aM-like cells	CEBPB
0.000143927	0.664837	0.337	0.5	1	aM-like cells	HBA1
0.000268891	0.581325	0.196	0.275	1	aM-like cells	CYFIP1
0.000314522	0.628433	0.156	0.134	1	aM-like cells	ENAH
0.000382416	0.555509	0.569	0.739	1	aM-like cells	DNAJB1
0.000590014	0.520055	0.106	0.084	1	aM-like cells	WNT2
0.000596182	0.561749	0.212	0.191	1	aM-like cells	PLTP
0.000615674	0.725596	0.161	0.142	1	aM-like cells	ID1
0.000639744	0.518157	0.167	0.232	1	aM-like cells	TTYH3
0.000654616	0.68893	0.31	0.315	1	aM-like cells	MAFB
0.000786317	0.682403	0.318	0.463	1	aM-like cells	TNFAIP8
0.000798612	0.730623	0.354	0.386	1	aM-like cells	KCTD12
0.000890754	0.605845	0.224	0.313	1	aM-like cells	ARHGAP18
0.00101019	0.622092	0.141	0.198	1	aM-like cells	IGFBP7
0.00127286	0.595567	0.201	0.279	1	aM-like cells	SNHG14
0.00147826	0.778056	0.183	0.17	1	aM-like cells	FBLN1
0.00254511	0.692913	0.145	0.128	1	aM-like cells	FSTL1
0.00295042	0.588302	0.21	0.285	1	aM-like cells	PELI1
0.00398023	0.527003	0.077	0.108	1	aM-like cells	RCAN1
0.00475552	0.558893	0.178	0.24	1	aM-like cells	KLF4
0.00476422	0.713576	0.297	0.314	1	aM-like cells	SGK1
0.00528455	0.649246	0.22	0.296	1	aM-like cells	OTUD1
0.00948143	0.683353	0.137	0.124	1	aM-like cells	CAV1
0.00955318	0.53754	0.364	0.522	1	aM-like cells	HSPB1
0.00997871	0.727918	0.268	0.28	1	aM-like cells	FSCN1
0	3.42704	0.881	0.093	0	IL7R+ T cells	IL7R
0	3.28172	0.956	0.226	0	IL7R+ T cells	LTB
0	2.4994	0.848	0.136	0	IL7R+ T cells	IL32
0	2.20878	0.767	0.076	0	IL7R+ T cells	BCL11B
0	1.96595	0.714	0.13	0	IL7R+ T cells	TRBC2
0	1.94167	0.945	0.336	0	IL7R+ T cells	CD52
0	1.90806	0.654	0.055	0	IL7R+ T cells	TRAC
0	1.88885	0.642	0.121	0	IL7R+ T cells	TRBC1
0	1.82171	0.806	0.101	0	IL7R+ T cells	CD3D
0	1.61595	0.799	0.117	0	IL7R+ T cells	CD3E
0	1.49859	0.664	0.072	0	IL7R+ T cells	CD3G
0	1.49644	0.883	0.296	0	IL7R+ T cells	ETS1
0	1.43856	0.698	0.072	0	IL7R+ T cells	SPOCK2
0	1.34785	0.485	0.014	0	IL7R+ T cells	ICOS
0	1.33543	0.52	0.122	0	IL7R+ T cells	GIMAP7
0	1.31356	0.457	0.067	0	IL7R+ T cells	CD2
0	1.21966	0.611	0.128	0	IL7R+ T cells	ITM2A
0	1.2172	0.324	0.027	0	IL7R+ T cells	CCR6
0	1.17044	0.553	0.058	0	IL7R+ T cells	CAMK4
0	1.11628	0.57	0.108	0	IL7R+ T cells	TCF7
0	1.07949	0.708	0.24	0	IL7R+ T cells	LEPROTL1
0	1.06711	0.484	0.039	0	IL7R+ T cells	AQP3
0	1.03296	0.553	0.081	0	IL7R+ T cells	RCAN3
0	1.01503	0.265	0.024	0	IL7R+ T cells	KIT
0	0.984646	0.999	0.967	0	IL7R+ T cells	RPL13
0	0.970919	0.998	0.955	0	IL7R+ T cells	RPS18
0	0.969763	0.535	0.083	0	IL7R+ T cells	TNFRSF25
0	0.968031	0.992	0.926	0	IL7R+ T cells	RPS4X
0	0.959365	0.541	0.072	0	IL7R+ T cells	LCK
0	0.938496	0.49	0.078	0	IL7R+ T cells	LIME1
0	0.913194	0.997	0.96	0	IL7R+ T cells	RPL28
0	0.901629	0.998	0.954	0	IL7R+ T cells	RPL32
0	0.888147	0.997	0.95	0	IL7R+ T cells	RPS15A
[truncated: 4,479 more rows]

## Sheet: Stromal
Lipofibroblasts	Lipofibroblast precursors	Uncommitted cells	Early fibroblasts	Airway fibroblast progenitors	Airway SMC	Cycling fibroblasts	Vascular SMC	Chondrocyte	Unknown stromal
[truncated: 535 more rows]

[truncated: 3 more sheets: Stromal_additional_info, Epithelial, Epithelial_additional_info]
