# Supplementary material for: Early human fetal lung atlas reveals the temporal dynamics of epithelial cell plasticity
Source: Nat Commun. 2024 Jul 13;15:5898. doi: 10.1038/s41467-024-50281-5 (PMC11246468; doi:10.1038/s41467-024-50281-5)
Supplement: Supplementary file 5 — Supplementary Data 2 [file 41467_2024_50281_MOESM5_ESM.xlsx]

## Sheet: Epithelial
Cell Type	GW 10 (%)	GW 11 (%)	GW 12 (%)	GW 13 (%)	GW 14 (%)	GW 15 (%)	GW 16 (%)	GW 18 (%)	GW 19 (%)
Budtip progenitors (1)	4.89589	12.7273	5.75342	4.96032	7.393	9.17275	9.33014	7.04449	20.6867
Stromal-like cells 1 (2)	15.1941	10.9091	11.5068	26.5873	17.1206	4.02582	9.27033	15.5191	12.3276
Mature ciliated cells (3)	0.168824	0	0	0.396825	7.7821	17.3093	7.35646	10.3814	7.20518
Early AT2-like cells (4)	6.02138	4.84848	5.75342	6.74603	3.50195	7.30423	9.21053	7.20339	10.1041
Proliferating progenitors (5)	10.861	3.63636	4.65753	3.37302	2.33463	7.42314	4.8445	3.81356	5.20687
SOX2lowCFTR+ cells (6)	7.48452	12.1212	9.31507	6.94444	4.28016	6.4549	4.66507	5.13771	5.85421
SOX2highCFTR+ cells (7)	14.35	16.3636	13.4247	11.9048	1.94553	4.6883	3.40909	4.29025	4.36251
PTEN+STAT3+ cells (8)	5.79629	9.69697	12.8767	6.94444	7.393	2.1573	7.77512	10.7521	6.05122
SCGB3A2+SFTPB+CFTR+ cells (9)	6.47158	3.63636	5.20548	3.76984	3.11284	7.37218	3.05024	4.07839	3.03968
Ciliated precursor cells (10)	0	0	0.273973	1.78571	25.6809	3.21046	16.0287	5.34958	2.39234
NKX2-1+SOX9+CFTR+ cells (11)	2.02589	1.81818	3.56164	1.78571	1.55642	3.60116	4.12679	5.98517	7.31776
PNEC (12)	12.0428	14.5455	12.3288	6.54762	10.1167	3.85595	2.33254	1.00636	1.29468
SCGB3A2+FOXJ1+ cells (13)	0.112549	0.606061	0	0.198413	2.72374	7.57601	4.1866	3.33686	2.19533
Stromal-like cells 2 (14)	2.08216	0	2.73973	2.97619	1.55642	2.61593	4.30622	5.56144	5.74163
SMG basal cells (15)	6.92178	0	0	0	0	6.09818	0	0	0
Club cells (16)	3.82667	6.66667	5.20548	8.92857	1.55642	1.68167	2.93062	5.08475	2.30791
NRGN+ cells (17)	1.57569	2.42424	7.12329	5.15873	1.16732	2.31017	4.60526	4.29025	2.56122
SMG secretory cells (18)	0.168824	0	0.273973	0.992063	0.77821	2.32716	1.85407	0.900424	0.0844357
Basal cells (19)	0	0	0	0	0	0.815356	0.717703	0.264831	1.26654
Total	100	100	100	100	100	100	100	100	100

## Sheet: Stromal
Cell Type	GW 10 (%)	GW 11 (%)	GW 12 (%)	GW 13 (%)	GW 14 (%)	GW 15 (%)	GW 16 (%)	GW 18 (%)	GW 19 (%)
Lipofibroblasts (1)	23.5541	39.0407	30.0812	31.2452	32.7545	30.832	29.1667	34.2468	27.2203
Lipofibroblast precursors (2)	24.1548	17.6895	30.1611	19.7254	22.9676	25.8058	36.4368	32.64	31.9317
Uncommitted cells (3)	17.7364	8.25168	10.8212	20.7341	13.97	12.0266	7.84483	10.366	9.01484
Early fibroblasts (4)	12.2361	12.4033	9.82297	9.7991	10.4578	6.34569	5.88123	3.99985	3.88862
Airway fibroblast progenitors (5)	4.35044	4.61578	4.68521	4.44181	4.22257	4.95568	8.11303	6.81272	11.6869
Airway SMC (6)	4.77947	5.64724	3.8866	3.52632	3.63062	9.44803	4.47318	4.80134	7.98819
Cycling fibroblasts (7)	10.1167	9.87622	7.53361	7.62906	6.55091	4.90532	4.64559	2.60295	2.62288
Vascular SMC (8)	2.55706	2.34657	2.19619	2.03442	4.89345	4.56285	2.9023	2.97317	4.85901
Chondrocyte (9)	0.0514845	0	0.173033	0.178011	0.434096	0.735294	0.201149	1.09538	0.541453
Unknown stromal cells (10)	0.46336	0.128932	0.638893	0.686615	0.11839	0.382756	0.335249	0.461814	0.246115

## Sheet: Endothelial
Cell Type	GW 10 (%)	GW 11 (%)	GW 12 (%)	GW 13 (%)	GW 14 (%)	GW 15 (%)	GW 16 (%)	GW 18 (%)	GW 19 (%)
Erythrocyte like EC 1 (1)	17.7778	11.1486	16.8337	28.5926	32.0755	10.5263	16.6454	13.9627	17.8037
KIT CA4 endothelial cells (2)	22.7778	19.5946	20.0401	12.2963	10.7402	19.7744	11.2388	21.8454	19.3344
Erythrocyte like EC 2 (3)	15.0794	8.44595	14.6293	13.4815	18.2874	10.3008	16.9434	11.549	13.2113
Intermediate lymphatic EC (4)	0.873016	2.36486	0.801603	5.18519	3.0479	4.73684	10.6003	4.64406	1.69717
Venous EC (5)	7.30159	8.10811	12.2244	4.59259	4.209	12.782	9.57854	9.65475	10.6489
Aerocyte (6)	10.3968	16.2162	12.4248	8.74074	13.9332	10.3759	5.74713	4.85793	8.98502
gCap (7)	7.69841	10.1351	8.21643	7.55556	8.56313	7.21805	5.1937	6.59945	8.48586
Arterial EC (8)	6.42857	6.08108	7.01403	4	3.0479	3.60902	7.23712	6.81332	7.32113
Lymphatic EC (9)	4.20635	13.5135	2.40481	12.4444	3.77358	17.4436	14.304	17.3236	8.55241
Cycling early capillaries (10)	7.46032	4.39189	5.41082	3.11111	2.32221	3.23308	2.51171	2.74977	3.96007

## Sheet: Immune
Cell Type	GW 10 (%)	GW 11 (%)	GW 12 (%)	GW 13 (%)	GW 14 (%)	GW 15 (%)	GW 16 (%)	GW 18 (%)	GW 19 (%)
Common lymphoid progenitor (CLP) (1)	29.5515	15.1515	19.6809	11.0439	15.8798	25.9988	7.828	11.6162	18.5949
Monocyte 1 (2)	2.63852	3.0303	11.1702	18.003	9.44206	3.56484	11.0621	9.53127	8.87674
aM1 cells (3)	2.11082	10.6061	3.19149	10.1362	5.5794	13.276	8.01176	6.91331	8.16155
aM like cells (4)	4.22164	7.57576	12.766	4.23601	18.8841	4.17947	23.4473	5.4554	6.01599
IL7R+ T cells (5)	10.8179	9.09091	5.31915	1.96672	2.57511	9.25015	5.25542	7.30522	8.45604
Proliferating macrophage/monocyte cells (6)	17.6781	24.2424	12.234	10.4387	6.43777	11.8931	3.19735	3.98182	6.52082
aM2 cells (7)	9.23483	1.51515	6.38298	7.71558	9.87124	10.2643	5.14517	4.68726	6.89945
B cells (8)	0.527704	0	0	0.75643	3.43348	0.460971	3.34436	10.8794	3.70215
Macrophage (9)	8.70712	7.57576	4.25532	6.35401	6.00858	7.77505	3.0136	5.43972	4.75389
Monocyte/macrophage precursors (10)	7.65172	7.57576	12.234	11.8003	9.44206	1.59803	12.3484	3.60558	3.87042
CD1C+ DC (11)	1.05541	1.51515	4.78723	5.44629	6.86695	2.98095	4.70415	4.49914	9.3395
Monocyte 2 (12 )	0.527704	4.54545	3.7234	5.59758	1.71674	1.01414	1.76406	9.45289	1.59865
Plasma cell (13 )	1.05541	1.51515	1.06383	1.059	0	0.921942	1.35979	6.56843	2.6504
Cycling B cells (14 )	0	0	0	1.66415	0.858369	0.338045	3.12385	4.42076	1.51451
Cycling lymphocytes (15 )	2.90237	4.54545	1.59574	1.96672	0.858369	2.30486	2.31533	1.50494	2.14556
Immature DP leukocytes (16 )	0.527704	1.51515	1.06383	0.605144	0	2.33559	1.47005	1.50494	2.81868
FLT3+ preDC (17 )	0.791557	0	0	1.059	0.858369	1.38291	2.05807	1.47359	2.35591
pDC (18 )	0	0	0.531915	0.151286	1.28755	0.460971	0.551268	1.16006	1.72486
